# Supplementary material for: Pharmacogenetic Variation in Over 100 Genes in Patients Receiving Acenocumarol
Source: Front Pharmacol. 2017 Nov 23;8:863. doi: 10.3389/fphar.2017.00863 (PMC5703746; doi:10.3389/fphar.2017.00863)
Supplement: Supplementary file 1 [file Table1.XLSX]

## Sheet: ST1_targetgenes
Ch	POS 1	POS 2	Gene		Gene	Classif			Variants
chr9	136130552	136131753	ABO		ABO	Blood			#CHROM	POS	ID	REF	ALT	IMPACT	GENE	GENEID	HGVS_C
chr9	136132785	136132939	ABO		ACE	CVD			chr1	60358982	rs2280273	T	C	LOW	CYP2J2	ENSG00000134716	c.*341A>G
chr9	136133476	136133532	ABO		ADH1A	PK			chr1	60359077	rs2280274	A	T	MODIFIER	CYP2J2	ENSG00000134716	c.*246T>A
chr9	136135212	136135280	ABO		ADH1B	PK		Abbreviations	chr1	60359156	rs4388726	G	A	MODIFIER	CYP2J2	ENSG00000134716	c.*167C>T
chr9	136136710	136136787	ABO		ADH1C	PK		PK. Pharmacokinetics
chr9	136137491	136137581	ABO		ADH7	PK		PD. Phrarmacodynamics	chr1	60370298	.	C	A	MODIFIER	CYP2J2	ENSG00000134716	c.1191+245G>T
chr9	136150567	136150640	ABO		ADRB1	CVD		CVD. Cardiovascular disease	chr1	60373305	rs2271798	A	G	MODIFIER	CYP2J2	ENSG00000134716	n.*759T>C
chr17	61554411	61554714	ACE		ADRB2	CVD		CAD. Coronary artery disease	chr1	60373462	.	G	A	LOW	CYP2J2	ENSG00000134716	c.999C>T
chr17	61554832	61555888	ACE		ALB	Blood		Coag. Coagulation	chr1	60373500	rs2229191	G	T	LOW	CYP2J2	ENSG00000134716	c.961C>A
chr17	61556161	61556269	ACE		ALDH1A1	PK			chr1	60373666	rs2271800	A	C	MODIFIER	CYP2J2	ENSG00000134716	n.*759T>G
chr17	61556357	61556471	ACE		APOE	Previously associated w/coumarins PGx			chr1	60373775	rs1155002	T	C	MODIFIER	CYP2J2	ENSG00000134716	n.*759A>G
chr17	61557119	61557283	ACE		ARNTL	PK regulation			chr1	60375360	.	C	A	MODIFIER	CYP2J2	ENSG00000134716	n.*759G>T
chr17	61557687	61557899	ACE		CBR1	PK			chr1	60375565	rs200029135	C	T	HIGH	CYP2J2	ENSG00000134716	c.752G>A
chr17	61558441	61558559	ACE		CBR3	PK			chr1	60377133	rs1570693	T	G	MODIFIER	CYP2J2	ENSG00000134716	c.684+147A>C
chr17	61558916	61559109	ACE		CETP	CVD			chr1	60377531	rs75173289	C	T	MODIFIER	CYP2J2	ENSG00000134716	c.524-91G>A
chr17	61559816	61560060	ACE		COMT	PK			chr1	60378757	rs11207538	C	T	MODIFIER	CYP2J2	ENSG00000134716	c.374-774G>A
chr17	61560379	61560544	ACE		CYP11B2	PK			chr1	60378836	rs11572255	A	C	MODIFIER	CYP2J2	ENSG00000134716	c.374-853T>G
chr17	61560810	61560932	ACE		CYP1A1	PK			chr1	60378853	rs11572254	G	T	MODIFIER	CYP2J2	ENSG00000134716	c.374-870C>A
chr17	61561199	61561342	ACE		CYP1A2	PK			chr1	60381584	rs3738474	C	T	MODIFIER	CYP2J2	ENSG00000134716	n.-1G>A
chr17	61561680	61561912	ACE		CYP1B1	PK			chr1	60381646	rs11572242	C	T	MODERATE	CYP2J2	ENSG00000134716	c.337G>A
chr17	61562166	61563143	ACE		CYP2A6	PK			chr1	60381647	rs138732194	G	A	LOW	CYP2J2	ENSG00000134716	c.336C>T
chr17	61563642	61563742	ACE		CYP2A7	PK			chr1	60381674	rs2229190	G	A	LOW	CYP2J2	ENSG00000134716	c.309C>T
chr17	61563907	61564086	ACE		CYP2B6	PK			chr1	60392236	rs2229189	G	A	LOW	CYP2J2	ENSG00000134716	c.183C>T
chr17	61564173	61564444	ACE		CYP2C18	PK			chr1	60392271	rs11572191	G	A	LOW	CYP2J2	ENSG00000134716	c.148C>T
chr17	61565920	61566162	ACE		CYP2C19	PK			chr1	60392413	rs149502114	G	A	LOW	CYP2J2	ENSG00000134716	c.6C>T
chr17	61566291	61566503	ACE		CYP2C8	PK			chr1	60392494	rs890293	C	A	MODIFIER	CYP2J2	ENSG00000134716	c.-45G>T
chr17	61567233	61567399	ACE		CYP2C9	PK			chr1	94994754	rs3917637	C	A	MODIFIER	F3	ENSG00000117525	c.*1052G>T
chr17	61567698	61568422	ACE		CYP2D6	PK			chr1	94994784	rs3917636	C	A	MODIFIER	F3	ENSG00000117525	c.*1232G>T
chr17	61568559	61568752	ACE		CYP2D7P	PK			chr1	94995089	rs3917635	T	C	MODIFIER	F3	ENSG00000117525	c.*927A>G
chr17	61570786	61571030	ACE		CYP2D8P	PK			chr1	94995367	.	C	T	MODIFIER	F3	ENSG00000117525	c.*649G>A
chr17	61571106	61571437	ACE		CYP2E1	PK			chr1	94995411	rs841691	C	A	MODIFIER	F3	ENSG00000117525	c.*605G>T
chr17	61571722	61571841	ACE		CYP2F1	PK			chr1	94995491	rs841692	C	T	MODIFIER	F3	ENSG00000117525	c.*525G>A
chr17	61573490	61573887	ACE		CYP2J2	PK			chr1	94995524	.	G	T	MODIFIER	F3	ENSG00000117525	c.*492C>A
chr17	61574148	61575751	ACE		CYP3A4	PK			chr1	94995585	rs3917633	G	A	MODIFIER	F3	ENSG00000117525	c.*431C>T
chr17	61584406	61584483	ACE		CYP3A43	PK			chr1	94995616	rs187452932	C	T	MODIFIER	F3	ENSG00000117525	c.*400G>A
chr17	61584591	61584740	ACE		CYP3A5	PK			chr1	94995713	rs79143762	C	T	MODIFIER	F3	ENSG00000117525	c.*303G>A
chr17	61584914	61585040	ACE		CYP3A7	PK			chr1	94995778	rs3917632	G	A	MODIFIER	F3	ENSG00000117525	c.*238C>T
chr17	61585559	61585720	ACE		CYP4F11	PK			chr1	94995819	rs3354	C	T	MODIFIER	F3	ENSG00000117525	c.*197G>A
chr17	61585989	61586198	ACE		CYP4F12	PK			chr1	94995936	rs41439746	G	A	MODIFIER	F3	ENSG00000117525	c.*80C>T
chr17	61586433	61586645	ACE		CYP4F2	PK			chr1	94996062	rs3789683	C	T	MODERATE	F3	ENSG00000117525	c.842G>A
chr17	61586714	61586832	ACE		F10	Coag			chr1	146647027	rs72708515	A	G	MODIFIER	FMO5	ENSG00000131781	n.*1201T>C
chr17	61586903	61587096	ACE		F11	Coag			chr1	146647083	rs1822304	A	G	MODIFIER	FMO5	ENSG00000131781	n.*1145T>C
chr17	61587433	61587594	ACE		F12	Coag
chr17	61587673	61587916	ACE		F13A1	Coag			chr1	146647376	rs114868520	C	T	MODIFIER	FMO5	ENSG00000131781	n.*852G>A
chr17	61588038	61588203	ACE		F13B	Coag			chr1	146647398	rs72708517	G	A	MODIFIER	FMO5	ENSG00000131781	n.*830C>T
chr17	61590732	61590835	ACE		F2	Coag			chr1	146647533	rs72708518	G	A	MODIFIER	FMO5	ENSG00000131781	n.*695C>T
chr17	61591322	61591465	ACE		F3	Coag			chr1	146647616	rs72708519	C	T	MODIFIER	FMO5	ENSG00000131781	n.*612G>A
chr17	61596278	61596481	ACE		F5	Coag			chr1	146647652	rs72708520	A	C	MODIFIER	FMO5	ENSG00000131781	n.*576T>G
chr17	61596861	61597216	ACE		F7	Coag			chr1	146647732	rs72708521	T	G	MODIFIER	FMO5	ENSG00000131781	n.*496A>C
chr17	61597585	61597737	ACE		F8	Coag
chr17	61598692	61598821	ACE		F9	Coag			chr1	146656040	rs72708553	T	C	MODIFIER	FMO5	ENSG00000131781	c.*31A>G
chr17	61598910	61599219	ACE		FGB	Coag			chr1	146656097	rs72708554	C	T	MODERATE	FMO5	ENSG00000131781	c.1369G>A
chr4	100197512	100197815	ADH1A		FMO1	PK			chr1	146656292	rs4950385	A	G	MODIFIER	FMO5	ENSG00000131781	c.*1991T>C
chr4	100200572	100200731	ADH1A		FMO2	PK
chr4	100201290	100201446	ADH1A		FMO3	PK			chr1	146658360	rs41312710	G	A	MODIFIER	FMO5	ENSG00000131781	c.*119C>T
chr4	100202961	100203773	ADH1A		FMO4	PK			chr1	146658511	.	C	A	MODERATE	FMO5	ENSG00000131781	c.1570G>T
chr4	100205545	100205785	ADH1A		FMO5	PK			chr1	146658704	.	C	A	LOW	FMO5	ENSG00000131781	c.1377G>T
chr4	100205819	100205970	ADH1A		FTO	CVD			chr1	146672745	rs56134376	T	C	MODERATE	FMO5	ENSG00000131781	c.1172A>G
chr4	100207811	100208155	ADH1A		GGCX	PD			chr1	146672906	rs894469	C	T	LOW	FMO5	ENSG00000131781	c.1011G>A
chr4	100208710	100208832	ADH1A		GP1BA	Coag
chr4	100212043	100212195	ADH1A		GP5	Coag			chr1	146687342	rs193035056	T	C	LOW	FMO5	ENSG00000131781	c.306A>G
chr4	100226110	100229031	ADH1B		GP6	Coag			chr1	146687348	.	G	T	MODERATE	FMO5	ENSG00000131781	c.300C>A
chr4	100231911	100232070	ADH1B		GP9	Coag			chr1	146696953	.	T	C	LOW	FMO5	ENSG00000131781	c.-112A>G
chr4	100232667	100232823	ADH1B		ITGA2	Coag			chr1	146696955	rs2289575	G	C	MODIFIER	FMO5	ENSG00000131781	c.-114C>G
chr4	100234967	100235248	ADH1B		ITGB3	Coag			chr1	146697033	rs28381167	C	A	MODIFIER	FMO5	ENSG00000131781	c.-192G>T
chr4	100237044	100237284	ADH1B		KCNJ6	CVD			chr1	146697209	.	C	T	MODIFIER	FMO5	ENSG00000131781	c.-368G>A
chr4	100237361	100237469	ADH1B		KLKB1	CVD			chr1	146697394	rs7517655	A	G	MODIFIER	FMO5	ENSG00000131781	c.-111T>C
chr4	100238811	100239351	ADH1B		LDLR	CVD			chr1	146697471	rs2354431	C	T	MODIFIER	FMO5	ENSG00000131781	c.-390G>A
chr4	100239929	100242081	ADH1B		LPA	CVD			chr1	146714588	rs1890043	C	T	MODIFIER	FMO5	ENSG00000131781	n.-163G>A
chr4	100242460	100242582	ADH1B		LPL	CVD			chr1	161200487	rs4073054	C	A	MODIFIER	NR1I3	ENSG00000143257	c.*52G>T
chr4	100257638	100257943	ADH1C		NQO1	PK			chr1	161200586	rs2307418	T	G	LOW	NR1I3	ENSG00000143257	c.847A>C
chr4	100260723	100260882	ADH1C		NR1D1	PK regulation			chr1	161200970	.	G	C	MODERATE	NR1I3	ENSG00000143257	c.760C>G
chr4	100261721	100261877	ADH1C		NR1H4	PK regulation
chr4	100263941	100264222	ADH1C		NR1I2	PK regulation			chr1	161201350	rs11265567	G	T	LOW	NR1I3	ENSG00000143257	c.549-86C>A
chr4	100266008	100266248	ADH1C		NR1I3	PK regulation			chr1	161201352	rs11265568	G	A	LOW	NR1I3	ENSG00000143257	c.549-88C>T
chr4	100266325	100266433	ADH1C		P2RY1	Coag
chr4	100268152	100268311	ADH1C		P2RY12	Coag			chr1	161202473	rs7527212	G	T	LOW	NR1I3	ENSG00000143257	c.548+124C>A
chr4	100268891	100269013	ADH1C		P2RY2	Coag			chr1	161202555	.	C	A	LOW	NR1I3	ENSG00000143257	c.548+42G>T
chr4	100272159	100272299	ADH1C		PON1	PK, CAD			chr1	161202556	rs2307420	T	C	LOW	NR1I3	ENSG00000143257	c.548+41A>G
chr4	100273804	100274194	ADH1C		PON2	PK, CAD			chr1	161202605	rs2307424	G	A	LOW	NR1I3	ENSG00000143257	c.540C>T
chr4	100333407	100334339	ADH7		PON3	PK, CVD			chr1	161202864	.	C	A	MODIFIER	NR1I3	ENSG00000143257	n.-1G>T
chr4	100336624	100337041	ADH7		PPARA	PK regulation			chr1	161203227	rs2502815	G	A	LOW	NR1I3	ENSG00000143257	c.239-99C>T
chr4	100340132	100340288	ADH7		PPARD	PK regulation			chr1	161203318	.	T	C	LOW	NR1I3	ENSG00000143257	c.239-190A>G
chr4	100341679	100341960	ADH7		PPARG	PK regulation
chr4	100348919	100349156	ADH7		PROC	Coag			chr1	161205050	rs7414014	T	C	LOW	NR1I3	ENSG00000143257	c.238+587A>G
chr4	100349233	100349341	ADH7		PROS1	Coag			chr1	161205055	.	T	C	LOW	NR1I3	ENSG00000143257	c.238+582A>G
chr4	100349638	100349797	ADH7		PROZ	Coag			chr1	161205056	.	T	C	LOW	NR1I3	ENSG00000143257	c.238+581A>G
chr4	100350678	100350800	ADH7		PTGS1	PK/PD			chr1	161205608	rs141260451	G	C	LOW	NR1I3	ENSG00000143257	c.238+29C>G
chr4	100351325	100351458	ADH7		PTGS2	PK/PD			chr1	161205898	rs6686001	G	T	LOW	NR1I3	ENSG00000143257	c.108-131C>A
chr4	100353765	100353898	ADH7		RHO	Blood			chr1	161205902	rs35835071	G	A	LOW	NR1I3	ENSG00000143257	c.108-135C>T
chr4	100356173	100356301	ADH7		SCUBE1	Coag			chr1	161205905	rs34382092	A	G	LOW	NR1I3	ENSG00000143257	c.108-138T>C
chr4	100356362	100356904	ADH7		SELP	Coag			chr1	161205921	rs34887199	C	G	LOW	NR1I3	ENSG00000143257	c.108-154G>C
chr10	115803795	115806677	ADRB1		SERPINA10	Coag			chr1	161205966	rs12122674	G	T	LOW	NR1I3	ENSG00000143257	c.108-199C>A
chr5	148204797	148208260	ADRB2		SULT1A1	PK
chr4	74262820	74262887	ALB		SULT1A2	PK			chr1	161208047	rs35796551	C	A	LOW	NR1I3	ENSG00000143257	c.-250G>T
chr4	74269945	74270133	ALB		SULT2B1	PK			chr1	161208082	.	C	T	MODIFIER	NR1I3	ENSG00000143257	c.-285G>A
chr4	74270618	74270646	ALB		SULT4A1	PK
chr4	74270803	74270900	ALB		SV2B	Coag			chr1	169481121	rs6427194	T	A	MODIFIER	F5	ENSG00000198734	c.*6892A>T
chr4	74272335	74272488	ALB		TPMT	FDA, PK marker			chr1	169481137	rs114833723	C	T	MODIFIER	F5	ENSG00000198734	c.*6892G>A
chr4	74274300	74274674	ALB		UGT1A1	PK			chr1	169481176	rs6427195	A	T	MODIFIER	F5	ENSG00000198734	c.*6892T>A
chr4	74275046	74275214	ALB		UGT1A10	PK			chr1	169481223	rs6427196	C	G	MODIFIER	F5	ENSG00000198734	c.*6892G>C
chr4	74276018	74276136	ALB		UGT1A3	PK			chr1	169481731	rs72708013	T	G	MODIFIER	F5	ENSG00000198734	c.*6892A>C
chr4	74277702	74277954	ALB		UGT1A4	PK			chr1	169481950	rs2187952	G	A	MODIFIER	F5	ENSG00000198734	c.*6892C>T
chr4	74278963	74279361	ALB		UGT1A6	PK			chr1	169482115	rs9332678	A	T	MODIFIER	F5	ENSG00000198734	c.*6892T>A
chr4	74280741	74281122	ALB		UGT1A9	PK			chr1	169482261	rs9332677	C	T	MODIFIER	F5	ENSG00000198734	c.*6892G>A
chr4	74281962	74282080	ALB		UGT2B15	PK			chr1	169482305	rs9332676	G	A	MODIFIER	F5	ENSG00000198734	c.*6892C>T
chr4	74283237	74283396	ALB		UGT2B7	PK			chr1	169482436	rs2040444	G	A	MODIFIER	F5	ENSG00000198734	c.*6892C>T
chr4	74283712	74284038	ALB		VDR	PK			chr1	169482447	.	A	G	MODIFIER	F5	ENSG00000198734	c.*6892T>C
chr4	74284987	74285182	ALB		VKORC1	PK			chr1	169482660	rs9332674	T	C	MODIFIER	F5	ENSG00000198734	c.*6892A>G
chr4	74285213	74285366	ALB		XDH	PK			chr1	169482678	rs9332673	G	A	MODIFIER	F5	ENSG00000198734	c.*6892C>T
chr4	74285960	74286048	ALB						chr1	169483075	rs72708017	G	A	MODIFIER	F5	ENSG00000198734	c.*6892C>T
chr4	74286499	74286675	ALB						chr1	169483561	rs6027	T	C	MODERATE	F5	ENSG00000198734	c.6680A>G
chr4	74286798	74287139	ALB						chr1	169483762	rs2227243	T	G	MODIFIER	F5	ENSG00000198734	c.6544-65A>C
chr17	73905914	73906106	ALB						chr1	169483844	rs4656685	C	T	MODIFIER	F5	ENSG00000198734	c.6544-147G>A
chr17	73906607	73906897	ALB
chr17	73908262	73908398	ALB						chr1	169484767	rs9332701	A	G	MODERATE	F5	ENSG00000198734	c.6458T>C
chr17	73909772	73909910	ALB						chr1	169487593	.	G	C	MODIFIER	F5	ENSG00000198734	n.-1C>G
chr17	73909983	73910141	ALB						chr1	169487639	.	G	A	MODIFIER	F5	ENSG00000198734	n.-1C>T
chr17	73910192	73910389	ALB						chr1	169487821	rs6013	G	T	MODIFIER	F5	ENSG00000198734	n.-1C>A
chr17	73910817	73911023	ALB						chr1	169489489	rs9332659	C	G	MODIFIER	F5	ENSG00000198734	n.-1G>C
chr17	73911087	73911230	ALB						chr1	169489512	rs2213866	A	G	MODIFIER	F5	ENSG00000198734	n.-1T>C
chr17	73913802	73913941	ALB						chr1	169489585	rs2213867	T	C	MODIFIER	F5	ENSG00000198734	n.-1A>G
chr17	73914001	73914161	ALB						chr1	169489722	rs80030498	G	A	MODIFIER	F5	ENSG00000198734	n.-1C>T
chr17	73914232	73914360	ALB						chr1	169489946	rs9332658	A	G	MODIFIER	F5	ENSG00000198734	n.-1T>C
chr17	73915738	73915965	ALB						chr1	169492123	rs9332646	C	T	MODIFIER	F5	ENSG00000198734	c.6063+312G>A
chr17	73916077	73916198	ALB						chr1	169492465	.	G	T	LOW	F5	ENSG00000198734	c.6033C>A
chr17	73916344	73916520	ALB						chr1	169492676	rs9332643	C	T	MODIFIER	F5	ENSG00000198734	c.5908-86G>A
chr17	73917314	73917393	ALB						chr1	169493196	.	T	C	MODIFIER	F5	ENSG00000198734	c.5804-54A>G
chr17	73917542	73917651	ALB						chr1	169493895	rs9332639	A	G	MODIFIER	F5	ENSG00000198734	c.5803+180T>C
chr17	73918015	73918137	ALB						chr1	169493953	rs12131397	A	C	MODIFIER	F5	ENSG00000198734	c.5803+122T>G
chr17	73919256	73919732	ALB						chr1	169494140	rs191148130	C	T	MODERATE	F5	ENSG00000198734	c.5738G>A
chr17	73921417	73921537	ALB						chr1	169494196	rs2301515	C	T	MODIFIER	F5	ENSG00000198734	c.5732-50G>A
chr17	73922100	73922254	ALB						chr1	169497292	rs6026	C	T	MODERATE	F5	ENSG00000198734	c.5475G>A
chr17	73922358	73922517	ALB						chr1	169498834	rs6009	T	C	MODIFIER	F5	ENSG00000198734	c.5434+12A>G
chr17	73922828	73922968	ALB						chr1	169498835	rs6008	G	A	MODIFIER	F5	ENSG00000198734	c.5434+11C>T
chr17	73923525	73923623	ALB						chr1	169498963	.	C	A	HIGH	F5	ENSG00000198734	c.5317G>T
chr17	73924146	73924284	ALB						chr1	169498975	rs6030	T	C	MODERATE	F5	ENSG00000198734	c.5305A>G
chr17	73926067	73926138	ALB						chr1	169499003	.	T	A	LOW	F5	ENSG00000198734	c.5277A>T
chr17	73927299	73927380	ALB						chr1	169499951	rs9332620	C	T	MODIFIER	F5	ENSG00000198734	c.5223+73G>A
chr17	73929065	73929179	ALB						chr1	169500210	rs6010	T	C	LOW	F5	ENSG00000198734	c.5037A>G
chr17	73931702	73931764	ALB						chr1	169500348	rs9332619	G	A	MODIFIER	F5	ENSG00000198734	c.4987-88C>T
chr17	73933636	73933684	ALB						chr1	169500481	rs9332618	G	A	MODIFIER	F5	ENSG00000198734	c.4987-221C>T
chr17	73934217	73934323	ALB						chr1	169500580	.	C	A	MODIFIER	F5	ENSG00000198734	c.4987-320G>T
chr17	73936918	73937129	ALB						chr1	169500590	rs6427197	C	A	MODIFIER	F5	ENSG00000198734	c.4987-330G>T
chr9	75515567	75516206	ALDH1A1						chr1	169505933	.	C	A	MODIFIER	F5	ENSG00000198734	c.4812-15G>T
chr9	75520863	75520958	ALDH1A1						chr1	169509483	rs9332609	T	G	MODIFIER	F5	ENSG00000198734	c.4811+49A>C
chr9	75524507	75524685	ALDH1A1						chr1	169510118	rs9332608	G	A	MODERATE	F5	ENSG00000198734	c.4225C>T
chr9	75526863	75527048	ALDH1A1						chr1	169510139	rs13306334	G	A	MODERATE	F5	ENSG00000198734	c.4204C>T
chr9	75531825	75532030	ALDH1A1						chr1	169510233	rs9332607	G	A	LOW	F5	ENSG00000198734	c.4110C>T
chr9	75533625	75533748	ALDH1A1						chr1	169510348	rs1800595	T	C	MODERATE	F5	ENSG00000198734	c.3995A>G
chr9	75538754	75539058	ALDH1A1						chr1	169510380	rs9287090	G	A	LOW	F5	ENSG00000198734	c.3963C>T
chr9	75540389	75540538	ALDH1A1						chr1	169510475	rs1046712	G	T	MODERATE	F5	ENSG00000198734	c.3868C>A
chr9	75541888	75542103	ALDH1A1						chr1	169510926	rs373880789	G	T	MODERATE	F5	ENSG00000198734	c.3417C>A
chr9	75543797	75543947	ALDH1A1						chr1	169510964	rs185270765	G	A	MODERATE	F5	ENSG00000198734	c.3379C>T
chr9	75545784	75545945	ALDH1A1						chr1	169511415	.	C	A	MODERATE	F5	ENSG00000198734	c.2928G>T
chr9	75555053	75555178	ALDH1A1						chr1	169511555	rs6032	T	C	MODERATE	F5	ENSG00000198734	c.2788A>G
chr9	75567840	75568243	ALDH1A1						chr1	169511585	rs9332695	T	A	MODERATE	F5	ENSG00000198734	c.2758A>T
chr9	75653446	75653648	ALDH1A1						chr1	169511734	rs4525	T	C	MODERATE	F5	ENSG00000198734	c.2609A>G
chr9	75668960	75669160	ALDH1A1						chr1	169511755	rs4524	T	C	MODERATE	F5	ENSG00000198734	c.2588A>G
chr9	75695272	75695368	ALDH1A1						chr1	169511878	rs6018	T	G	MODERATE	F5	ENSG00000198734	c.2465A>C
chr19	45408945	45409190	APOE						chr1	169511945	rs374379051	G	C	MODERATE	F5	ENSG00000198734	c.2398C>G
chr19	45409606	45410265	APOE						chr1	169512027	rs6021	T	C	LOW	F5	ENSG00000198734	c.2316A>G
chr19	45411006	45411219	APOE						chr1	169512039	rs6024	T	C	LOW	F5	ENSG00000198734	c.2304A>G
chr19	45411779	45412660	APOE						chr1	169512042	.	A	G	LOW	F5	ENSG00000198734	c.2301T>C
chr11	13298188	13298629	ARNTL						chr1	169512059	.	C	A	MODERATE	F5	ENSG00000198734	c.2284G>T
chr11	13299175	13299224	ARNTL						chr1	169512093	rs6017	A	G	LOW	F5	ENSG00000198734	c.2250T>C
chr11	13299314	13299480	ARNTL						chr1	169512120	rs6016	G	A	LOW	F5	ENSG00000198734	c.2223C>T
chr11	13331522	13331616	ARNTL						chr1	169512497	rs2239851	C	A	MODIFIER	F5	ENSG00000198734	c.*1413G>T
chr11	13347949	13348024	ARNTL						chr1	169512524	rs2239852	C	T	MODIFIER	F5	ENSG00000198734	c.*1413G>A
chr11	13371481	13371627	ARNTL						chr1	169512562	rs6675244	T	C	MODIFIER	F5	ENSG00000198734	c.*1413A>G
chr11	13375837	13376188	ARNTL						chr1	169512594	rs6662593	G	A	MODIFIER	F5	ENSG00000198734	c.*1413C>T
chr11	13376526	13376567	ARNTL						chr1	169512643	rs6686805	A	C	MODIFIER	F5	ENSG00000198734	c.*1413T>G
chr11	13376762	13376853	ARNTL						chr1	169512651	rs6662696	G	A	MODIFIER	F5	ENSG00000198734	c.*1413C>T
chr11	13377835	13377863	ARNTL						chr1	169513436	rs9287092	C	A	MODIFIER	F5	ENSG00000198734	c.*1413G>T
chr11	13378275	13378654	ARNTL						chr1	169513583	rs6037	G	T	LOW	F5	ENSG00000198734	c.1941C>A
chr11	13379970	13380148	ARNTL						chr1	169514006	rs1018827	A	G	MODIFIER	F5	ENSG00000198734	c.*1413T>C
chr11	13381881	13381981	ARNTL						chr1	169515726	rs6036	C	T	LOW	F5	ENSG00000198734	c.1716G>A
chr11	13386952	13387149	ARNTL						chr1	169515874	rs13306345	T	A	MODIFIER	F5	ENSG00000198734	c.1612-44A>T
chr11	13388201	13388339	ARNTL						chr1	169519049	rs6025	T	C	MODERATE	F5	ENSG00000198734	c.1601A>G
chr11	13391154	13391324	ARNTL						chr1	169519112	rs6020	C	T	MODERATE	F5	ENSG00000198734	c.1538G>A
chr11	13393699	13393966	ARNTL						chr1	169519189	.	G	T	LOW	F5	ENSG00000198734	c.1461C>A
chr11	13395629	13395758	ARNTL						chr1	169519304	rs9332693	A	G	MODIFIER	F5	ENSG00000198734	c.1397-51T>C
chr11	13397148	13397319	ARNTL						chr1	169519671	rs59548259	T	C	MODIFIER	F5	ENSG00000198734	c.1396+207A>G
chr11	13398081	13398328	ARNTL						chr1	169519765	rs13306331	A	G	MODIFIER	F5	ENSG00000198734	c.1396+113T>C
chr11	13399873	13402811	ARNTL						chr1	169519894	rs6015	G	A	LOW	F5	ENSG00000198734	c.1380C>T
chr11	13407225	13407348	ARNTL						chr1	169520098	rs10800456	A	G	MODIFIER	F5	ENSG00000198734	c.1297-121T>C
chr11	13408132	13408823	ARNTL						chr1	169521849	rs6035	T	C	LOW	F5	ENSG00000198734	c.1242A>G
chr21	37442228	37442712	CBR1						chr1	169521853	rs6033	A	G	MODERATE	F5	ENSG00000198734	c.1238T>C
chr21	37443237	37443891	CBR1						chr1	169522023	.	G	A	MODIFIER	F5	ENSG00000198734	c.1119-51C>T
chr21	37444102	37445474	CBR1						chr1	169524152	rs186940154	C	T	MODIFIER	F5	ENSG00000198734	c.1118+268G>A
chr21	37507199	37507789	CBR3						chr1	169525696	.	C	T	MODIFIER	F5	ENSG00000198734	c.952+188G>A
chr21	37510112	37510240	CBR3						chr1	169525766	rs2239853	T	C	MODIFIER	F5	ENSG00000198734	c.952+118A>G
chr21	37518363	37518874	CBR3						chr1	169525808	rs2239854	G	A	MODIFIER	F5	ENSG00000198734	c.952+76C>T
chr16	56995751	56996218	CETP						chr1	169526203	.	G	T	MODIFIER	F5	ENSG00000198734	c.731-98C>A
chr16	56996911	56997046	CETP
chr16	57003287	57003442	CETP						chr1	169526300	rs4656688	C	T	MODIFIER	F5	ENSG00000198734	c.731-195G>A
chr16	57003512	57003603	CETP
chr16	57003815	57003923	CETP						chr1	169528384	rs6023	G	A	LOW	F5	ENSG00000198734	c.730+7C>T
chr16	57004934	57005024	CETP						chr1	169528580	rs6012	C	T	MODIFIER	F5	ENSG00000198734	c.587-46G>A
chr16	57005118	57005303	CETP						chr1	169528830	rs6427202	C	T	MODIFIER	F5	ENSG00000198734	c.587-296G>A
chr16	57005893	57006005	CETP						chr1	169529610	rs113264188	G	A	MODIFIER	F5	ENSG00000198734	c.586+182C>T
chr16	57007232	57007432	CETP						chr1	169529826	rs6022	C	A	LOW	F5	ENSG00000198734	c.552G>T
chr16	57009002	57009073	CETP						chr1	169529973	rs6029	C	T	LOW	F5	ENSG00000198734	c.405G>A
chr16	57011992	57012177	CETP						chr1	169530002	.	C	A	MODERATE	F5	ENSG00000198734	c.376G>T
chr16	57015059	57015147	CETP						chr1	169530070	rs7545236	A	C	MODIFIER	F5	ENSG00000198734	c.374-66T>G
chr16	57015548	57015602	CETP						chr1	169530077	rs7523043	G	T	MODIFIER	F5	ENSG00000198734	c.374-73C>A
chr16	57016066	57016159	CETP						chr1	169530093	rs7534848	T	C	MODIFIER	F5	ENSG00000198734	c.374-89A>G
chr16	57017227	57017333	CETP						chr1	169530176	rs7522982	C	G	MODIFIER	F5	ENSG00000198734	c.374-172G>C
chr16	57017493	57017767	CETP						chr1	169541371	rs113847605	G	A	MODIFIER	F5	ENSG00000198734	c.373+88C>T
chr22	19929119	19929430	COMT						chr1	169541513	rs6019	C	G	MODERATE	F5	ENSG00000198734	c.319G>C
chr22	19938449	19938585	COMT						chr1	169541607	.	G	T	MODIFIER	F5	ENSG00000198734	c.251-26C>A
chr22	19939015	19939187	COMT						chr1	169541803	rs9332525	C	G	MODIFIER	F5	ENSG00000198734	c.251-222G>C
chr22	19948042	19948226	COMT						chr1	169541834	.	G	T	MODIFIER	F5	ENSG00000198734	c.251-253C>A
chr22	19948711	19948822	COMT						chr1	169551682	rs6028	T	C	LOW	F5	ENSG00000198734	c.237A>G
chr22	19949209	19949407	COMT						chr1	169555362	.	G	T	MODIFIER	SELP	ENSG00000174175	c.*2531C>A
chr22	19949745	19950409	COMT
chr22	19950857	19950904	COMT						chr1	169555462	.	G	A	LOW	F5	ENSG00000198734	c.158+5C>T
chr22	19951078	19951292	COMT
chr22	19951622	19953178	COMT						chr1	169555835	.	T	G	MODIFIER	F5	ENSG00000198734	c.-203A>C
chr22	19954676	19955227	COMT						chr1	169558408	.	G	A	MODIFIER	SELP	ENSG00000174175	c.*293C>T
chr22	19956048	19957508	COMT						chr1	169558640	.	C	A	MODIFIER	SELP	ENSG00000174175	c.*61G>T
chr9	125132798	125133131	COX1						chr1	169558951	rs190647412	G	A	MODIFIER	F5	ENSG00000198734	c.-203C>T
chr9	125133273	125133380	COX1						chr1	169559035	rs3917854	C	T	MODIFIER	F5	ENSG00000198734	c.-203G>A
chr9	125133454	125133561	COX1						chr1	169559042	.	A	G	MODIFIER	F5	ENSG00000198734	c.-203T>C
chr9	125133881	125134123	COX1						chr1	169559083	.	G	T	MODIFIER	F5	ENSG00000198734	c.-203C>A
chr9	125137590	125137733	COX1						chr1	169559111	.	G	T	MODIFIER	F5	ENSG00000198734	c.-203C>A
chr9	125140167	125140304	COX1						chr1	169559326	rs3917853	G	A	MODIFIER	F5	ENSG00000198734	c.-203C>T
chr9	125140701	125140862	COX1
chr9	125141043	125141207	COX1						chr1	169560433	.	A	C	MODIFIER	F5	ENSG00000198734	c.-203T>G
chr9	125143639	125143841	COX1						chr1	169560471	rs3917840	A	G	MODIFIER	F5	ENSG00000198734	c.-203T>C
chr9	125143932	125144036	COX1						chr1	169560485	rs3917839	T	G	MODIFIER	F5	ENSG00000198734	c.-203A>C
chr9	125145777	125146044	COX1						chr1	169560624	rs13306837	G	A	MODIFIER	F5	ENSG00000198734	c.-203C>T
chr9	125148714	125149021	COX1
chr9	125152466	125152634	COX1						chr1	169562671	.	G	T	MODIFIER	SELP	ENSG00000174175	n.-1C>A
chr9	125154457	125157992	COX1						chr1	169562904	rs6128	C	T	LOW	SELP	ENSG00000174175	c.2346G>A
chr1	186640912	186643904	COX2						chr1	169563062	rs17522707	G	A	MODIFIER	SELP	ENSG00000174175	n.-1C>T
chr1	186644370	186645011	COX2						chr1	169563703	.	A	G	MODIFIER	SELP	ENSG00000174175	n.-1T>C
chr1	186645019	186645855	COX2						chr1	169563951	rs6136	T	G	MODERATE	SELP	ENSG00000174175	c.2266A>C
chr1	186645954	186646058	COX2						chr1	169563993	.	C	T	MODERATE	SELP	ENSG00000174175	c.2224G>A
chr1	186646770	186646972	COX2						chr1	169564130	rs1569471	T	G	MODIFIER	SELP	ENSG00000174175	n.-1A>C
chr1	186647382	186647546	COX2						chr1	169564152	.	G	A	MODIFIER	SELP	ENSG00000174175	n.-1C>T
chr1	186648179	186648343	COX2						chr1	169564167	rs742127	G	C	MODIFIER	SELP	ENSG00000174175	n.-1C>G
chr1	186648443	186648580	COX2						chr1	169564363	.	G	T	MODIFIER	SELP	ENSG00000174175	n.-1C>A
chr1	186649360	186649569	COX2						chr1	169564391	rs3917827	A	C	MODIFIER	SELP	ENSG00000174175	n.-1T>G
chr8	143953761	143955912	CYP11B1						chr1	169564889	rs3917819	T	C	MODIFIER	SELP	ENSG00000174175	n.-1A>G
chr8	143956362	143956580	CYP11B1						chr1	169564918	rs3917818	G	A	MODIFIER	SELP	ENSG00000174175	n.-1C>T
chr8	143956639	143956807	CYP11B1						chr1	169565021	rs3917816	G	A	MODIFIER	SELP	ENSG00000174175	n.-1C>T
chr8	143957117	143957821	CYP11B1						chr1	169565203	.	T	C	LOW	SELP	ENSG00000174175	c.2061A>G
chr8	143958087	143958311	CYP11B1						chr1	169565342	.	T	G	MODERATE	SELP	ENSG00000174175	c.1922A>C
chr8	143958428	143958648	CYP11B1						chr1	169565346	rs6133	C	A	MODERATE	SELP	ENSG00000174175	c.1918G>T
chr8	143959162	143959260	CYP11B1						chr1	169565393	rs3917811	C	A	MODIFIER	SELP	ENSG00000174175	n.-1G>T
chr8	143960437	143960613	CYP11B1						chr1	169566040	rs3917806	C	T	MODIFIER	SELP	ENSG00000174175	c.1891+189G>A
chr8	143960751	143960906	CYP11B1						chr1	169566308	rs6132	G	A	LOW	SELP	ENSG00000174175	c.1812C>T
chr8	143960980	143961272	CYP11B1						chr1	169566313	rs6127	C	T	MODERATE	SELP	ENSG00000174175	c.1807G>A
chr8	143991964	143993519	CYP11B2						chr1	169566326	rs6135	G	A	LOW	SELP	ENSG00000174175	c.1794C>T
chr8	143993935	143994153	CYP11B2						chr1	169571909	.	G	T	MODIFIER	SELP	ENSG00000174175	c.*1345C>A
chr8	143994212	143994311	CYP11B2						chr1	169572179	rs3917770	G	A	MODIFIER	SELP	ENSG00000174175	c.*1345C>T
chr8	143994690	143994877	CYP11B2
chr8	143995669	143995844	CYP11B2						chr1	169572547	rs3981193	G	C	MODIFIER	SELP	ENSG00000174175	c.1520-98C>G
chr8	143996110	143996334	CYP11B2						chr1	169572549	rs3886553	G	C	MODIFIER	SELP	ENSG00000174175	c.1520-100C>G
chr8	143996451	143996671	CYP11B2						chr1	169572580	.	T	A	MODIFIER	SELP	ENSG00000174175	c.1520-131A>T
chr8	143998464	143998640	CYP11B2						chr1	169572581	.	G	T	MODIFIER	SELP	ENSG00000174175	c.1520-132C>A
chr8	143999007	143999269	CYP11B2						chr1	169576375	rs115596475	A	G	LOW	SELP	ENSG00000174175	c.1334-3T>C
chr15	75011872	75013404	CYP1A1						chr1	169576568	rs3917751	G	A	MODIFIER	SELP	ENSG00000174175	c.1334-196C>T
chr15	75013529	75013673	CYP1A1						chr1	169576667	rs3917872	T	G	MODIFIER	SELP	ENSG00000174175	c.1334-295A>C
chr15	75013744	75013854	CYP1A1						chr1	169578586	rs2076074	G	A	MODIFIER	SELP	ENSG00000174175	c.1333+156C>T
chr15	75013921	75014420	CYP1A1						chr1	169578972	.	G	A	MODIFIER	SELP	ENSG00000174175	c.1148-45C>T
chr15	75014603	75015477	CYP1A1						chr1	169580648	.	C	A	MODIFIER	SELP	ENSG00000174175	c.1147+82G>T
chr15	75017495	75017721	CYP1A1						chr1	169580717	rs3917731	T	C	MODIFIER	SELP	ENSG00000174175	c.1147+13A>G
chr15	75017771	75017961	CYP1A1						chr1	169580885	rs6131	C	T	MODERATE	SELP	ENSG00000174175	c.992G>A
chr15	75041173	75041248	CYP1A2
chr15	75042060	75042920	CYP1A2						chr1	169581258	rs3917727	A	G	MODIFIER	SELP	ENSG00000174175	c.961+197T>C
chr15	75043519	75043660	CYP1A2						chr1	169581290	rs3917726	C	T	MODIFIER	SELP	ENSG00000174175	c.961+165G>A
chr15	75044095	75044205	CYP1A2						chr1	169581595	rs3917724	G	A	MODERATE	SELP	ENSG00000174175	c.821C>T
chr15	75044454	75044598	CYP1A2						chr1	169582629	rs3917720	G	T	MODIFIER	SELP	ENSG00000174175	c.589+195C>A
chr15	75045514	75045621	CYP1A2						chr1	169582727	rs3917719	C	T	MODIFIER	SELP	ENSG00000174175	c.589+97G>A
chr15	75047121	75048951	CYP1A2
chr2	38294105	38294230	CYP1B1						chr1	169586330	rs6129	C	T	LOW	SELP	ENSG00000174175	c.417G>A
chr2	38294641	38298463	CYP1B1						chr1	169586716	rs112220832	A	G	MODIFIER	SELP	ENSG00000174175	c.95-64T>C
chr2	38300648	38301089	CYP1B1						chr1	169588354	rs3917696	G	A	MODIFIER	SELP	ENSG00000174175	c.94+13C>T
chr2	38301478	38302542	CYP1B1						chr1	171060133	rs147235365	G	A	MODIFIER	FMO3	ENSG00000007933	c.-7+11G>A
chr2	38302908	38303333	CYP1B1						chr1	171060208	rs1736561	G	A	MODIFIER	FMO3	ENSG00000007933	c.-7+86G>A
chr2	38336800	38337054	CYP1B1						chr1	171061713	rs149842095	G	A	MODIFIER	FMO3	ENSG00000007933	c.-6-81G>A
chr19	41349432	41349892	CYP2A6						chr1	171061959	.	G	T	MODIFIER	FMO3	ENSG00000007933	c.132+28G>T
chr19	41350525	41350687	CYP2A6						chr1	171061989	rs4140653	C	T	MODIFIER	FMO3	ENSG00000007933	c.132+58C>T
chr19	41351188	41351396	CYP2A6						chr1	171061990	rs2064074	A	G	MODIFIER	FMO3	ENSG00000007933	c.132+59A>G
chr19	41351850	41352012	CYP2A6						chr1	171068635	rs138641643	C	T	MODIFIER	FMO3	ENSG00000007933	n.-1C>T
chr19	41352769	41352966	CYP2A6						chr1	171068882	rs67727346	C	T	MODIFIER	FMO3	ENSG00000007933	n.-1C>T
chr19	41354113	41354294	CYP2A6
chr19	41354508	41354678	CYP2A6
chr19	41355712	41355895	CYP2A6						chr1	171068921	rs200507813	C	T	MODIFIER	FMO3	ENSG00000007933	n.-1C>T
chr19	41356141	41356362	CYP2A6
chr19	41381333	41381789	CYP2A7						chr1	171068928	.	C	T	MODIFIER	FMO3	ENSG00000007933	n.-1C>T
chr19	41382421	41382583	CYP2A7						chr1	171068931	.	C	T	MODIFIER	FMO3	ENSG00000007933	n.-1C>T
chr19	41383084	41383292	CYP2A7						chr1	171068934	rs201710996	C	T	MODIFIER	FMO3	ENSG00000007933	n.-1C>T
chr19	41383746	41383908	CYP2A7						chr1	171069029	rs28363528	G	A	MODIFIER	FMO3	ENSG00000007933	n.-1G>A
chr19	41384654	41384851	CYP2A7						chr1	171069082	rs28363529	C	T	MODIFIER	FMO3	ENSG00000007933	n.-1C>T
chr19	41385978	41386159	CYP2A7						chr1	171069088	rs28363530	G	A	MODIFIER	FMO3	ENSG00000007933	n.-1G>A
chr19	41386373	41386543	CYP2A7						chr1	171069597	.	T	A	MODIFIER	FMO3	ENSG00000007933	n.-1T>A
chr19	41387483	41387666	CYP2A7						chr1	171069739	.	G	T	MODIFIER	FMO3	ENSG00000007933	n.-1G>T
chr19	41387915	41388667	CYP2A7						chr1	171070217	.	C	A	LOW	FMO3	ENSG00000007933	c.-55-4C>A
chr19	41497193	41497391	CYP2B6						chr1	171076740	rs28363545	T	C	MODIFIER	FMO3	ENSG00000007933	c.322-76T>C
chr19	41509840	41510078	CYP2B6						chr1	171076935	rs1800822	C	T	LOW	FMO3	ENSG00000007933	c.441C>T
chr19	41510191	41510361	CYP2B6						chr1	171076966	rs2266782	G	A	MODERATE	FMO3	ENSG00000007933	c.472G>A
chr19	41512799	41512980	CYP2B6
chr19	41515113	41515310	CYP2B6						chr1	171077165	rs2066529	G	A	MODIFIER	FMO3	ENSG00000007933	n.*218G>A
chr19	41515888	41516050	CYP2B6						chr1	171077198	rs1920149	G	A	MODIFIER	FMO3	ENSG00000007933	n.*218G>A
chr19	41518192	41518400	CYP2B6						chr1	171077274	rs75904274	G	T	MODERATE	FMO3	ENSG00000007933	c.539G>T
chr19	41518568	41518730	CYP2B6						chr1	171077372	rs2066534	C	G	MODIFIER	FMO3	ENSG00000007933	n.*218C>G
chr19	41522540	41524311	CYP2B6						chr1	171077393	rs79952472	C	A	MODIFIER	FMO3	ENSG00000007933	n.*218C>A
chr10	96442699	96442772	CYP2C18						chr1	171080080	rs1736557	G	A	MODERATE	FMO3	ENSG00000007933	c.769G>A
chr10	96443240	96443754	CYP2C18						chr1	171080346	.	G	T	MODIFIER	FMO3	ENSG00000007933	n.*218G>T
chr10	96447516	96447699	CYP2C18						chr1	171082983	.	G	A	MODIFIER	FMO3	ENSG00000007933	c.*723G>A
chr10	96447871	96448041	CYP2C18
chr10	96454663	96454844	CYP2C18						chr1	171083174	rs909530	C	T	LOW	FMO3	ENSG00000007933	c.855C>T
chr10	96466530	96466727	CYP2C18						chr1	171083242	rs2266780	A	G	MODERATE	FMO3	ENSG00000007933	c.923A>G
chr10	96480142	96480304	CYP2C18						chr1	171083537	rs909531	T	C	MODIFIER	FMO3	ENSG00000007933	c.*723T>C
chr10	96484092	96484300	CYP2C18						chr1	171083714	rs909532	C	T	MODIFIER	FMO3	ENSG00000007933	c.*723C>T
chr10	96493043	96493205	CYP2C18						chr1	171085385	rs79553697	T	C	LOW	FMO3	ENSG00000007933	c.1221T>C
chr10	96495009	96495957	CYP2C18
chr10	96447900	96448041	CYP2C19						chr1	171086064	.	C	T	MODIFIER	FMO3	ENSG00000007933	c.1257-176C>T
chr10	96454663	96454844	CYP2C19						chr1	171086488	rs60306057	T	G	MODERATE	FMO3	ENSG00000007933	c.1505T>G
chr10	96466530	96466727	CYP2C19						chr1	171086921	.	A	G	MODIFIER	FMO3	ENSG00000007933	c.*339A>G
chr10	96480142	96480304	CYP2C19						chr1	171086956	rs187172674	A	G	MODIFIER	FMO3	ENSG00000007933	c.*374A>G
chr10	96484092	96484300	CYP2C19						chr1	171087094	.	T	C	MODIFIER	FMO3	ENSG00000007933	c.*1710T>C
chr10	96493043	96493205	CYP2C19						chr1	171154303	rs28369794	A	C	MODIFIER	FMO2	ENSG00000094963	c.-159A>C
chr10	96522370	96522640	CYP2C19						chr1	171154378	rs28369796	A	G	MODIFIER	FMO2	ENSG00000094963	c.-127A>G
chr10	96534804	96534987	CYP2C19						chr1	171154419	.	G	A	MODIFIER	FMO2	ENSG00000094963	c.-86G>A
chr10	96535136	96536217	CYP2C19
chr10	96540245	96540426	CYP2C19						chr1	171154818	rs187633998	G	T	MODIFIER	FMO2	ENSG00000094963	c.-6-29G>T
chr10	96541567	96541764	CYP2C19						chr1	171154959	rs2020870	A	G	MODERATE	FMO2	ENSG00000094963	c.107A>G
chr10	96580242	96580404	CYP2C19						chr1	171155103	rs6657314	C	T	MODIFIER	FMO2	ENSG00000094963	c.132+119C>T
chr10	96602583	96602791	CYP2C19						chr1	171157960	.	A	G	MODIFIER	FMO2	ENSG00000094963	n.*717A>G
chr10	96609663	96609825	CYP2C19						chr1	171158008	rs28369818	T	A	MODIFIER	FMO2	ENSG00000094963	n.*717T>A
chr10	96612479	96613027	CYP2C19						chr1	171162205	rs28369846	A	G	MODIFIER	FMO2	ENSG00000094963	c.133-269A>G
chr10	96796518	96797076	CYP2C8						chr1	171162275	rs28369847	C	T	MODIFIER	FMO2	ENSG00000094963	c.133-199C>T
chr10	96798643	96799142	CYP2C8						chr1	171162414	.	T	C	MODIFIER	FMO2	ENSG00000094963	c.133-60T>C
chr10	96800667	96800727	CYP2C8						chr1	171162421	.	C	G	MODIFIER	FMO2	ENSG00000094963	c.133-53C>G
chr10	96802636	96802844	CYP2C8						chr1	171162438	rs28969551	C	T	MODIFIER	FMO2	ENSG00000094963	c.133-36C>T
chr10	96805556	96805718	CYP2C8
chr10	96818081	96818278	CYP2C8						chr1	171162583	rs2020860	T	C	MODERATE	FMO2	ENSG00000094963	c.242T>C
chr10	96824546	96824727	CYP2C8						chr1	171162695	.	C	A	MODIFIER	FMO2	ENSG00000094963	n.*480C>A
chr10	96826954	96827458	CYP2C8						chr1	171162735	rs16864165	T	A	MODIFIER	FMO2	ENSG00000094963	n.*480T>A
chr10	96828313	96828395	CYP2C8
chr10	96828943	96829264	CYP2C8						chr1	171165848	.	G	T	MODERATE	FMO2	ENSG00000094963	c.382G>T
chr10	96698404	96698617	CYP2C9						chr1	171168497	rs140394156	T	C	MODERATE	FMO2	ENSG00000094963	c.497T>C
chr10	96701604	96701787	CYP2C9						chr1	171168541	.	G	A	MODERATE	FMO2	ENSG00000094963	c.541G>A
chr10	96701938	96703033	CYP2C9						chr1	171168545	rs2307492	T	C	MODERATE	FMO2	ENSG00000094963	c.545T>C
chr10	96707525	96707706	CYP2C9						chr1	171168584	rs2020862	C	T	MODERATE	FMO2	ENSG00000094963	c.584C>T
chr10	96708854	96709302	CYP2C9						chr1	171168585	rs2020861	A	G	LOW	FMO2	ENSG00000094963	c.585A>G
chr10	96731850	96732012	CYP2C9						chr1	171168693	rs7542361	C	T	MODIFIER	FMO2	ENSG00000094963	n.*583C>T
chr10	96740929	96741137	CYP2C9						chr1	171168733	.	G	T	MODIFIER	FMO2	ENSG00000094963	n.*583G>T
chr10	96745779	96745941	CYP2C9						chr1	171168804	rs2075987	A	C	MODIFIER	FMO2	ENSG00000094963	n.*583A>C
chr10	96748593	96749158	CYP2C9						chr1	171173058	rs139888422	G	A	MODERATE	FMO2	ENSG00000094963	c.682G>A
chr10	96749215	96749457	CYP2C9						chr1	171173121	rs2020866	C	T	HIGH	FMO2	ENSG00000094963	c.745C>T
chr22	42522490	42522764	CYP2D6						chr1	171174312	rs16864177	T	A	MODIFIER	FMO2	ENSG00000094963	n.-1T>A
chr22	42522842	42523004	CYP2D6						chr1	171174531	rs2020863	A	G	MODERATE	FMO2	ENSG00000094963	c.941A>G
chr22	42523438	42523646	CYP2D6						chr1	171174588	.	T	G	MODERATE	FMO2	ENSG00000094963	c.998T>G
chr22	42523833	42523995	CYP2D6						chr1	171176912	rs2020865	T	G	MODERATE	FMO2	ENSG00000094963	c.1239T>G
chr22	42524165	42524362	CYP2D6						chr1	171177773	rs12142993	G	A	MODIFIER	FMO2	ENSG00000094963	n.*517G>A
chr22	42524775	42524956	CYP2D6						chr1	171177939	rs28369912	A	G	LOW	FMO2	ENSG00000094963	c.1263A>G
chr22	42525024	42525197	CYP2D6						chr1	171177988	rs145876121	G	A	MODERATE	FMO2	ENSG00000094963	c.1312G>A
chr22	42525372	42525401	CYP2D6						chr1	171177997	.	T	A	MODERATE	FMO2	ENSG00000094963	c.1321T>A
chr22	42525728	42526918	CYP2D6						chr1	171178152	rs2020869	A	G	MODIFIER	FMO2	ENSG00000094963	c.*60A>G
chr22	42540398	42540482	CYP2D6
chr22	42536203	42536477	CYP2D7P1
chr22	42536555	42536717	CYP2D7P1						chr1	171178490	rs28369914	C	T	MODIFIER	FMO2	ENSG00000094963	c.*398C>T
chr22	42537151	42537416	CYP2D7P1						chr1	171179287	rs7512785	C	T	MODIFIER	FMO2	ENSG00000094963	c.*1195C>T
chr22	42537533	42537695	CYP2D7P1						chr1	171179351	rs16864194	A	T	MODIFIER	FMO2	ENSG00000094963	c.*1259A>T
chr22	42537867	42538064	CYP2D7P1						chr1	171179477	rs7515157	C	T	MODIFIER	FMO2	ENSG00000094963	c.*1385C>T
chr22	42538469	42538681	CYP2D7P1						chr1	171179670	rs28369918	C	G	MODIFIER	FMO2	ENSG00000094963	c.*1578C>G
chr22	42538718	42538891	CYP2D7P1						chr1	171179779	rs73032526	A	G	MODIFIER	FMO2	ENSG00000094963	c.*1687A>G
chr22	42539017	42539046	CYP2D7P1						chr1	171179882	.	C	A	MODIFIER	FMO2	ENSG00000094963	c.*1790C>A
chr22	42539274	42539619	CYP2D7P1						chr1	171180071	rs6673781	A	G	MODIFIER	FMO2	ENSG00000094963	c.*1979A>G
chr22	42539733	42540010	CYP2D7P1						chr1	171180201	rs6668231	T	C	MODIFIER	FMO2	ENSG00000094963	c.*2109T>C
chr22	42540274	42540586	CYP2D7P1						chr1	171181072	rs16864199	C	A	MODIFIER	FMO2	ENSG00000094963	c.*2898C>A
chr22	42545866	42546065	CYP2D8P1						chr1	171181321	.	G	A	MODIFIER	FMO2	ENSG00000094963	c.*3147G>A
chr22	42546143	42546305	CYP2D8P1						chr1	171181754	rs58324390	G	A	MODIFIER	FMO2	ENSG00000094963	c.*3580G>A
chr22	42546735	42546940	CYP2D8P1						chr1	171181841	rs17568302	A	G	MODIFIER	FMO2	ENSG00000094963	c.*1574A>G
chr22	42547124	42547286	CYP2D8P1						chr1	171181843	.	T	A	MODIFIER	FMO2	ENSG00000094963	c.*1574T>A
chr22	42547452	42547649	CYP2D8P1						chr1	171181970	.	G	T	MODIFIER	FMO2	ENSG00000094963	c.*1574G>T
chr22	42548076	42548259	CYP2D8P1						chr1	171217691	rs12720462	C	A	MODIFIER	FMO1	ENSG00000010932	c.-78C>A
chr22	42548327	42548500	CYP2D8P1						chr1	171227216	rs10912675	T	C	LOW	FMO1	ENSG00000010932	c.-6-5T>C
chr22	42549028	42549220	CYP2D8P1						chr1	171239502	.	C	A	MODIFIER	FMO1	ENSG00000010932	n.-1C>A
chr22	42550820	42551017	CYP2D8P1
chr10	135333899	135334074	CYP2E1						chr1	171239780	rs184729114	G	A	MODIFIER	FMO1	ENSG00000010932	n.-1G>A
chr10	135339037	135339155	CYP2E1						chr1	171239792	rs181875653	A	C	MODIFIER	FMO1	ENSG00000010932	n.-1A>C
chr10	135340289	135340387	CYP2E1						chr1	171239982	rs2421804	A	G	MODIFIER	FMO1	ENSG00000010932	n.-1A>G
chr10	135340850	135341086	CYP2E1						chr1	171240129	.	C	G	MODIFIER	FMO1	ENSG00000010932	n.-1C>G
chr10	135341572	135342154	CYP2E1						chr1	171240518	rs28360392	A	G	MODIFIER	FMO1	ENSG00000010932	n.-1A>G
chr10	135345069	135345798	CYP2E1						chr1	171240646	.	T	C	MODIFIER	FMO1	ENSG00000010932	n.-1T>C
chr10	135346185	135346382	CYP2E1						chr1	171247700	.	C	A	MODIFIER	FMO1	ENSG00000010932	n.-1C>A
chr10	135347249	135347411	CYP2E1						chr1	171247981	.	G	A	MODERATE	FMO1	ENSG00000010932	c.598G>A
chr10	135350556	135350764	CYP2E1						chr1	171247991	.	C	A	MODERATE	FMO1	ENSG00000010932	c.608C>A
chr10	135350993	135351406	CYP2E1						chr1	171248227	.	A	T	MODIFIER	FMO1	ENSG00000010932	n.-1A>T
chr10	135352273	135352636	CYP2E1
chr10	135368154	135374734	CYP2E1						chr1	171249857	.	A	C	MODIFIER	FMO1	ENSG00000010932	n.-1A>C
chr19	41620326	41620407	CYP2F1						chr1	171250044	rs742350	C	T	LOW	FMO1	ENSG00000010932	c.747C>T
chr19	41622069	41622274	CYP2F1						chr1	171250216	rs16864312	T	C	MODIFIER	FMO1	ENSG00000010932	n.-1T>C
chr19	41622349	41622532	CYP2F1						chr1	171250856	rs28360417	A	C	MODIFIER	FMO1	ENSG00000010932	n.-1A>C
chr19	41626241	41626411	CYP2F1						chr1	171251053	.	G	A	MODIFIER	FMO1	ENSG00000010932	n.-1G>A
chr19	41627352	41627533	CYP2F1						chr1	171251196	rs16864314	A	G	MODERATE	FMO1	ENSG00000010932	c.907A>G
chr19	41627851	41628048	CYP2F1						chr1	171251509	rs12091482	G	T	MODIFIER	FMO1	ENSG00000010932	c.*757G>T
chr19	41628716	41629265	CYP2F1						chr1	171251600	rs28360422	T	C	MODIFIER	FMO1	ENSG00000010932	c.*757T>C
chr19	41630612	41631734	CYP2F1
chr19	41633795	41634291	CYP2F1						chr1	171254794	rs12954	C	T	MODIFIER	FMO1	ENSG00000010932	c.*111C>T
chr1	60358969	60359511	CYP2J2						chr1	171254804	rs28360434	G	A	MODIFIER	FMO1	ENSG00000010932	c.*121G>A
chr1	60366626	60366785	CYP2J2						chr1	171254816	rs28360435	G	A	MODIFIER	FMO1	ENSG00000010932	c.*133G>A
chr1	60370027	60370198	CYP2J2						chr1	171254890	rs7877	C	T	MODIFIER	FMO1	ENSG00000010932	c.*207C>T
chr1	60370532	60370740	CYP2J2						chr1	171255218	.	G	C	MODIFIER	FMO1	ENSG00000010932	c.*1730G>C
chr1	60373447	60373609	CYP2J2						chr1	171255346	rs12059179	C	T	MODIFIER	FMO1	ENSG00000010932	c.*1730C>T
chr1	60375445	60375642	CYP2J2						chr1	171283193	rs141285134	A	G	MODIFIER	FMO4	ENSG00000076258	c.-331A>G
chr1	60377269	60377450	CYP2J2						chr1	171283397	.	T	A	MODIFIER	FMO4	ENSG00000076258	c.-306T>A
chr1	60377823	60378920	CYP2J2
chr1	60381599	60381782	CYP2J2
chr1	60392182	60392472	CYP2J2						chr1	171285289	rs371913152	A	T	MODIFIER	FMO4	ENSG00000076258	c.-150-36A>T
chr7	99354572	99355861	CYP3A4						chr1	171288606	.	G	T	MODIFIER	FMO4	ENSG00000076258	n.-1G>T
chr7	99358431	99358614	CYP3A4						chr1	171288630	rs55949630	G	C	MODIFIER	FMO4	ENSG00000076258	n.-1G>C
chr7	99359653	99359900	CYP3A4						chr1	171289100	rs184603823	C	T	LOW	FMO4	ENSG00000076258	c.132+4C>T
chr7	99361467	99361648	CYP3A4						chr1	171292017	rs2076322	A	G	MODIFIER	FMO4	ENSG00000076258	n.-1A>G
chr7	99363989	99364076	CYP3A4						chr1	171292636	rs45627437	T	C	MODIFIER	FMO4	ENSG00000076258	n.*537T>C
chr7	99364743	99364891	CYP3A4						chr1	171293249	.	G	C	MODIFIER	FMO4	ENSG00000076258	n.*537G>C
chr7	99365966	99366135	CYP3A4						chr1	171293464	rs45452395	T	C	MODIFIER	FMO4	ENSG00000076258	n.*537T>C
chr7	99367147	99367489	CYP3A4						chr1	171293470	rs45560645	T	C	MODIFIER	FMO4	ENSG00000076258	n.*537T>C
chr7	99367734	99367868	CYP3A4						chr1	171300721	rs115576755	G	A	MODIFIER	FMO4	ENSG00000076258	n.-1G>A
chr7	99370202	99370331	CYP3A4						chr1	171300959	rs2294482	T	C	MODIFIER	FMO4	ENSG00000076258	n.-1T>C
chr7	99375640	99375713	CYP3A4						chr1	171301033	rs2294483	C	G	MODIFIER	FMO4	ENSG00000076258	n.-1C>G
chr7	99377604	99377757	CYP3A4
chr7	99380958	99381036	CYP3A4						chr1	171301805	rs41303249	G	T	MODIFIER	FMO4	ENSG00000076258	n.-1G>T
chr7	99381623	99381898	CYP3A4						chr1	171301882	rs61747501	T	A	MODERATE	FMO4	ENSG00000076258	c.662T>A
chr7	99425625	99425819	CYP3A43						chr1	171301989	.	G	T	HIGH	FMO4	ENSG00000076258	c.769G>T
chr7	99434065	99434179	CYP3A43						chr1	171302094	rs4140632	A	C	MODIFIER	FMO4	ENSG00000076258	n.-1A>C
chr7	99436289	99436431	CYP3A43						chr1	171302256	rs7534165	G	A	MODIFIER	FMO4	ENSG00000076258	n.-1G>A
chr7	99436732	99436805	CYP3A43						chr1	171303690	rs1042767	T	C	MODERATE	FMO4	ENSG00000076258	c.968T>C
chr7	99437026	99437053	CYP3A43						chr1	171303925	rs3820170	C	T	MODIFIER	FMO4	ENSG00000076258	n.*832C>T
chr7	99441755	99441875	CYP3A43						chr1	171306399	.	G	T	MODIFIER	FMO4	ENSG00000076258	n.*832G>T
chr7	99445100	99445887	CYP3A43						chr1	171306582	rs35591720	C	T	MODIFIER	FMO4	ENSG00000076258	n.*719C>T
chr7	99447158	99447327	CYP3A43						chr1	171311003	rs1042772	A	C	MODIFIER	FMO4	ENSG00000076258	c.*25A>C
chr7	99447591	99447732	CYP3A43						chr1	171311034	.	T	C	MODIFIER	FMO4	ENSG00000076258	c.*56T>C
chr7	99453100	99453351	CYP3A43						chr1	197008346	rs180977741	G	T	MODIFIER	F13B	ENSG00000143278	c.*162C>A
chr7	99454445	99454532	CYP3A43						chr1	197008365	rs698859	C	T	MODIFIER	F13B	ENSG00000143278	c.*143G>A
chr7	99457442	99457623	CYP3A43						chr1	197008372	rs145188274	T	C	MODIFIER	F13B	ENSG00000143278	c.*136A>G
chr7	99459225	99459473	CYP3A43						chr1	197008402	.	T	A	MODIFIER	F13B	ENSG00000143278	c.*106A>T
chr7	99461146	99461332	CYP3A43						chr1	197008419	rs17549873	C	G	MODIFIER	F13B	ENSG00000143278	c.*89G>C
chr7	99463518	99464183	CYP3A43						chr1	197008597	rs5990	A	C	MODIFIER	F13B	ENSG00000143278	n.*596T>G
chr7	99245802	99246033	CYP3A5						chr1	197008736	rs17549859	T	C	MODIFIER	F13B	ENSG00000143278	n.*596A>G
chr7	99247685	99247865	CYP3A5						chr1	197008775	rs17549853	T	C	MODIFIER	F13B	ENSG00000143278	n.*596A>G
chr7	99249903	99250412	CYP3A5						chr1	197009062	rs857024	T	C	MODIFIER	F13B	ENSG00000143278	n.*596A>G
chr7	99256445	99258292	CYP3A5						chr1	197009508	rs12134960	G	C	HIGH	F13B	ENSG00000143278	n.364-1C>G
chr7	99260428	99261728	CYP3A5
chr7	99262778	99262947	CYP3A5						chr1	197009738	.	T	G	LOW	F13B	ENSG00000143278	c.1866A>C
chr7	99264213	99264322	CYP3A5						chr1	197009798	rs5998	A	G	LOW	F13B	ENSG00000143278	c.1806T>C
chr7	99264325	99264443	CYP3A5						chr1	197009927	.	G	T	LOW	F13B	ENSG00000143278	c.1739-62C>A
chr7	99264564	99264698	CYP3A5						chr1	197019649	.	C	A	LOW	F13B	ENSG00000143278	c.1738+178G>T
chr7	99268522	99269511	CYP3A5						chr1	197019768	.	G	A	LOW	F13B	ENSG00000143278	c.1738+59C>T
chr7	99270192	99270566	CYP3A5						chr1	197019858	rs6000	A	C	MODERATE	F13B	ENSG00000143278	c.1707T>G
chr7	99271838	99272218	CYP3A5						chr1	197021927	.	A	G	LOW	F13B	ENSG00000143278	c.1392T>C
chr7	99273727	99274209	CYP3A5						chr1	197022257	.	C	A	LOW	F13B	ENSG00000143278	c.1355-293G>T
chr7	99277438	99277631	CYP3A5						chr1	197022306	.	C	A	LOW	F13B	ENSG00000143278	c.1355-342G>T
chr7	99293357	99293479	CYP3A7						chr1	197024643	rs1794003	G	A	LOW	F13B	ENSG00000143278	c.1354+202C>T
chr7	99301694	99301979	CYP3A7
chr7	99302604	99303228	CYP3A7						chr1	197024886	rs192220037	C	T	MODERATE	F13B	ENSG00000143278	c.1313G>A
chr7	99305424	99305607	CYP3A7						chr1	197025103	.	G	A	LOW	F13B	ENSG00000143278	c.1172-76C>T
chr7	99306647	99306894	CYP3A7						chr1	197026101	.	C	A	LOW	F13B	ENSG00000143278	c.1171+42G>T
chr7	99308344	99308525	CYP3A7						chr1	197026265	rs5999	T	C	MODERATE	F13B	ENSG00000143278	c.1049A>G
chr7	99311081	99311168	CYP3A7						chr1	197026405	rs377192047	G	A	LOW	F13B	ENSG00000143278	c.985+11C>T
chr7	99312167	99312315	CYP3A7						chr1	197026672	rs1759009	A	G	LOW	F13B	ENSG00000143278	c.806-77T>C
chr7	99312960	99313539	CYP3A7						chr1	197026819	.	A	G	LOW	F13B	ENSG00000143278	c.806-224T>C
chr7	99314789	99314898	CYP3A7						chr1	197029536	rs5994	G	A	LOW	F13B	ENSG00000143278	c.765C>T
chr7	99315138	99315272	CYP3A7						chr1	197029737	.	A	T	LOW	F13B	ENSG00000143278	c.629-65T>A
chr7	99317925	99318602	CYP3A7						chr1	197030087	rs17514253	C	T	LOW	F13B	ENSG00000143278	c.570G>A
chr7	99319908	99319981	CYP3A7						chr1	197030098	.	C	A	MODERATE	F13B	ENSG00000143278	c.559G>T
chr7	99328185	99328785	CYP3A7						chr1	197030122	.	C	T	MODERATE	F13B	ENSG00000143278	c.535G>A
chr7	99332635	99332829	CYP3A7						chr1	197030201	rs5997	T	C	LOW	F13B	ENSG00000143278	c.456A>G
chr19	16023169	16024729	CYP4F11
chr19	16025104	16025207	CYP4F11						chr1	197030281	rs17549596	T	C	LOW	F13B	ENSG00000143278	c.452-76A>G
chr19	16025401	16025486	CYP4F11						chr1	197030317	rs1615413	A	G	LOW	F13B	ENSG00000143278	c.452-112T>C
chr19	16025561	16025715	CYP4F11						chr1	197031003	.	C	A	MODERATE	F13B	ENSG00000143278	c.362G>T
chr19	16032836	16032986	CYP4F11						chr1	197031011	rs142562955	G	A	LOW	F13B	ENSG00000143278	c.354C>T
chr19	16033163	16033250	CYP4F11						chr1	197031021	rs6003	C	T	MODERATE	F13B	ENSG00000143278	c.344G>A
chr19	16034611	16034902	CYP4F11						chr1	197031296	.	A	C	LOW	F13B	ENSG00000143278	c.266-197T>G
chr19	16035560	16035702	CYP4F11						chr1	197031946	rs184461559	T	C	LOW	F13B	ENSG00000143278	c.265+41A>G
chr19	16038011	16038159	CYP4F11						chr1	197032345	rs5996	C	G	MODIFIER	F13B	ENSG00000143278	c.65-158G>C
chr19	16038229	16038303	CYP4F11						chr1	197036390	.	T	A	LOW	F13B	ENSG00000143278	c.-37A>T
chr19	16040256	16040421	CYP4F11						chr1	197036426	.	T	A	MODIFIER	F13B	ENSG00000143278	c.-45A>T
chr19	16045010	16045686	CYP4F11						chr2	31556986	rs6543626	C	T	MODIFIER	XDH	ENSG00000158125	c.*4051G>A
chr19	15783556	15784101	CYP4F12
chr19	15784277	15784547	CYP4F12						chr2	31557090	rs754918	T	G	MODIFIER	XDH	ENSG00000158125	c.*4051A>C
chr19	15789060	15789385	CYP4F12						chr2	31557160	rs148002552	A	C	MODIFIER	XDH	ENSG00000158125	c.*4051T>G
chr19	15791043	15791983	CYP4F12
chr19	15792236	15793334	CYP4F12						chr2	31557269	rs6752058	C	A	MODIFIER	XDH	ENSG00000158125	c.*1555G>T
chr19	15794292	15795702	CYP4F12						chr2	31557308	rs1054889	G	A	MODIFIER	XDH	ENSG00000158125	c.*1516C>T
chr19	15795867	15796017	CYP4F12						chr2	31557347	rs6710015	T	C	MODIFIER	XDH	ENSG00000158125	c.*1477A>G
chr19	15806735	15806889	CYP4F12						chr2	31557561	.	G	A	MODIFIER	XDH	ENSG00000158125	c.*1263C>T
chr19	15806960	15807332	CYP4F12						chr2	31557743	rs45488100	T	C	MODIFIER	XDH	ENSG00000158125	c.*1081A>G
chr19	15807707	15807994	CYP4F12						chr2	31557796	rs185217151	C	T	MODIFIER	XDH	ENSG00000158125	c.*1028G>A
chr19	15988823	15989756	CYP4F2						chr2	31557920	.	A	G	MODIFIER	XDH	ENSG00000158125	c.*904T>C
chr19	15990145	15990248	CYP4F2
chr19	15990403	15990488	CYP4F2						chr2	31558306	rs1042039	T	C	MODIFIER	XDH	ENSG00000158125	c.*518A>G
chr19	15990563	15990717	CYP4F2						chr2	31558493	.	C	A	MODIFIER	XDH	ENSG00000158125	c.*331G>T
chr19	15996722	15996873	CYP4F2						chr2	31558631	rs147693897	C	A	MODIFIER	XDH	ENSG00000158125	c.*193G>T
chr19	15997041	15997128	CYP4F2						chr2	31558636	.	C	A	MODIFIER	XDH	ENSG00000158125	c.*188G>T
chr19	16000222	16000513	CYP4F2						chr2	31558783	rs45593434	C	G	MODIFIER	XDH	ENSG00000158125	c.*41G>C
chr19	16001111	16001253	CYP4F2						chr2	31558950	rs45456694	T	C	LOW	XDH	ENSG00000158125	c.3952-76A>G
chr19	16003108	16003402	CYP4F2						chr2	31558977	.	G	C	LOW	XDH	ENSG00000158125	c.3952-103C>G
chr19	16006305	16006470	CYP4F2						chr2	31560572	rs45564939	G	A	MODERATE	XDH	ENSG00000158125	c.3886C>T
chr19	16008213	16008432	CYP4F2						chr2	31560791	rs189595216	G	A	LOW	XDH	ENSG00000158125	c.3775-108C>T
chr19	16008825	16008894	CYP4F2						chr2	31562323	rs45591431	G	C	LOW	XDH	ENSG00000158125	c.3774+32C>G
chr13	113777102	113777249	F10						chr2	31562412	rs207440	C	T	LOW	XDH	ENSG00000158125	c.3717G>A
chr13	113783755	113783936	F10						chr2	31564305	rs35059671	T	C	LOW	XDH	ENSG00000158125	c.3520-45A>G
chr13	113784297	113784630	F10						chr2	31565178	rs141728694	A	G	LOW	XDH	ENSG00000158125	c.3405-15T>C
chr13	113792760	113792805	F10						chr2	31567632	rs207454	T	G	LOW	XDH	ENSG00000158125	c.3352-30A>C
chr13	113793660	113793794	F10						chr2	31569471	rs7599175	A	G	LOW	XDH	ENSG00000158125	c.3351+164T>C
chr13	113794823	113795374	F10						chr2	31569753	.	C	A	LOW	XDH	ENSG00000158125	c.3277-44G>T
chr13	113798154	113798542	F10						chr2	31569923	rs13409029	G	A	LOW	XDH	ENSG00000158125	c.3277-214C>T
chr13	113801682	113801820	F10						chr2	31570376	rs1366813	T	C	LOW	XDH	ENSG00000158125	c.3276+12A>G
chr13	113803219	113803853	F10						chr2	31570501	.	G	C	MODERATE	XDH	ENSG00000158125	c.3163C>G
chr13	113831842	113832802	F10						chr2	31570626	rs4952083	C	T	LOW	XDH	ENSG00000158125	c.3148-110G>A
chr13	113833269	113833413	F10						chr2	31570631	rs4952084	A	G	LOW	XDH	ENSG00000158125	c.3148-115T>C
chr13	113834220	113834555	F10						chr2	31570689	rs4952085	G	A	LOW	XDH	ENSG00000158125	c.3148-173C>T
chr13	113835433	113835554	F10						chr2	31571012	.	C	A	LOW	XDH	ENSG00000158125	c.3147+122G>T
chr13	113838649	113838811	F10						chr2	31571064	rs45579134	T	C	LOW	XDH	ENSG00000158125	c.3147+70A>G
chr13	113839788	113842932	F10						chr2	31571241	rs13415401	G	C	LOW	XDH	ENSG00000158125	c.3052-12C>G
chr13	113845006	113845299	F10						chr2	31571687	.	T	C	LOW	XDH	ENSG00000158125	c.3051+78A>G
chr13	113849374	113849449	F10						chr2	31571786	rs1884725	A	G	LOW	XDH	ENSG00000158125	c.3030T>C
chr13	113850484	113850549	F10						chr2	31572271	rs114259258	C	T	LOW	XDH	ENSG00000158125	c.2969+281G>A
chr13	113851322	113851567	F10						chr2	31572275	rs115472424	G	C	LOW	XDH	ENSG00000158125	c.2969+277C>G
chr13	113852494	113852588	F10						chr2	31572398	rs1429374	A	G	LOW	XDH	ENSG00000158125	c.2969+154T>C
chr13	113854730	113854997	F10
chr13	113862327	113863039	F10
chr20	814345	814604	F10						chr2	31572522	.	A	T	LOW	XDH	ENSG00000158125	c.2969+30T>A
chr20	816700	816767	F10						chr2	31572523	.	G	C	LOW	XDH	ENSG00000158125	c.2969+29C>G
chr20	820087	820216	F10
chr20	825274	826932	F10						chr2	31572526	.	A	T	LOW	XDH	ENSG00000158125	c.2969+26T>A
chr19	53569856	53573525	F11						chr2	31572732	rs13419410	C	T	LOW	XDH	ENSG00000158125	c.2824-35G>A
chr19	53576137	53576772	F11						chr2	31572854	rs45515198	T	C	LOW	XDH	ENSG00000158125	c.2823+44A>G
chr19	53577382	53577531	F11						chr2	31587123	.	G	T	LOW	XDH	ENSG00000158125	c.2545-13C>A
chr19	53578299	53578446	F11						chr2	31587142	rs6760292	A	G	LOW	XDH	ENSG00000158125	c.2545-32T>C
chr19	53589504	53589584	F11						chr2	31587449	rs45554736	G	A	LOW	XDH	ENSG00000158125	c.2545-339C>T
chr19	53594655	53594816	F11						chr2	31588288	rs2365842	T	A	LOW	XDH	ENSG00000158125	c.2544+35A>T
chr19	53594879	53594983	F11						chr2	31588374	rs200505239	A	G	LOW	XDH	ENSG00000158125	c.2493T>C
chr19	53606507	53606697	F11						chr2	31588529	.	G	T	LOW	XDH	ENSG00000158125	c.2457-119C>A
chr4	187187088	187187459	F11						chr2	31588561	rs1429376	A	C	LOW	XDH	ENSG00000158125	c.2457-151T>G
chr4	187188279	187188355	F11						chr2	31588577	rs17011356	A	G	LOW	XDH	ENSG00000158125	c.2457-167T>C
chr4	187192752	187192935	F11						chr2	31588664	rs12621192	C	T	LOW	XDH	ENSG00000158125	c.2456+178G>A
chr4	187194124	187194341	F11						chr2	31588717	.	G	T	LOW	XDH	ENSG00000158125	c.2456+125C>A
chr4	187195259	187196061	F11						chr2	31589045	.	C	T	LOW	XDH	ENSG00000158125	c.2323-70G>A
chr4	187196325	187196349	F11						chr2	31589654	rs13387204	T	C	LOW	XDH	ENSG00000158125	c.2322+82A>G
chr4	187196930	187197060	F11
chr4	187197374	187197554	F11						chr2	31589847	rs2295475	G	A	LOW	XDH	ENSG00000158125	c.2211C>T
chr4	187201155	187201285	F11						chr2	31589900	rs202164513	T	C	LOW	XDH	ENSG00000158125	c.2198-40A>G
chr4	187201366	187201549	F11						chr2	31590545	rs2281548	A	G	LOW	XDH	ENSG00000158125	c.2197+282T>C
chr4	187201617	187201744	F11						chr2	31590616	rs45462299	G	A	LOW	XDH	ENSG00000158125	c.2197+211C>T
chr4	187203078	187203233	F11						chr2	31590626	rs2281549	G	C	LOW	XDH	ENSG00000158125	c.2197+201C>G
chr4	187205235	187205424	F11						chr2	31590759	rs2281550	C	T	LOW	XDH	ENSG00000158125	c.2197+68G>A
chr4	187206780	187206977	F11						chr2	31590785	rs761926	C	G	LOW	XDH	ENSG00000158125	c.2197+42G>C
chr4	187207558	187207674	F11						chr2	31590917	rs17011368	T	C	MODERATE	XDH	ENSG00000158125	c.2107A>G
chr4	187208732	187208987	F11
chr4	187209596	187210845	F11						chr2	31591761	rs17395161	T	C	LOW	XDH	ENSG00000158125	c.1981-235A>G
chr5	176829128	176829470	F12						chr2	31593125	rs10181969	T	C	LOW	XDH	ENSG00000158125	c.1980+96A>G
chr5	176829540	176829874	F12						chr2	31593153	.	G	T	LOW	XDH	ENSG00000158125	c.1980+68C>A
chr5	176830244	176831483	F12						chr2	31593265	rs17323225	T	C	MODERATE	XDH	ENSG00000158125	c.1936A>G
chr5	176831489	176831675	F12						chr2	31594875	rs45599238	G	A	LOW	XDH	ENSG00000158125	c.1856+219C>T
chr5	176831800	176831992	F12						chr2	31595087	rs184028774	C	T	LOW	XDH	ENSG00000158125	c.1856+7G>A
chr5	176832044	176832196	F12						chr2	31596519	rs4549138	G	A	LOW	XDH	ENSG00000158125	c.1686+220C>T
chr5	176832313	176832444	F12						chr2	31596679	rs190083422	T	C	LOW	XDH	ENSG00000158125	c.1686+60A>G
chr5	176832725	176832816	F12						chr2	31596731	rs17395224	G	A	LOW	XDH	ENSG00000158125	c.1686+8C>T
chr5	176832952	176833072	F12						chr2	31596955	rs4952086	G	A	LOW	XDH	ENSG00000158125	c.1603-133C>T
chr5	176836036	176836114	F12						chr2	31596963	rs4952087	T	C	LOW	XDH	ENSG00000158125	c.1603-141A>G
chr5	176836461	176836587	F12						chr2	31596996	.	G	T	LOW	XDH	ENSG00000158125	c.1603-174C>A
chr6	6144300	6146015	F13A1						chr2	31597032	rs12712316	C	A	LOW	XDH	ENSG00000158125	c.1603-210G>T
chr6	6152035	6152192	F13A1						chr2	31597994	rs207401	T	C	LOW	XDH	ENSG00000158125	c.1602+252A>G
chr6	6167680	6167861	F13A1						chr2	31598339	rs45612839	G	C	LOW	XDH	ENSG00000158125	c.1509C>G
chr6	6174802	6175110	F13A1						chr2	31598353	rs150262349	C	T	MODERATE	XDH	ENSG00000158125	c.1495G>A
chr6	6182210	6182384	F13A1						chr2	31598485	rs2070294	T	C	MODIFIER	XDH	ENSG00000158125	c.1428-65A>G
chr6	6196019	6196128	F13A1						chr2	31599989	rs185036611	C	T	MODERATE	XDH	ENSG00000158125	c.1357G>A
chr6	6197445	6197569	F13A1						chr2	31599993	.	C	A	MODERATE	XDH	ENSG00000158125	c.1353G>T
chr6	6206633	6206845	F13A1						chr2	31600017	rs45471294	C	T	LOW	XDH	ENSG00000158125	c.1329G>A
chr6	6222255	6222414	F13A1						chr2	31600056	.	G	T	MODERATE	XDH	ENSG00000158125	c.1290C>A
chr6	6224908	6225103	F13A1						chr2	31600146	rs10187719	T	C	MODIFIER	XDH	ENSG00000158125	c.1243-43A>G
chr6	6248534	6248662	F13A1						chr2	31602677	.	G	C	MODIFIER	XDH	ENSG00000158125	n.*581C>G
chr6	6251033	6251172	F13A1						chr2	31602925	rs180915415	G	T	LOW	XDH	ENSG00000158125	c.1133-83C>A
chr6	6266780	6267052	F13A1						chr2	31604620	rs372846520	G	A	LOW	XDH	ENSG00000158125	c.1039-28C>T
chr6	6305335	6305897	F13A1						chr2	31604772	rs45550432	A	G	LOW	XDH	ENSG00000158125	c.1039-180T>C
chr6	6318757	6318925	F13A1						chr2	31606361	rs45568731	G	A	LOW	XDH	ENSG00000158125	c.886+260C>T
chr6	6320809	6321148	F13A1						chr2	31606611	.	C	G	LOW	XDH	ENSG00000158125	c.886+10G>C
chr6	6321161	6321256	F13A1						chr2	31606649	.	C	A	MODERATE	XDH	ENSG00000158125	c.858G>T
chr1	197008310	197008551	F13B
chr1	197009264	197009517	F13B
chr1	197009641	197009875	F13B
chr1	197019816	197020019	F13B						chr2	31607054	.	T	C	LOW	XDH	ENSG00000158125	c.794-341A>G
chr1	197021753	197021974	F13B						chr2	31607065	rs71444496	C	T	LOW	XDH	ENSG00000158125	c.794-352G>A
chr1	197024834	197025037	F13B						chr2	31607128	rs2236168	T	C	LOW	XDH	ENSG00000158125	c.794-415A>G
chr1	197026132	197026338	F13B						chr2	31607271	.	T	A	LOW	XDH	ENSG00000158125	c.794-558A>T
chr1	197026405	197026605	F13B						chr2	31607275	rs148756340	A	G	LOW	XDH	ENSG00000158125	c.794-562T>C
chr1	197029485	197029682	F13B						chr2	31607344	.	G	T	LOW	XDH	ENSG00000158125	c.794-631C>A
chr1	197030018	197030215	F13B						chr2	31607545	rs528551	C	G	LOW	XDH	ENSG00000158125	c.794-832G>C
chr1	197030903	197031109	F13B						chr2	31609112	.	G	A	LOW	XDH	ENSG00000158125	c.793+168C>T
chr1	197031976	197032197	F13B						chr2	31609369	rs45469499	G	A	MODERATE	XDH	ENSG00000158125	c.704C>T
chr1	197036279	197036407	F13B						chr2	31609448	rs477626	A	C	LOW	XDH	ENSG00000158125	c.652-27T>G
chr11	46740719	46740975	F2						chr2	31609624	.	T	A	LOW	XDH	ENSG00000158125	c.652-203A>T
chr11	46741241	46741752	F2						chr2	31610646	rs45557040	C	T	LOW	XDH	ENSG00000158125	c.651+31G>A
chr11	46742062	46742107	F2						chr2	31610701	rs45575032	C	T	LOW	XDH	ENSG00000158125	c.627G>A
chr11	46742329	46742400	F2						chr2	31610722	.	C	T	LOW	XDH	ENSG00000158125	c.606G>A
chr11	46744657	46744684	F2						chr2	31611054	rs45519736	A	T	MODIFIER	XDH	ENSG00000158125	n.-1T>A
chr11	46744719	46745078	F2						chr2	31611143	rs45523133	C	T	MODERATE	XDH	ENSG00000158125	c.514G>A
chr11	46747398	46747733	F2						chr2	31611213	rs45501994	G	A	MODIFIER	XDH	ENSG00000158125	n.-1C>T
chr11	46748037	46748186	F2						chr2	31611367	rs206847	T	C	MODIFIER	XDH	ENSG00000158125	n.-1A>G
chr11	46748250	46748397	F2						chr2	31612582	.	G	T	MODIFIER	XDH	ENSG00000158125	n.-1C>A
chr11	46749535	46749723	F2						chr2	31620632	.	G	T	LOW	XDH	ENSG00000158125	c.434-37C>A
chr11	46750203	46750397	F2						chr2	31620828	.	G	T	LOW	XDH	ENSG00000158125	c.434-233C>A
chr11	46750919	46751121	F2						chr2	31621598	rs10175754	T	C	LOW	XDH	ENSG00000158125	c.307-33A>G
chr11	46760587	46760678	F2						chr2	31624321	.	G	T	LOW	XDH	ENSG00000158125	c.198-127C>A
chr11	46760804	46761066	F2						chr2	31626045	rs1346644	G	C	LOW	XDH	ENSG00000158125	c.101-35C>G
chr1	94994721	94996162	F3						chr2	31626094	rs206797	C	A	LOW	XDH	ENSG00000158125	c.101-84G>T
chr1	94997866	94998046	F3						chr2	31628675	rs45451209	A	G	LOW	XDH	ENSG00000158125	c.100+98T>C
chr1	94998542	94998834	F3						chr2	31628705	rs1366814	T	G	LOW	XDH	ENSG00000158125	c.100+68A>C
chr1	95001510	95001730	F3						chr2	31628746	rs206801	G	A	LOW	XDH	ENSG00000158125	c.100+27C>T
chr1	95005802	95005934	F3						chr2	31628955	rs206802	C	G	LOW	XDH	ENSG00000158125	c.43-125G>C
chr1	95006117	95006632	F3						chr2	31637363	rs2273452	G	A	LOW	XDH	ENSG00000158125	c.42+128C>T
chr1	95007082	95007423	F3						chr2	38294003	rs9341270	T	C	MODIFIER	CYP1B1	ENSG00000138061	c.*2034A>G
chr12	41086233	41086404	F3						chr2	38294718	rs6760346	A	G	MODIFIER	CYP1B1	ENSG00000138061	c.*3147T>C
chr12	41136142	41136281	F3						chr2	38294841	.	A	G	MODIFIER	CYP1B1	ENSG00000138061	c.*3024T>C
chr12	41156887	41157010	F3						chr2	38295456	rs162549	T	A	MODIFIER	CYP1B1	ENSG00000138061	c.*2409A>T
chr12	41221729	41222113	F3						chr2	38295494	rs9309020	A	G	MODIFIER	CYP1B1	ENSG00000138061	c.*2371T>C
chr12	41289741	41289921	F3						chr2	38295707	rs112948057	A	G	MODIFIER	CYP1B1	ENSG00000138061	c.*2158T>C
chr12	41302145	41302305	F3						chr2	38295994	rs9341266	G	A	MODIFIER	CYP1B1	ENSG00000138061	c.*1871C>T
chr12	41303864	41303917	F3						chr2	38296890	rs2855658	T	C	MODIFIER	CYP1B1	ENSG00000138061	c.*975A>G
chr12	41312430	41312583	F3
chr12	41316047	41316240	F3
chr12	41318348	41318464	F3
chr12	41323587	41323814	F3						chr2	38297170	rs10916	C	A	MODIFIER	CYP1B1	ENSG00000138061	c.*695G>T
chr12	41327252	41327372	F3						chr2	38297368	.	C	A	MODIFIER	CYP1B1	ENSG00000138061	c.*497G>T
chr12	41327488	41327690	F3						chr2	38297399	rs9341260	C	T	MODIFIER	CYP1B1	ENSG00000138061	c.*466G>A
chr12	41330572	41330717	F3						chr2	38297515	rs162562	G	T	MODIFIER	CYP1B1	ENSG00000138061	c.*350C>A
chr12	41331361	41331499	F3						chr2	38297576	.	C	T	MODIFIER	CYP1B1	ENSG00000138061	c.*289G>A
chr12	41333126	41333297	F3
chr12	41337388	41337536	F3						chr2	38297747	rs1799885	G	C	LOW	CYP1B1	ENSG00000138061	n.88+6C>G
chr12	41337786	41337982	F3						chr2	38298139	rs1800440	T	C	MODERATE	CYP1B1	ENSG00000138061	c.1358A>G
chr12	41352905	41353046	F3						chr2	38298150	rs1056837	A	G	LOW	CYP1B1	ENSG00000138061	c.1347T>C
chr12	41365225	41366529	F3						chr2	38298169	rs4986888	G	C	MODERATE	CYP1B1	ENSG00000138061	c.1328C>G
chr12	41374700	41374879	F3						chr2	38298203	rs1056836	C	G	MODERATE	CYP1B1	ENSG00000138061	c.1294G>C
chr12	41386911	41387081	F3						chr2	38298394	rs79204362	C	T	MODERATE	CYP1B1	ENSG00000138061	c.1103G>A
chr12	41398830	41398922	F3						chr2	38301171	.	C	T	MODIFIER	CYP1B1	ENSG00000138061	n.-1G>A
chr12	41408019	41408110	F3						chr2	38301200	.	C	T	MODIFIER	CYP1B1	ENSG00000138061	n.-1G>A
chr12	41410473	41410728	F3						chr2	38301214	rs6759786	G	A	MODIFIER	CYP1B1	ENSG00000138061	n.-1C>T
chr12	41414128	41414252	F3						chr2	38301803	rs9341249	C	G	LOW	CYP1B1	ENSG00000138061	c.729G>C
chr12	41418941	41419148	F3						chr2	38302177	rs1056827	C	A	MODERATE	CYP1B1	ENSG00000138061	c.355G>T
chr12	41421648	41421781	F3						chr2	38302291	rs9282671	A	T	MODERATE	CYP1B1	ENSG00000138061	c.241T>A
chr12	41422854	41423031	F3						chr2	38302377	rs201824781	G	A	MODERATE	CYP1B1	ENSG00000138061	c.155C>T
chr12	41455553	41455696	F3						chr2	38302385	rs4987137	G	T	LOW	CYP1B1	ENSG00000138061	c.147C>A
chr12	41463750	41466223	F3						chr2	38302390	rs10012	G	C	MODERATE	CYP1B1	ENSG00000138061	c.142C>G
chr1	169481181	169483707	F5						chr2	38302544	rs2617266	G	A	MODIFIER	CYP1B1	ENSG00000138061	n.-1C>T
chr1	169484671	169484993	F5						chr2	38302546	rs4987134	G	A	MODIFIER	CYP1B1	ENSG00000138061	n.-1C>T
chr1	169487639	169487811	F5						chr2	38302923	rs9341245	C	T	LOW	CYP1B1	ENSG00000138061	c.-2G>A
chr1	169489747	169489912	F5
chr1	169492424	169492600	F5						chr2	38337247	rs147558441	C	T	MODIFIER	CYP1B1	ENSG00000138061	n.-1G>A
chr1	169493028	169493152	F5
chr1	169494064	169494156	F5						chr2	85772628	rs62165899	C	T	MODIFIER	GGCX	ENSG00000115486	c.*4429G>A
chr1	169495128	169495265	F5						chr2	85772792	.	T	A	MODIFIER	GGCX	ENSG00000115486	c.*4265A>T
chr1	169497142	169497342	F5						chr2	85773002	.	C	A	MODIFIER	GGCX	ENSG00000115486	c.*4055G>T
chr1	169498835	169499066	F5						chr2	85773025	.	C	A	MODIFIER	GGCX	ENSG00000115486	c.*4032G>T
chr1	169500013	169500270	F5						chr2	85773053	.	T	A	MODIFIER	GGCX	ENSG00000115486	c.*4004A>T
chr1	169505733	169505928	F5						chr2	85773061	rs12473819	A	G	MODIFIER	GGCX	ENSG00000115486	c.*3996T>C
chr1	169509521	169512362	F5						chr2	85773067	.	G	T	MODIFIER	GGCX	ENSG00000115486	c.*3990C>A
chr1	169513523	169513771	F5						chr2	85773073	.	T	G	MODIFIER	GGCX	ENSG00000115486	c.*3984A>C
chr1	169515669	169515840	F5						chr2	85773229	.	T	C	MODIFIER	GGCX	ENSG00000115486	c.*3828A>G
chr1	169519028	169519263	F5						chr2	85773252	rs12470957	T	C	MODIFIER	GGCX	ENSG00000115486	c.*3805A>G
chr1	169519867	169519987	F5						chr2	85773287	rs141040739	A	G	MODIFIER	GGCX	ENSG00000115486	c.*3770T>C
chr1	169521784	169521982	F5						chr2	85773305	rs72643495	C	T	MODIFIER	GGCX	ENSG00000115486	c.*3752G>A
chr1	169524409	169524595	F5						chr2	85773516	.	G	A	MODIFIER	GGCX	ENSG00000115486	c.*3541C>T
chr1	169525873	169526115	F5						chr2	85773518	.	C	A	MODIFIER	GGCX	ENSG00000115486	c.*3539G>T
chr1	169528380	169528544	F5						chr2	85773532	.	T	A	MODIFIER	GGCX	ENSG00000115486	c.*3525A>T
chr1	169529781	169530014	F5
chr1	169541448	169541591	F5						chr2	85773753	.	G	T	MODIFIER	GGCX	ENSG00000115486	c.*3304C>A
chr1	169551658	169551770	F5						chr2	85773879	rs114069186	C	T	MODIFIER	GGCX	ENSG00000115486	c.*3178G>A
chr1	169555456	169555836	F5						chr2	85773986	rs72843835	A	G	MODIFIER	GGCX	ENSG00000115486	c.*3071T>C
chr13	113760091	113760229	F7						chr2	85774010	rs34669893	C	T	MODIFIER	GGCX	ENSG00000115486	c.*3047G>A
chr13	113761148	113761234	F7						chr2	85774083	rs72843836	C	T	MODIFIER	GGCX	ENSG00000115486	c.*2974G>A
chr13	113764643	113765174	F7						chr2	85774108	rs76606353	G	A	MODIFIER	GGCX	ENSG00000115486	c.*2949C>T
chr13	113768055	113768284	F7						chr2	85774676	rs6547621	G	A	MODIFIER	GGCX	ENSG00000115486	c.*2381C>T
chr13	113768867	113769108	F7
chr13	113769181	113769227	F7						chr2	85774997	.	A	G	MODIFIER	GGCX	ENSG00000115486	c.*2060T>C
chr13	113769963	113770124	F7						chr2	85776008	rs13406935	A	T	MODIFIER	GGCX	ENSG00000115486	c.*1049T>A
chr13	113771069	113771199	F7						chr2	85776238	.	C	A	MODIFIER	GGCX	ENSG00000115486	c.*819G>T
chr13	113771776	113771920	F7						chr2	85776276	rs142680507	T	G	MODIFIER	GGCX	ENSG00000115486	c.*781A>C
chr13	113772716	113775005	F7
chrX	154064052	154066037	F8						chr2	85776832	rs72843839	C	T	MODIFIER	GGCX	ENSG00000115486	c.*225G>A
chrX	154088696	154088893	F8						chr2	85776892	rs181695165	T	C	MODIFIER	GGCX	ENSG00000115486	c.*165A>G
chrX	154089982	154090151	F8
chrX	154091347	154091512	F8
chrX	154114398	154114602	F8						chr2	85776950	rs78909830	A	C	MODIFIER	GGCX	ENSG00000115486	c.*107T>G
chrX	154124341	154124517	F8
chrX	154128130	154128236	F8						chr2	85776966	.	C	A	MODIFIER	GGCX	ENSG00000115486	c.*91G>T
chrX	154129635	154129727	F8						chr2	85777270	rs2028898	G	A	LOW	GGCX	ENSG00000115486	c.2085-21C>T
chrX	154130315	154130452	F8						chr2	85777572	rs17026447	A	C	LOW	GGCX	ENSG00000115486	c.2084+106T>G
chrX	154132170	154132373	F8						chr2	85777633	rs11676382	C	G	LOW	GGCX	ENSG00000115486	c.2084+45G>C
chrX	154132560	154132809	F8						chr2	85777856	rs61733105	G	T	MODERATE	GGCX	ENSG00000115486	c.1906C>A
chrX	154133075	154133308	F8						chr2	85777924	.	C	T	LOW	GGCX	ENSG00000115486	c.1889-51G>A
chrX	154134684	154134858	F8						chr2	85778164	rs187605466	G	A	MODERATE	GGCX	ENSG00000115486	c.1772C>T
chrX	154156835	154159961	F8						chr2	85778263	rs146315686	C	G	LOW	GGCX	ENSG00000115486	c.1741-68G>C
chrX	154175962	154176192	F8						chr2	85778993	.	C	T	LOW	GGCX	ENSG00000115486	c.1551G>A
chrX	154182156	154182327	F8						chr2	85779050	rs41290033	G	A	LOW	GGCX	ENSG00000115486	c.1494C>T
chrX	154185221	154185456	F8
chrX	154189339	154189453	F8						chr2	85779965	rs141235324	A	C	LOW	GGCX	ENSG00000115486	c.1287+97T>G
chrX	154194042	154194426	F8						chr2	85780107	rs10179904	G	A	LOW	GGCX	ENSG00000115486	c.1242C>T
chrX	154194690	154194972	F8						chr2	85780131	rs2592551	G	A	LOW	GGCX	ENSG00000115486	c.1218C>T
chrX	154197595	154197837	F8						chr2	85780536	rs699664	C	T	MODERATE	GGCX	ENSG00000115486	c.974G>A
chrX	154212951	154213088	F8						chr2	85780679	rs184087853	G	A	LOW	GGCX	ENSG00000115486	c.890-59C>T
chrX	154215501	154215590	F8						chr2	85780762	rs186802122	G	A	LOW	GGCX	ENSG00000115486	c.890-142C>T
chrX	154221200	154221433	F8						chr2	85781241	.	T	C	LOW	GGCX	ENSG00000115486	c.889+25A>G
chrX	154225237	154225380	F8						chr2	85781318	rs1254896	T	G	LOW	GGCX	ENSG00000115486	c.837A>C
chrX	154227743	154227885	F8
chrX	154250674	154251038	F8						chr2	85781612	.	G	A	LOW	GGCX	ENSG00000115486	c.726-183C>T
chrX	154255044	154255225	F8						chr2	85781768	rs10196357	T	A	LOW	GGCX	ENSG00000115486	c.726-339A>T
chrX	138612884	138613021	F9						chr2	85782023	rs762684	G	A	LOW	GGCX	ENSG00000115486	c.725+584C>T
chrX	138619158	138619342	F9
chrX	138619510	138619555	F9						chr2	85782222	rs117757513	G	T	LOW	GGCX	ENSG00000115486	c.725+385C>A
chrX	138623224	138623358	F9						chr2	85782587	rs78185751	C	A	LOW	GGCX	ENSG00000115486	c.725+20G>T
chrX	138630511	138630660	F9						chr2	85782645	.	C	A	MODERATE	GGCX	ENSG00000115486	c.687G>T
chrX	138633210	138633433	F9						chr2	85782787	.	G	T	LOW	GGCX	ENSG00000115486	c.619-74C>A
chrX	138642889	138643024	F9						chr2	85783125	.	A	T	LOW	GGCX	ENSG00000115486	c.618+180T>A
chrX	138643672	138645627	F9						chr2	85783128	rs6738645	T	G	LOW	GGCX	ENSG00000115486	c.618+177A>C
chr4	155484097	155484294	FGB						chr2	85783147	rs28613222	T	C	LOW	GGCX	ENSG00000115486	c.618+158A>G
chr4	155486327	155487161	FGB
chr4	155487630	155487911	FGB						chr2	85783205	rs150580311	A	C	LOW	GGCX	ENSG00000115486	c.618+100T>G
chr4	155488734	155489016	FGB						chr2	85785948	.	A	G	LOW	GGCX	ENSG00000115486	c.373+92T>C
chr4	155489522	155489656	FGB						chr2	85786074	rs6751560	G	A	LOW	GGCX	ENSG00000115486	c.339C>T
chr4	155490323	155490469	FGB						chr2	85786290	.	G	T	LOW	GGCX	ENSG00000115486	c.215-92C>A
chr4	155490655	155490961	FGB						chr2	85787960	.	T	A	MODERATE	GGCX	ENSG00000115486	c.192A>T
chr4	155491560	155493925	FGB						chr2	85788140	rs1254898	C	T	LOW	GGCX	ENSG00000115486	c.44-32G>A
chr1	171217627	171217772	FMO1						chr2	85788175	rs7568458	T	A	LOW	GGCX	ENSG00000115486	c.44-67A>T
chr1	171226866	171226999	FMO1						chr2	128175940	.	G	T	MODIFIER	PROC	ENSG00000115718	c.-9G>T
chr1	171227085	171227368	FMO1						chr2	128176040	rs1799810	A	T	LOW	PROC	ENSG00000115718	c.18A>T
chr1	171236671	171236880	FMO1						chr2	128176094	rs2069905	T	C	MODIFIER	PROC	ENSG00000115718	c.-251T>C
chr1	171239705	171239894	FMO1						chr2	128176195	rs2854700	G	A	MODIFIER	PROC	ENSG00000115718	c.-251G>A
chr1	171240557	171240770	FMO1						chr2	128176223	rs74392719	G	C	MODIFIER	PROC	ENSG00000115718	c.-251G>C
chr1	171244474	171244657	FMO1						chr2	128176230	rs41280570	C	T	MODIFIER	PROC	ENSG00000115718	c.-251C>T
chr1	171247857	171248020	FMO1						chr2	128176257	.	T	C	MODIFIER	PROC	ENSG00000115718	c.-251T>C
chr1	171249914	171250134	FMO1						chr2	128177377	rs1158867	C	T	LOW	PROC	ENSG00000115718	c.-137-5C>T
chr1	171251106	171252365	FMO1						chr2	128177493	rs41269833	C	T	LOW	PROC	ENSG00000115718	c.-21-5C>T
chr1	171254330	171255127	FMO1						chr2	128177548	rs148490199	C	T	LOW	PROC	ENSG00000115718	c.93C>T
chr1	171154336	171154508	FMO2						chr2	128177584	rs144300387	T	C	LOW	PROC	ENSG00000115718	c.129T>C
chr1	171154652	171155515	FMO2						chr2	128178878	.	C	T	LOW	PROC	ENSG00000115718	c.153C>T
chr1	171158042	171158117	FMO2						chr2	128179181	.	C	G	LOW	PROC	ENSG00000115718	c.300+156C>G
chr1	171162463	171162672	FMO2						chr2	128180221	rs973760	A	G	LOW	PROC	ENSG00000115718	c.301-272A>G
chr1	171165777	171165960	FMO2
chr1	171168474	171168637	FMO2						chr2	128180872	rs5936	G	T	LOW	PROC	ENSG00000115718	c.588G>T
chr1	171172993	171173213	FMO2						chr2	128181028	rs1878844	A	G	LOW	PROC	ENSG00000115718	c.700+44A>G
chr1	171174407	171174783	FMO2						chr2	128183447	rs2679404	A	G	LOW	PROC	ENSG00000115718	c.701-214A>G
chr1	171176671	171176939	FMO2						chr2	128183701	.	G	T	MODERATE	PROC	ENSG00000115718	c.741G>T
chr1	171177922	171181832	FMO2						chr2	128183709	.	G	T	MODERATE	PROC	ENSG00000115718	c.749G>T
chr1	171283336	171283562	FMO2						chr2	128183732	.	G	T	MODERATE	PROC	ENSG00000115718	c.772G>T
chr1	171285314	171285476	FMO2						chr2	128183755	rs2069927	G	A	LOW	PROC	ENSG00000115718	c.795G>A
chr1	171288946	171289106	FMO2						chr2	128183914	rs2069928	G	T	LOW	PROC	ENSG00000115718	c.843+111G>T
chr1	171292132	171292341	FMO2						chr2	128184210	rs138935191	T	C	LOW	PROC	ENSG00000115718	c.843+407T>C
chr1	171293266	171293449	FMO2						chr2	128184770	rs5937	T	C	LOW	PROC	ENSG00000115718	c.933T>C
chr1	171300768	171300931	FMO2						chr2	128184783	.	C	A	MODERATE	PROC	ENSG00000115718	c.946C>A
chr1	171301837	171302296	FMO2						chr2	128185898	.	C	T	LOW	PROC	ENSG00000115718	c.962-35C>T
chr1	171303539	171303912	FMO2						chr2	128186243	rs61731660	G	A	LOW	PROC	ENSG00000115718	c.1272G>A
chr1	171306484	171306574	FMO2						chr2	128186696	.	C	T	MODIFIER	PROC	ENSG00000115718	c.*174C>T
chr1	171310541	171311233	FMO2						chr2	128186698	.	T	A	MODIFIER	PROC	ENSG00000115718	c.*176T>A
chr1	171060007	171060132	FMO3						chr2	128187050	.	G	A	MODIFIER	PROC	ENSG00000115718	c.*1559G>A
chr1	171061783	171061941	FMO3						chr2	234544944	rs184888050	A	G	MODIFIER	UGT1A10	ENSG00000242515	c.-70A>G
chr1	171068935	171069886	FMO3
chr1	171069892	171070357	FMO3						chr2	234545294	rs11683356	G	A	LOW	UGT1A10	ENSG00000242515	c.126G>A
chr1	171072915	171073124	FMO3
chr1	171076805	171076988	FMO3						chr2	234545850	rs374057045	C	G	MODERATE	UGT1A10	ENSG00000242515	c.682C>G
chr1	171077209	171077372	FMO3						chr2	234545861	rs17854828	C	T	LOW	UGT1A10	ENSG00000242515	c.693C>T
chr1	171079928	171080148	FMO3						chr2	234580305	rs6714486	T	A	MODIFIER	UGT1A9	ENSG00000241119	c.-83T>A
chr1	171083136	171083512	FMO3
chr1	171085337	171085430	FMO3						chr2	234580494	rs17868322	G	A	MODIFIER	UGT1A9	ENSG00000241119	c.-83G>A
chr1	171086229	171086969	FMO3						chr2	234580705	.	G	A	MODERATE	UGT1A9	ENSG00000241119	c.125G>A
chr1	171283336	171283562	FMO4						chr2	234581003	rs138301590	T	G	LOW	UGT1A9	ENSG00000241119	c.423T>G
chr1	171285314	171285476	FMO4						chr2	234581654	rs2741047	A	T	MODIFIER	UGT1A10	ENSG00000242515	c.855+35631A>T
chr1	171288946	171289106	FMO4						chr2	234600116	rs12474980	G	A	MODIFIER	UGT1A7	ENSG00000244122	c.*909G>A
chr1	171292132	171292341	FMO4						chr2	234600274	rs10445704	G	A	MODIFIER	UGT1A6	ENSG00000167165	c.-200G>A
chr1	171293266	171293449	FMO4
chr1	171300768	171300931	FMO4						chr2	234600695	rs17868327	C	A	MODIFIER	UGT1A7	ENSG00000244122	c.*1488C>A
chr1	171301837	171302296	FMO4						chr2	234601315	.	G	T	MODIFIER	UGT1A6	ENSG00000167165	c.-140G>T
chr1	171303539	171303912	FMO4						chr2	234601633	.	A	G	LOW	UGT1A6	ENSG00000167165	c.-18A>G
chr1	171306484	171306574	FMO4						chr2	234601669	rs6759892	T	G	MODERATE	UGT1A6	ENSG00000167165	c.19T>G
chr1	171310541	171311233	FMO4						chr2	234601965	rs1105880	A	G	LOW	UGT1A6	ENSG00000167165	c.315A>G
chr1	146646919	146647979	FMO5						chr2	234602191	rs2070959	A	G	MODERATE	UGT1A6	ENSG00000167165	c.541A>G
chr1	146655873	146656219	FMO5						chr2	234602202	rs1105879	A	C	MODERATE	UGT1A6	ENSG00000167165	c.552A>C
chr1	146657827	146658834	FMO5						chr2	234602206	.	C	T	MODERATE	UGT1A6	ENSG00000167165	c.556C>T
chr1	146661745	146661838	FMO5						chr2	234602277	rs17863783	G	T	LOW	UGT1A6	ENSG00000167165	c.627G>T
chr1	146672723	146673096	FMO5						chr2	234602347	.	G	T	MODERATE	UGT1A6	ENSG00000167165	c.697G>T
chr1	146679988	146680623	FMO5						chr2	234602641	rs7592281	G	T	MODIFIER	UGT1A7	ENSG00000244122	c.*473G>T
chr1	146683950	146684113	FMO5						chr2	234602654	rs12478255	G	A	MODIFIER	UGT1A7	ENSG00000244122	c.*473G>A
chr1	146684864	146685047	FMO5						chr2	234621780	rs3755323	T	C	MODERATE	UGT1A5	ENSG00000240224	c.143T>C
chr1	146686341	146687522	FMO5						chr2	234621787	rs3755322	C	G	MODERATE	UGT1A5	ENSG00000240224	c.150C>G
chr1	146696476	146697240	FMO5						chr2	234621825	rs3755321	T	C	MODERATE	UGT1A5	ENSG00000240224	c.188T>C
chr1	146697310	146697475	FMO5						chr2	234621856	rs17874940	C	A	MODERATE	UGT1A5	ENSG00000240224	c.219C>A
chr1	146714452	146714710	FMO5						chr2	234622061	rs3755320	C	A	MODERATE	UGT1A5	ENSG00000240224	c.424C>A
chr16	53737864	53738151	FTO						chr2	234622110	rs12475068	C	G	MODERATE	UGT1A5	ENSG00000240224	c.473C>G
chr16	53798063	53798202	FTO						chr2	234622282	rs17868333	C	T	LOW	UGT1A5	ENSG00000240224	c.645C>T
chr16	53844041	53844139	FTO						chr2	234622294	rs17863790	C	T	LOW	UGT1A5	ENSG00000240224	c.657C>T
chr16	53848571	53848770	FTO						chr2	234622310	rs17862867	C	T	MODERATE	UGT1A5	ENSG00000240224	c.673C>T
chr16	53859765	53860413	FTO						chr2	234622379	rs2012736	C	A	MODERATE	UGT1A5	ENSG00000240224	c.742C>A
chr16	53878056	53878220	FTO						chr2	234622382	rs17862868	G	C	MODERATE	UGT1A5	ENSG00000240224	c.745G>C
chr16	53907687	53907787	FTO						chr2	234622412	rs3892170	G	C	MODERATE	UGT1A5	ENSG00000240224	c.775G>C
chr16	53913745	53913909	FTO						chr2	234622420	rs17862869	T	C	LOW	UGT1A5	ENSG00000240224	c.783T>C
chr16	53920818	53920897	FTO						chr2	234622429	rs2012734	T	C	LOW	UGT1A5	ENSG00000240224	c.792T>C
chr16	53921770	53921838	FTO						chr2	234622742	rs17862870	G	A	MODIFIER	UGT1A4	ENSG00000244474	c.-44G>A
chr16	53922733	53922873	FTO						chr2	234626199	rs3806591	T	C	MODIFIER	UGT1A4	ENSG00000244474	c.-44T>C
chr16	53945157	53945406	FTO						chr2	234627010	rs3732221	C	T	MODIFIER	UGT1A4	ENSG00000244474	c.-44C>T
chr16	53967886	53968031	FTO						chr2	234627048	rs3732220	G	A	MODIFIER	UGT1A4	ENSG00000244474	c.-44G>A
chr16	54018839	54018876	FTO						chr2	234627304	rs3732218	G	A	MODIFIER	UGT1A4	ENSG00000244474	c.-44G>A
chr16	54097538	54097864	FTO						chr2	234627377	.	G	A	MODIFIER	UGT1A4	ENSG00000244474	c.-44G>A
chr16	54145663	54155863	FTO						chr2	234627402	.	G	A	MODIFIER	UGT1A4	ENSG00000244474	c.-44G>A
chr2	85771967	85777259	GGCX						chr2	234627536	rs6755571	C	A	MODERATE	UGT1A4	ENSG00000244474	c.70C>A
chr2	85777667	85777883	GGCX						chr2	234627608	rs2011425	T	G	MODERATE	UGT1A4	ENSG00000244474	c.142T>G
chr2	85778037	85778205	GGCX						chr2	234627640	.	G	A	LOW	UGT1A4	ENSG00000244474	c.174G>A
chr2	85778592	85778743	GGCX						chr2	234627660	.	T	C	MODERATE	UGT1A4	ENSG00000244474	c.194T>C
chr2	85778924	85779114	GGCX						chr2	234627701	rs150934066	G	A	MODERATE	UGT1A4	ENSG00000244474	c.235G>A
chr2	85779528	85779700	GGCX						chr2	234627744	rs188914242	C	T	MODERATE	UGT1A4	ENSG00000244474	c.278C>T
chr2	85780035	85780203	GGCX						chr2	234627863	.	C	A	MODERATE	UGT1A4	ENSG00000244474	c.397C>A
chr2	85780344	85780936	GGCX						chr2	234627884	.	C	A	MODERATE	UGT1A4	ENSG00000244474	c.418C>A
chr2	85781255	85781657	GGCX						chr2	234627914	rs12468274	T	C	LOW	UGT1A4	ENSG00000244474	c.448T>C
chr2	85781956	85782723	GGCX						chr2	234627937	rs2011404	T	C	LOW	UGT1A4	ENSG00000244474	c.471T>C
chr2	85783294	85783393	GGCX						chr2	234627981	.	T	C	MODERATE	UGT1A4	ENSG00000244474	c.515T>C
chr2	85785552	85786208	GGCX						chr2	234627992	rs45540231	A	T	MODERATE	UGT1A4	ENSG00000244474	c.526A>T
chr2	85787927	85788118	GGCX						chr2	234628270	rs3732217	G	A	LOW	UGT1A4	ENSG00000244474	c.804G>A
chr2	85788498	85788680	GGCX						chr2	234637803	rs3821242	T	C	MODERATE	UGT1A3	ENSG00000243135	c.31T>C
chr17	4835581	4835670	GP1BA						chr2	234637853	rs6706232	G	A	LOW	UGT1A3	ENSG00000243135	c.81G>A
chr17	4835883	4838335	GP1BA						chr2	234638006	rs17868336	A	G	LOW	UGT1A3	ENSG00000243135	c.234A>G
chr3	194115539	194119093	GP5						chr2	234638203	rs13406898	C	T	MODERATE	UGT1A3	ENSG00000243135	c.431C>T
chr3	194119956	194120005	GP5						chr2	234638245	rs61764030	C	T	MODERATE	UGT1A3	ENSG00000243135	c.473C>T
chr19	55525062	55526543	GP6						chr2	234638249	rs7574296	A	G	LOW	UGT1A3	ENSG00000243135	c.477A>G
chr19	55527036	55527111	GP6						chr2	234638394	rs140766748	A	C	MODERATE	UGT1A3	ENSG00000243135	c.622A>C
chr19	55530009	55530197	GP6						chr2	234638508	rs146461519	G	T	MODERATE	UGT1A3	ENSG00000243135	c.736G>T
chr19	55536575	55536649	GP6						chr2	234638580	rs45449995	A	G	MODERATE	UGT1A3	ENSG00000243135	c.808A>G
chr19	55538935	55539240	GP6						chr2	234638690	rs2361501	A	T	MODIFIER	UGT1A6	ENSG00000167165	n.*595A>T
chr19	55543496	55543774	GP6						chr2	234663979	.	G	T	MODIFIER	UGT1A1	ENSG00000242366	c.-41G>T
chr19	55543863	55544243	GP6						chr2	234669144	rs4148323	G	A	MODERATE	UGT1A1	ENSG00000242366	c.211G>A
chr19	55549560	55549642	GP6						chr2	234669886	rs17868341	C	T	MODIFIER	UGT1A6	ENSG00000167165	n.*1848C>T
chr3	128779599	128779703	GP9						chr2	234675486	.	C	G	MODIFIER	UGT1A10	ENSG00000242515	c.856-194C>G
chr3	128780326	128780472	GP9						chr2	234675829	rs34650714	C	T	MODIFIER	UGT1A6	ENSG00000167165	n.*204C>T
chr3	128780560	128781263	GP9						chr2	234676312	rs143192680	C	G	MODIFIER	UGT1A6	ENSG00000167165	n.*204C>G
chr5	52285145	52285372	ITGA2						chr2	234676866	.	G	T	MODERATE	UGT1A10	ENSG00000242515	c.1076G>T
chr5	52322567	52322708	ITGA2						chr2	234676872	rs34946978	C	T	MODERATE	UGT1A10	ENSG00000242515	c.1082C>T
chr5	52337931	52338061	ITGA2						chr2	234676884	.	C	A	MODERATE	UGT1A10	ENSG00000242515	c.1094C>A
chr5	52340820	52340932	ITGA2						chr2	234677221	.	A	T	MODIFIER	UGT1A6	ENSG00000167165	n.*204A>T
chr5	52344182	52344317	ITGA2
chr5	52344462	52344610	ITGA2
chr5	52347230	52347399	ITGA2						chr2	234677225	.	C	T	MODIFIER	UGT1A6	ENSG00000167165	n.*204C>T
chr5	52351357	52351528	ITGA2
chr5	52351803	52351989	ITGA2
chr5	52353844	52353941	ITGA2
chr5	52355693	52355852	ITGA2						chr2	234678246	rs36059993	G	A	MODIFIER	UGT1A10	ENSG00000242515	c.*39G>A
chr5	52356720	52356886	ITGA2						chr2	234678449	.	C	A	MODIFIER	UGT1A10	ENSG00000242515	c.*242C>A
chr5	52358605	52358769	ITGA2						chr2	234678465	rs35283790	C	T	MODIFIER	UGT1A10	ENSG00000242515	c.*258C>T
chr5	52360731	52360955	ITGA2
chr5	52361619	52361817	ITGA2						chr2	234678668	rs12474441	T	G	MODIFIER	UGT1A10	ENSG00000242515	c.*461T>G
chr5	52362937	52363097	ITGA2						chr2	234678953	rs11563070	G	A	MODIFIER	UGT1A8	ENSG00000241635	c.*746G>A
chr5	52365928	52366100	ITGA2						chr2	234679230	.	A	G	MODIFIER	UGT1A8	ENSG00000241635	c.*1023A>G
chr5	52367757	52367888	ITGA2						chr2	234679235	.	C	A	MODIFIER	UGT1A8	ENSG00000241635	c.*1028C>A
chr5	52368432	52368535	ITGA2
chr5	52368937	52369099	ITGA2						chr2	234679384	rs11563251	C	T	MODIFIER	UGT1A8	ENSG00000241635	c.*1177C>T
chr5	52370204	52370317	ITGA2						chr2	234679456	rs35475316	A	T	MODIFIER	UGT1A8	ENSG00000241635	c.*1249A>T
chr5	52370880	52370977	ITGA2						chr2	234679974	rs11888492	C	G	MODIFIER	UGT1A8	ENSG00000241635	c.*1767C>G
chr5	52371040	52371144	ITGA2						chr2	234680128	.	A	G	MODIFIER	UGT1A8	ENSG00000241635	c.*1921A>G
chr5	52374591	52374714	ITGA2						chr2	234680923	.	C	A	LOW	UGT1A10	ENSG00000242515	c.1311C>A
chr5	52376330	52376461	ITGA2						chr2	234681145	rs200144439	C	A	HIGH	UGT1A10	ENSG00000242515	c.1533C>A
chr5	52377411	52377536	ITGA2						chr2	234681416	rs10929303	T	C	MODIFIER	UGT1A10	ENSG00000242515	c.*211T>C
chr5	52379159	52379293	ITGA2						chr2	234681544	rs1042640	G	C	MODIFIER	UGT1A10	ENSG00000242515	c.*339G>C
chr5	52382771	52382881	ITGA2						chr2	234681645	rs8330	G	C	MODIFIER	UGT1A10	ENSG00000242515	c.*440G>C
chr5	52385765	52385902	ITGA2						chr3	12328932	rs17029002	C	T	MODIFIER	PPARG	ENSG00000132170	c.-319C>T
chr5	52386338	52390619	ITGA2						chr3	12329112	.	T	A	MODIFIER	PPARG	ENSG00000132170	c.-139T>A
chr17	45331197	45331316	ITGB3
chr17	45351774	45351880	ITGB3						chr3	12329195	rs2920502	G	C	MODIFIER	PPARG	ENSG00000132170	c.-238G>C
chr17	45360709	45360925	ITGB3						chr3	12329452	rs17029006	C	T	LOW	PPARG	ENSG00000132170	c.-144C>T
chr17	45361798	45362071	ITGB3						chr3	12329483	rs17029007	G	A	MODIFIER	PPARG	ENSG00000132170	c.-113G>A
chr17	45363615	45363798	ITGB3						chr3	12329513	.	G	A	MODIFIER	PPARG	ENSG00000132170	c.-83G>A
chr17	45364425	45364607	ITGB3						chr3	12329562	rs17029008	G	C	MODIFIER	PPARG	ENSG00000132170	c.-300G>C
chr17	45367036	45367152	ITGB3						chr3	12330574	rs17036174	A	T	MODIFIER	PPARG	ENSG00000132170	c.-62A>T
chr17	45367540	45367650	ITGB3
chr17	45368309	45368863	ITGB3						chr3	12330880	rs138785078	T	C	MODIFIER	PPARG	ENSG00000132170	c.-77+1706T>C
chr17	45369494	45369944	ITGB3						chr3	12347462	.	A	G	LOW	PPARG	ENSG00000132170	c.-77+4A>G
chr17	45376663	45376906	ITGB3						chr3	12421056	rs13306745	G	T	MODIFIER	PPARG	ENSG00000132170	n.-1G>T
chr17	45377833	45377954	ITGB3						chr3	12421067	rs140888574	T	C	MODIFIER	PPARG	ENSG00000132170	n.-1T>C
chr17	45380076	45380216	ITGB3						chr3	12421089	rs28763893	C	T	MODIFIER	PPARG	ENSG00000132170	n.-1C>T
chr17	45384826	45385013	ITGB3
chr17	45387494	45390087	ITGB3						chr3	12422948	rs147975759	T	C	LOW	PPARG	ENSG00000132170	c.438T>C
chr17	45405624	45405759	ITGB3						chr3	12423113	rs4135324	G	C	LOW	PPARG	ENSG00000132170	c.480+123G>C
chr17	45412551	45412732	ITGB3						chr3	12423131	.	C	A	LOW	PPARG	ENSG00000132170	c.480+141C>A
chr17	45419276	45419408	ITGB3						chr3	12433987	.	C	A	LOW	PPARG	ENSG00000132170	c.481-126C>A
chr17	45421517	45421668	ITGB3						chr3	12434070	rs4135332	G	C	LOW	PPARG	ENSG00000132170	c.481-43G>C
chr21	38996774	38997796	KCNJ6						chr3	12434272	rs4135334	A	T	LOW	PPARG	ENSG00000132170	c.619+21A>T
chr21	39086503	39087444	KCNJ6						chr3	12434376	.	C	A	LOW	PPARG	ENSG00000132170	c.619+125C>A
chr21	39212949	39213021	KCNJ6						chr3	12441045	rs3127608	T	C	LOW	PPARG	ENSG00000132170	c.620-6336T>C
chr21	39285521	39285567	KCNJ6						chr3	12441064	.	C	A	LOW	PPARG	ENSG00000132170	c.620-6317C>A
chr21	39288176	39288759	KCNJ6						chr3	12447616	rs199995596	G	A	LOW	PPARG	ENSG00000132170	c.819+36G>A
chr4	187130122	187130163	KLKB1						chr3	12447814	rs1797895	C	G	LOW	PPARG	ENSG00000132170	c.819+234C>G
chr4	187130236	187130436	KLKB1						chr3	12447964	rs4135343	G	A	LOW	PPARG	ENSG00000132170	c.819+384G>A
chr4	187147581	187147653	KLKB1
chr4	187148545	187148751	KLKB1						chr3	12457922	rs4684103	C	T	LOW	PPARG	ENSG00000132170	c.820-281C>T
chr4	187149338	187149417	KLKB1						chr3	12458190	.	G	A	LOW	PPARG	ENSG00000132170	c.820-13G>A
chr4	187150007	187150153	KLKB1						chr3	12475235	rs143737405	C	T	LOW	PPARG	ENSG00000132170	c.1271-162C>T
chr4	187153270	187153453	KLKB1						chr3	12475557	rs3856806	C	T	LOW	PPARG	ENSG00000132170	c.1431C>T
chr4	187155095	187155222	KLKB1						chr3	12475682	.	C	A	MODIFIER	PPARG	ENSG00000132170	c.*38C>A
chr4	187157924	187158104	KLKB1						chr3	12475895	.	C	T	MODIFIER	PPARG	ENSG00000132170	c.*1639C>T
chr4	187159399	187159529	KLKB1						chr3	12475994	rs4135300	C	T	MODIFIER	PPARG	ENSG00000132170	c.*1639C>T
chr4	187171386	187171597	KLKB1						chr3	12476088	.	C	A	MODIFIER	PPARG	ENSG00000132170	c.*1639C>A
chr4	187172175	187172492	KLKB1						chr3	93591689	.	C	A	MODIFIER	PROS1	ENSG00000184500	c.*2348G>T
chr4	187172630	187172813	KLKB1						chr3	93592096	.	C	A	MODIFIER	PROS1	ENSG00000184500	c.*993G>T
chr4	187172892	187173025	KLKB1						chr3	93592220	.	C	A	MODIFIER	PROS1	ENSG00000184500	c.*869G>T
chr4	187173160	187173349	KLKB1						chr3	93592569	rs9681204	T	G	MODIFIER	PROS1	ENSG00000184500	c.*520A>C
chr4	187175731	187175927	KLKB1						chr3	93592709	rs138546241	T	A	MODIFIER	PROS1	ENSG00000184500	c.*380A>T
chr4	187177135	187177251	KLKB1						chr3	93592783	.	C	A	MODIFIER	PROS1	ENSG00000184500	c.*306G>T
chr4	187178369	187178529	KLKB1						chr3	93593119	rs6123	T	C	LOW	PROS1	ENSG00000184500	c.2001A>G
chr4	187179164	187179635	KLKB1						chr3	93593292	.	C	A	LOW	PROS1	ENSG00000184500	c.1871-43G>T
chr19	11200027	11200301	LDLR						chr3	93595865	.	G	A	LOW	PROS1	ENSG00000184500	c.1815C>T
chr19	11201264	11201605	LDLR						chr3	93595930	.	G	T	MODERATE	PROS1	ENSG00000184500	c.1750C>A
chr19	11210888	11211264	LDLR						chr3	93596061	.	A	G	LOW	PROS1	ENSG00000184500	c.1645-26T>C
chr19	11213329	11214954	LDLR						chr3	93597667	rs12488200	A	G	LOW	PROS1	ENSG00000184500	c.1644+340T>C
chr19	11215885	11216286	LDLR
chr19	11217021	11217373	LDLR						chr3	93603794	.	C	A	LOW	PROS1	ENSG00000184500	c.1324-54G>T
chr19	11218057	11218201	LDLR						chr3	93605043	.	C	A	LOW	PROS1	ENSG00000184500	c.1323+137G>T
chr19	11221317	11221457	LDLR						chr3	93605126	rs8178649	A	G	LOW	PROS1	ENSG00000184500	c.1323+54T>C
chr19	11222179	11222325	LDLR						chr3	93605172	.	A	C	LOW	PROS1	ENSG00000184500	c.1323+8T>G
chr19	11223943	11224167	LDLR						chr3	93605335	.	C	A	HIGH	PROS1	ENSG00000184500	c.1168G>T
chr19	11224200	11224448	LDLR						chr3	93605366	.	A	G	LOW	PROS1	ENSG00000184500	c.1156-19T>C
chr19	11226759	11226898	LDLR						chr3	93611891	rs376656035	T	C	LOW	PROS1	ENSG00000184500	c.1041A>G
chr19	11227524	11227684	LDLR						chr3	93612022	.	C	A	LOW	PROS1	ENSG00000184500	c.966-56G>T
chr19	11230757	11230919	LDLR
chr19	11231035	11231208	LDLR						chr3	93615652	rs142578390	C	T	MODIFIER	PROS1	ENSG00000184500	c.850-117G>A
chr19	11233839	11234030	LDLR						chr3	93617263	.	T	G	MODIFIER	PROS1	ENSG00000184500	c.849+29A>C
chr19	11238212	11238340	LDLR						chr3	93619606	.	C	A	LOW	PROS1	ENSG00000184500	c.727+42G>T
chr19	11238673	11238771	LDLR						chr3	93619746	rs140490120	C	G	MODERATE	PROS1	ENSG00000184500	c.629G>C
chr19	11240116	11240356	LDLR						chr3	93619924	.	C	A	LOW	PROS1	ENSG00000184500	c.602-151G>T
chr19	11241946	11244516	LDLR						chr3	93624847	.	G	A	LOW	PROS1	ENSG00000184500	c.469+18C>T
chr6	160952504	160952932	LPA						chr3	93625200	.	T	C	LOW	PROS1	ENSG00000184500	c.347-213A>G
chr6	160953552	160953691	LPA						chr3	93625229	.	C	A	LOW	PROS1	ENSG00000184500	c.347-242G>T
chr6	160958876	160959003	LPA						chr3	93629384	.	G	A	LOW	PROS1	ENSG00000184500	c.346+79C>T
chr6	160961064	160961225	LPA
chr6	160962128	160962223	LPA						chr3	93629784	rs8178623	C	T	LOW	PROS1	ENSG00000184500	c.260-235G>A
chr6	160963709	160963850	LPA						chr3	93645967	rs13089004	A	T	LOW	PROS1	ENSG00000184500	c.234+127T>A
chr6	160966461	160966575	LPA						chr3	93645981	rs61519199	A	C	LOW	PROS1	ENSG00000184500	c.234+113T>G
chr6	160968810	160968979	LPA						chr3	93646022	rs115491294	A	G	LOW	PROS1	ENSG00000184500	c.234+72T>C
chr6	160969499	160969701	LPA						chr3	93646101	rs73846070	G	A	MODERATE	PROS1	ENSG00000184500	c.227C>T
chr6	160977046	160977226	LPA						chr3	93646283	.	T	C	LOW	PROS1	ENSG00000184500	c.77-32A>G
chr6	160978411	160978613	LPA						chr3	93646396	rs8178610	C	T	LOW	PROS1	ENSG00000184500	c.77-145G>A
chr6	160998157	160998337	LPA
chr6	160999544	160999746	LPA
chr6	161006067	161006247	LPA						chr3	93692256	.	C	A	LOW	PROS1	ENSG00000184500	c.76+262G>T
chr6	161007470	161007672	LPA						chr3	93692990	rs191784428	A	G	MODIFIER	PROS1	ENSG00000184500	c.-318T>C
chr6	161010574	161010754	LPA						chr3	119499323	rs55904282	G	A	MODIFIER	NR1I2	ENSG00000144852	c.-49G>A
chr6	161011965	161012143	LPA						chr3	119499507	rs1523130	T	C	MODIFIER	NR1I2	ENSG00000144852	c.-1663T>C
chr6	161014979	161015159	LPA
chr6	161016375	161016577	LPA						chr3	119499608	rs1523129	A	G	LOW	NR1I2	ENSG00000144852	c.-1562A>G
chr6	161020521	161020701	LPA						chr3	119499694	rs114087724	C	G	MODIFIER	NR1I2	ENSG00000144852	c.-1476C>G
chr6	161021938	161022140	LPA						chr3	119500035	rs3814055	C	T	MODIFIER	NR1I2	ENSG00000144852	c.-1135C>T
chr6	161026067	161026247	LPA						chr3	119500664	rs1523128	A	G	MODIFIER	NR1I2	ENSG00000144852	c.-506A>G
chr6	161027498	161027700	LPA						chr3	119500889	.	A	T	MODIFIER	NR1I2	ENSG00000144852	c.-281A>T
chr6	161032583	161032763	LPA						chr3	119501039	rs1523127	C	A	MODIFIER	NR1I2	ENSG00000144852	c.-131C>A
chr6	161033953	161034155	LPA
chr6	161038138	161038318	LPA
chr6	161039505	161039707	LPA
chr6	161043684	161043864	LPA						chr3	119501473	.	C	A	MODIFIER	NR1I2	ENSG00000144852	c.-49C>A
chr6	161045051	161045253	LPA
chr6	161049228	161049408	LPA						chr3	119501748	rs116598923	C	T	MODIFIER	NR1I2	ENSG00000144852	c.95+49C>T
chr6	161050595	161050797	LPA						chr3	119501780	rs2472668	G	A	MODIFIER	NR1I2	ENSG00000144852	c.95+81G>A
chr6	161054774	161054954	LPA						chr3	119501798	rs2461831	T	A	MODIFIER	NR1I2	ENSG00000144852	c.95+99T>A
chr6	161056144	161056346	LPA						chr3	119526058	rs12721601	T	C	MODIFIER	NR1I2	ENSG00000144852	n.-1T>C
chr6	161060321	161060501	LPA						chr3	119526176	rs12721613	C	T	MODERATE	NR1I2	ENSG00000144852	c.196C>T
chr6	161061688	161061890	LPA						chr3	119526203	rs12721607	G	A	MODERATE	NR1I2	ENSG00000144852	c.223G>A
chr6	161065868	161066048	LPA						chr3	119526309	.	C	A	LOW	NR1I2	ENSG00000144852	c.314+15C>A
chr6	161067235	161067437	LPA						chr3	119526349	rs1464603	G	A	LOW	NR1I2	ENSG00000144852	c.314+55G>A
chr6	161071359	161071539	LPA						chr3	119526372	rs1464602	G	A	LOW	NR1I2	ENSG00000144852	c.314+78G>A
chr6	161085187	161085308	LPA						chr3	119526394	rs80320762	G	A	LOW	NR1I2	ENSG00000144852	c.314+100G>A
chr6	161087322	161087417	LPA						chr3	119526470	rs114577406	G	T	LOW	NR1I2	ENSG00000144852	c.314+176G>T
chr13	46700047	46701868	LPL						chr3	119528879	rs12721616	C	T	LOW	NR1I2	ENSG00000144852	c.315-29C>T
chr13	46704938	46705083	LPL						chr3	119529019	rs201488139	G	A	LOW	NR1I2	ENSG00000144852	c.426G>A
chr13	46708251	46708395	LPL						chr3	119529113	rs3732356	G	T	LOW	NR1I2	ENSG00000144852	c.448+72G>T
chr13	46716416	46716570	LPL						chr3	119529258	rs56150145	C	T	LOW	NR1I2	ENSG00000144852	c.448+217C>T
chr13	46716850	46717025	LPL						chr3	119529291	rs139979061	G	A	LOW	NR1I2	ENSG00000144852	c.448+250G>A
chr13	46717414	46717549	LPL						chr3	119529355	.	A	G	LOW	NR1I2	ENSG00000144852	c.448+314A>G
chr13	46718566	46718665	LPL
chr13	46721030	46721248	LPL						chr3	119529605	rs2461825	A	G	LOW	NR1I2	ENSG00000144852	c.448+564A>G
chr13	46722476	46722592	LPL						chr3	119530027	rs2461824	G	A	LOW	NR1I2	ENSG00000144852	c.449-359G>A
chr13	46722906	46722953	LPL						chr3	119530141	rs73175826	T	C	LOW	NR1I2	ENSG00000144852	c.449-245T>C
chr13	46725060	46725223	LPL						chr3	119530546	rs12721611	T	C	LOW	NR1I2	ENSG00000144852	c.609T>C
chr13	46726904	46727090	LPL						chr3	119531709	rs61755051	C	T	LOW	NR1I2	ENSG00000144852	c.813C>T
chr13	46727263	46727410	LPL						chr3	119533733	rs6785049	G	A	LOW	NR1I2	ENSG00000144852	c.912-93G>A
chr13	46728929	46729031	LPL						chr3	119533773	rs6797879	T	C	LOW	NR1I2	ENSG00000144852	c.912-53T>C
chr13	46730562	46730715	LPL						chr3	119533910	rs4058490	T	C	LOW	NR1I2	ENSG00000144852	c.996T>C
chr13	46732646	46732796	LPL						chr3	119534153	rs2276707	C	T	LOW	NR1I2	ENSG00000144852	c.1055-17C>T
chr13	46732950	46733134	LPL						chr3	119534493	.	G	C	LOW	NR1I2	ENSG00000144852	c.1172-80G>C
chr13	46733140	46733831	LPL
chr13	46742587	46742664	LPL						chr3	119534769	.	G	C	LOW	NR1I2	ENSG00000144852	c.1277+91G>C
chr13	46756235	46756469	LPL
chr13	46758033	46758117	LPL						chr3	119534831	.	C	T	LOW	NR1I2	ENSG00000144852	c.1277+153C>T
chr13	46768148	46768250	LPL						chr3	119534920	.	C	T	LOW	NR1I2	ENSG00000144852	c.1277+242C>T
chr13	46777225	46777375	LPL						chr3	119535795	rs11929668	C	G	LOW	NR1I2	ENSG00000144852	c.1278-120C>G
chr13	46785417	46785493	LPL						chr3	119536069	rs114275769	C	T	MODIFIER	NR1I2	ENSG00000144852	c.*10C>T
chr13	46785856	46786016	LPL						chr3	119536074	rs3732358	G	A	MODIFIER	NR1I2	ENSG00000144852	c.*15G>A
chr8	19759217	19759312	LPL						chr3	119536361	rs76580593	G	T	MODIFIER	NR1I2	ENSG00000144852	c.*302G>T
chr8	19796370	19797049	LPL						chr3	119536429	rs3732359	G	A	MODIFIER	NR1I2	ENSG00000144852	c.*370G>A
chr8	19804042	19804219	LPL
chr8	19805680	19806006	LPL
chr8	19809197	19809469	LPL						chr3	119536549	.	T	C	MODIFIER	NR1I2	ENSG00000144852	c.*490T>C
chr8	19810810	19810942	LPL						chr3	119536559	rs10511395	C	A	MODIFIER	NR1I2	ENSG00000144852	c.*500C>A
chr8	19811620	19811874	LPL						chr3	119536581	rs3732360	C	T	MODIFIER	NR1I2	ENSG00000144852	c.*522C>T
chr8	19813341	19813604	LPL						chr3	119536718	rs1054190	C	T	MODIFIER	NR1I2	ENSG00000144852	c.*659C>T
chr8	19816760	19816901	LPL
chr8	19818401	19818604	LPL						chr3	119536817	rs6438550	G	A	MODIFIER	NR1I2	ENSG00000144852	c.*758G>A
chr8	19819615	19819740	LPL						chr3	119536897	rs1054191	G	A	MODIFIER	NR1I2	ENSG00000144852	c.*838G>A
chr8	19822810	19824780	LPL						chr3	119536926	rs2472683	A	G	MODIFIER	NR1I2	ENSG00000144852	c.*867A>G
chr16	69740888	69741120	NQO1						chr3	119537254	rs3814057	A	C	MODIFIER	NR1I2	ENSG00000144852	c.*1195A>C
chr16	69743293	69745194	NQO1						chr3	119537283	.	G	C	MODIFIER	NR1I2	ENSG00000144852	c.*1224G>C
chr16	69746920	69747042	NQO1						chr3	119537291	rs3814058	T	C	MODIFIER	NR1I2	ENSG00000144852	c.*1232T>C
chr16	69748856	69748990	NQO1						chr3	119537353	rs2461826	T	C	MODIFIER	NR1I2	ENSG00000144852	c.*1470T>C
chr16	69751885	69752166	NQO1						chr3	119537458	rs75309956	C	T	MODIFIER	NR1I2	ENSG00000144852	c.*1470C>T
chr16	69752262	69752447	NQO1						chr3	128779777	.	G	A	MODIFIER	GP9	ENSG00000169704	c.-139+84G>A
chr16	69760325	69760864	NQO1						chr3	128780216	rs148475069	C	T	MODIFIER	GP9	ENSG00000169704	c.-138-121C>T
chr17	38249026	38249545	NR1D1						chr3	128780222	.	C	A	MODIFIER	GP9	ENSG00000169704	c.-138-115C>A
chr17	38250154	38250385	NR1D1						chr3	128780819	.	C	A	LOW	GP9	ENSG00000169704	c.237C>A
chr17	38251177	38251383	NR1D1						chr3	128781048	rs3796130	G	A	MODERATE	GP9	ENSG00000169704	c.466G>A
chr17	38251686	38252350	NR1D1						chr3	128781135	.	C	A	MODIFIER	GP9	ENSG00000169704	c.*19C>A
chr17	38252685	38252850	NR1D1
chr17	38252933	38253042	NR1D1
chr17	38253307	38253666	NR1D1						chr3	151055228	rs150127393	G	A	MODIFIER	P2RY12	ENSG00000169313	c.*377C>T
chr17	38256306	38256988	NR1D1						chr3	151055267	rs180901375	C	T	MODIFIER	P2RY12	ENSG00000169313	c.*338G>A
chr12	100867475	100867847	NR1H4						chr3	151055454	.	G	T	MODIFIER	P2RY12	ENSG00000169313	c.*151C>A
chr12	100884583	100884770	NR1H4						chr3	151055645	rs16846673	T	C	MODERATE	P2RY12	ENSG00000169313	c.989A>G
chr12	100886270	100886425	NR1H4						chr3	151055697	.	G	T	MODERATE	P2RY12	ENSG00000169313	c.937C>A
chr12	100887037	100887190	NR1H4						chr3	151056051	.	G	T	MODERATE	P2RY12	ENSG00000169313	c.583C>A
chr12	100893620	100893812	NR1H4						chr3	151056088	rs16863320	G	A	LOW	P2RY12	ENSG00000169313	c.546C>T
chr12	100897127	100897284	NR1H4						chr3	151056598	rs6809699	A	C	LOW	P2RY12	ENSG00000169313	c.36T>G
chr12	100899342	100899612	NR1H4						chr3	151056616	rs6785930	G	A	MODERATE	P2RY12	ENSG00000169313	c.18C>T
chr12	100904545	100904931	NR1H4						chr3	151058441	rs3821667	A	G	LOW	P2RY12	ENSG00000169313	c.-72T>C
chr12	100926225	100926398	NR1H4						chr3	151058738	rs145478181	C	T	MODIFIER	P2RY12	ENSG00000169313	n.-1G>A
chr12	100928657	100928811	NR1H4						chr3	151102760	.	G	T	MODIFIER	P2RY12	ENSG00000169313	c.-301C>A
chr12	100930274	100930398	NR1H4						chr3	151102803	rs371359915	C	G	MODIFIER	P2RY12	ENSG00000169313	c.-301G>C
chr12	100930715	100930835	NR1H4						chr3	152552553	rs114700678	G	A	MODIFIER	P2RY1	ENSG00000169860	c.-837G>A
chr12	100934439	100934606	NR1H4						chr3	152552914	rs78011023	C	A	MODIFIER	P2RY1	ENSG00000169860	c.-658C>A
chr12	100955652	100955786	NR1H4						chr3	152552925	rs3755711	G	C	MODIFIER	P2RY1	ENSG00000169860	c.-647G>C
chr12	100957018	100958201	NR1H4						chr3	152553210	rs41302198	G	T	MODIFIER	P2RY1	ENSG00000169860	c.-362G>T
chr3	119499320	119501157	NR1I2						chr3	152553220	.	C	A	MODIFIER	P2RY1	ENSG00000169860	c.-352C>A
chr3	119501546	119501709	NR1I2						chr3	152553471	.	C	A	MODIFIER	P2RY1	ENSG00000169860	c.-101C>A
chr3	119526065	119526304	NR1I2						chr3	152553628	rs1065776	C	T	LOW	P2RY1	ENSG00000169860	c.57C>T
chr3	119528897	119529409	NR1I2						chr3	152553813	.	A	G	MODERATE	P2RY1	ENSG00000169860	c.242A>G
chr3	119529912	119530583	NR1I2						chr3	152554062	.	A	G	MODERATE	P2RY1	ENSG00000169860	c.491A>G
chr3	119531522	119531817	NR1I2						chr3	152554357	rs701265	A	G	LOW	P2RY1	ENSG00000169860	c.786A>G
chr3	119533815	119533978	NR1I2						chr3	152555452	rs16864613	C	G	MODIFIER	P2RY1	ENSG00000169860	c.*759C>G
chr3	119534159	119534296	NR1I2						chr3	152555468	.	C	A	MODIFIER	P2RY1	ENSG00000169860	c.*775C>A
chr3	119534562	119534688	NR1I2						chr3	194115567	rs60913085	T	C	MODIFIER	GP5	ENSG00000178732	c.*1762A>G
chr3	119535904	119537342	NR1I2						chr3	194115581	rs61655400	T	C	MODIFIER	GP5	ENSG00000178732	c.*1748A>G
chr1	161199445	161199726	NR1I3						chr3	194115608	.	G	T	MODIFIER	GP5	ENSG00000178732	c.*1721C>A
chr1	161200124	161201274	NR1I3						chr3	194115646	rs56144534	C	A	MODIFIER	GP5	ENSG00000178732	c.*1683G>T
chr1	161202586	161202746	NR1I3						chr3	194115664	rs73889854	A	C	MODIFIER	GP5	ENSG00000178732	c.*1665T>G
chr1	161202948	161203138	NR1I3						chr3	194115777	rs58379059	C	T	MODIFIER	GP5	ENSG00000178732	c.*1552G>A
chr1	161205036	161206398	NR1I3						chr3	194115840	rs73069165	C	T	MODIFIER	GP5	ENSG00000178732	c.*1489G>A
chr1	161207820	161208102	NR1I3						chr3	194116105	.	T	C	MODIFIER	GP5	ENSG00000178732	c.*1224A>G
chr3	152552471	152555853	P2RY1						chr3	194116152	.	G	A	MODIFIER	GP5	ENSG00000178732	c.*1177C>T
chr11	72929332	72929487	P2RY2						chr3	194116329	.	G	A	MODIFIER	GP5	ENSG00000178732	c.*1000C>T
chr11	72929491	72929711	P2RY2						chr3	194116507	.	A	T	MODIFIER	GP5	ENSG00000178732	c.*822T>A
chr11	72939015	72939230	P2RY2						chr3	194116519	rs112399795	C	T	MODIFIER	GP5	ENSG00000178732	c.*810G>A
chr11	72945056	72947407	P2RY2						chr3	194116954	rs73069169	C	T	MODIFIER	GP5	ENSG00000178732	c.*375G>A
chr3	151055157	151056657	P2Y12						chr3	194116991	rs111229267	A	G	MODIFIER	GP5	ENSG00000178732	c.*338T>C
chr3	151058373	151058651	P2Y12						chr3	194116995	rs113415706	C	A	MODIFIER	GP5	ENSG00000178732	c.*334G>T
chr3	151102469	151102610	P2Y12						chr3	194117120	rs59617643	C	G	MODIFIER	GP5	ENSG00000178732	c.*209G>C
chr7	94926977	94928424	PON1						chr3	194117142	rs3047	T	C	MODIFIER	GP5	ENSG00000178732	c.*187A>G
chr7	94931506	94931725	PON1						chr3	194117590	rs78332923	G	A	LOW	GP5	ENSG00000178732	c.1422C>T
chr7	94935586	94935688	PON1						chr3	194117943	rs3732466	C	G	MODERATE	GP5	ENSG00000178732	c.1069G>C
chr7	94937312	94937533	PON1						chr3	194118039	.	G	A	MODERATE	GP5	ENSG00000178732	c.973C>T
chr7	94940752	94940899	PON1						chr3	194118125	.	C	T	HIGH	GP5	ENSG00000178732	c.887G>A
chr7	94944623	94944812	PON1						chr3	194118171	.	G	T	MODERATE	GP5	ENSG00000178732	c.841C>A
chr7	94946035	94946111	PON1						chr3	194118330	.	T	C	MODERATE	GP5	ENSG00000178732	c.682A>G
chr7	94947624	94947909	PON1						chr3	194118565	rs71316299	C	T	LOW	GP5	ENSG00000178732	c.447G>A
chr7	94953703	94954029	PON1						chr3	194118763	rs149317860	G	A	LOW	GP5	ENSG00000178732	c.249C>T
chr7	95023945	95024036	PON1						chr3	194118874	rs1223989	T	C	LOW	GP5	ENSG00000178732	c.138A>G
chr7	95025578	95025683	PON1						chr3	194118899	.	C	T	MODERATE	GP5	ENSG00000178732	c.113G>A
chr7	95034163	95034810	PON2
chr7	95035420	95035594	PON2						chr3	194119108	rs1538863	C	T	MODIFIER	GP5	ENSG00000178732	c.-73G>A
chr7	95036288	95036390	PON2						chr3	194119168	rs60085137	A	G	MODIFIER	GP5	ENSG00000178732	c.-73T>C
chr7	95038808	95039423	PON2						chr4	69512194	rs7660719	G	C	MODIFIER	UGT2B15	ENSG00000196620	c.*1603C>G
chr7	95040952	95041101	PON2						chr4	69512239	.	G	T	MODIFIER	UGT2B15	ENSG00000196620	c.*1603C>A
chr7	95041613	95041799	PON2						chr4	69512269	rs139161609	C	T	MODIFIER	UGT2B15	ENSG00000196620	c.*1603G>A
chr7	95042045	95042433	PON2						chr4	69512278	rs144088792	C	T	MODIFIER	UGT2B15	ENSG00000196620	c.*1603G>A
chr7	95044449	95044594	PON2
chr7	95045177	95045619	PON2						chr4	69512377	rs17324486	T	C	MODIFIER	UGT2B15	ENSG00000196620	c.*445A>G
chr7	95047477	95047724	PON2
chr7	95053465	95053907	PON2						chr4	69512468	.	T	A	MODIFIER	UGT2B15	ENSG00000196620	c.*354A>T
chr7	95063560	95063655	PON2						chr4	69512506	rs34930215	G	A	MODIFIER	UGT2B15	ENSG00000196620	c.*316C>T
chr7	95064179	95064520	PON2						chr4	69512595	rs35791822	C	A	MODIFIER	UGT2B15	ENSG00000196620	c.*227G>T
chr7	94989173	94989453	PON3						chr4	69512637	rs4148271	T	A	MODIFIER	UGT2B15	ENSG00000196620	c.*185A>T
chr7	94991663	94992163	PON3
chr7	94992783	94995235	PON3
chr7	94996663	94996810	PON3						chr4	69512835	rs146711063	T	C	MODERATE	UGT2B15	ENSG00000196620	c.1580A>G
chr7	95001474	95001660	PON3						chr4	69512847	rs4148269	T	G	MODERATE	UGT2B15	ENSG00000196620	c.1568A>C
chr7	95006834	95006998	PON3						chr4	69513115	rs4148268	A	G	MODIFIER	UGT2B15	ENSG00000196620	c.1314-14T>C
chr7	95019455	95019531	PON3						chr4	69513197	.	G	T	MODIFIER	UGT2B15	ENSG00000196620	c.1314-96C>A
chr7	95023945	95024058	PON3						chr4	69519875	rs138762595	G	A	MODERATE	UGT2B15	ENSG00000196620	c.1193C>T
chr7	95025162	95025444	PON3						chr4	69519916	rs149314105	C	T	LOW	UGT2B15	ENSG00000196620	c.1152G>A
chr7	95025578	95025697	PON3						chr4	69520070	rs143598280	C	T	MODIFIER	UGT2B15	ENSG00000196620	c.1094-96G>A
chr22	46546413	46546565	PPARA
chr22	46546720	46547090	PPARA						chr4	69520750	.	G	T	MODIFIER	UGT2B15	ENSG00000196620	c.1093+63C>A
chr22	46547776	46547966	PPARA						chr4	69528302	rs2278917	G	A	MODIFIER	UGT2B15	ENSG00000196620	c.1005+424C>T
chr22	46552114	46552498	PPARA						chr4	69528306	rs34618890	C	T	MODIFIER	UGT2B15	ENSG00000196620	c.1005+420G>A
chr22	46567172	46567401	PPARA						chr4	69528376	rs140326184	G	A	MODIFIER	UGT2B15	ENSG00000196620	c.1005+350C>T
chr22	46571875	46572051	PPARA						chr4	69528947	rs1947435	G	C	MODIFIER	UGT2B15	ENSG00000196620	c.874-90C>G
chr22	46572634	46572743	PPARA						chr4	69533702	rs2045100	T	A	MODIFIER	UGT2B15	ENSG00000196620	c.873+56A>T
chr22	46584609	46584729	PPARA						chr4	69533743	.	C	A	MODIFIER	UGT2B15	ENSG00000196620	c.873+15G>T
chr22	46594228	46594498	PPARA						chr4	69533864	.	A	G	MODERATE	UGT2B15	ENSG00000196620	c.767T>C
chr22	46611059	46611271	PPARA						chr4	69535382	.	T	G	MODIFIER	UGT2B15	ENSG00000196620	c.724+231A>C
chr22	46614149	46614308	PPARA						chr4	69535426	.	C	A	MODIFIER	UGT2B15	ENSG00000196620	c.724+187G>T
chr22	46615698	46616564	PPARA						chr4	69536084	rs1902023	A	C	MODERATE	UGT2B15	ENSG00000196620	c.253T>G
chr22	46627678	46628146	PPARA
chr22	46631019	46639663	PPARA						chr4	69536379	.	C	T	MODIFIER	UGT2B15	ENSG00000196620	c.-11G>A
chr6	35310324	35310468	PPARD						chr4	69536714	rs75187800	G	A	MODIFIER	UGT2B15	ENSG00000196620	c.-11C>T
chr6	35314833	35314937	PPARD						chr4	69536715	rs368412257	G	C	MODIFIER	UGT2B15	ENSG00000196620	c.-11C>G
chr6	35365264	35365380	PPARD						chr4	69916770	.	G	T	MODIFIER	UGT2B7	ENSG00000171234	c.-399G>T
chr6	35378753	35379004	PPARD						chr4	69917016	rs115674975	C	T	MODIFIER	UGT2B7	ENSG00000171234	c.-399C>T
chr6	35387893	35388068	PPARD						chr4	69917040	rs4422474	G	A	MODIFIER	UGT2B7	ENSG00000171234	c.-399G>A
chr6	35389586	35389745	PPARD						chr4	69917073	rs4377650	C	T	MODIFIER	UGT2B7	ENSG00000171234	c.-399C>T
chr6	35391712	35391935	PPARD						chr4	69917251	rs139287645	G	A	MODIFIER	UGT2B7	ENSG00000171234	c.-228G>A
chr6	35392095	35393183	PPARD						chr4	69917321	rs11935951	G	T	HIGH	UGT2B7	ENSG00000171234	c.-159+1G>T
chr6	35393598	35395978	PPARD
chr3	12328856	12329184	PPARG						chr4	69955423	.	G	A	MODIFIER	UGT2B7	ENSG00000171234	c.-27+102G>A
chr3	12329338	12329529	PPARG						chr4	69961988	.	C	A	MODIFIER	UGT2B7	ENSG00000171234	c.-47C>A
chr3	12330326	12330643	PPARG						chr4	69962021	.	C	A	MODIFIER	UGT2B7	ENSG00000171234	c.-47C>A
chr3	12347261	12347468	PPARG						chr4	69962078	rs7668258	T	C	MODIFIER	UGT2B7	ENSG00000171234	c.-47T>C
chr3	12353868	12353962	PPARG						chr4	69962101	rs73823859	G	A	MODIFIER	UGT2B7	ENSG00000171234	c.-47G>A
chr3	12392960	12393183	PPARG						chr4	69962114	rs7668282	T	C	MODIFIER	UGT2B7	ENSG00000171234	c.-47T>C
chr3	12413339	12413620	PPARG						chr4	69962170	.	T	A	MODIFIER	UGT2B7	ENSG00000171234	c.-47T>A
chr3	12421192	12421440	PPARG						chr4	69962449	rs12233719	G	T	MODERATE	UGT2B7	ENSG00000171234	c.211G>T
chr3	12422810	12423001	PPARG						chr4	69962610	rs28365063	A	G	LOW	UGT2B7	ENSG00000171234	c.372A>G
chr3	12434102	12434261	PPARG
chr3	12440836	12440999	PPARG						chr4	69963016	.	C	A	MODIFIER	UGT2B7	ENSG00000171234	c.721+57C>A
chr3	12447370	12448355	PPARG						chr4	69964123	rs60529914	A	G	MODIFIER	UGT2B7	ENSG00000171234	c.722-135A>G
chr3	12458192	12458663	PPARG						chr4	69964180	rs7439326	T	C	MODIFIER	UGT2B7	ENSG00000171234	c.722-78T>C
chr3	12475386	12475865	PPARG						chr4	69964209	rs7438244	A	G	MODIFIER	UGT2B7	ENSG00000171234	c.722-49A>G
chr2	128175985	128176078	PROC1
chr2	128177258	128177598	PROC1						chr4	69964271	rs28365062	A	G	LOW	UGT2B7	ENSG00000171234	c.735A>G
chr2	128178848	128179035	PROC1						chr4	69964337	rs7438284	A	T	LOW	UGT2B7	ENSG00000171234	c.801A>T
chr2	128180482	128180994	PROC1						chr4	69964338	rs7439366	T	C	MODERATE	UGT2B7	ENSG00000171234	c.802T>C
chr2	128183650	128184112	PROC1						chr4	69964391	rs34661811	C	A	LOW	UGT2B7	ENSG00000171234	c.855C>A
chr2	128184670	128184808	PROC1						chr4	69964521	rs7441750	G	A	MODIFIER	UGT2B7	ENSG00000171234	c.870+115G>A
chr2	128185922	128186832	PROC1						chr4	69964554	rs7441774	G	A	MODIFIER	UGT2B7	ENSG00000171234	c.870+148G>A
chr3	93591870	93593259	PROS1						chr4	69968479	.	G	A	MODIFIER	UGT2B7	ENSG00000171234	c.871-46G>A
chr3	93595799	93596045	PROS1						chr4	69968758	.	A	G	MODIFIER	UGT2B7	ENSG00000171234	c.1002+102A>G
chr3	93597996	93598168	PROS1						chr4	69972632	rs75446752	A	T	MODIFIER	UGT2B7	ENSG00000171234	c.1003-261A>T
chr3	93603561	93603750	PROS1						chr4	69972777	rs5013211	G	A	MODIFIER	UGT2B7	ENSG00000171234	c.1003-116G>A
chr3	93605169	93605357	PROS1						chr4	69972779	rs4257713	G	A	MODIFIER	UGT2B7	ENSG00000171234	c.1003-114G>A
chr3	93611766	93611976	PROS1						chr4	69972949	rs4292394	C	G	LOW	UGT2B7	ENSG00000171234	c.1059C>G
chr3	93615409	93615545	PROS1						chr4	69972952	rs4348159	C	T	LOW	UGT2B7	ENSG00000171234	c.1062C>T
chr3	93617281	93617423	PROS1						chr4	69973044	rs4337789	A	T	MODIFIER	UGT2B7	ENSG00000171234	c.1090+64A>T
chr3	93619637	93619783	PROS1						chr4	69973239	rs6600892	A	T	MODIFIER	UGT2B7	ENSG00000171234	c.1090+259A>T
chr3	93624617	93624769	PROS1						chr4	69973249	.	C	A	MODIFIER	UGT2B7	ENSG00000171234	c.1090+269C>A
chr3	93624854	93624997	PROS1						chr4	69973284	.	C	T	MODIFIER	UGT2B7	ENSG00000171234	c.1090+304C>T
chr3	93629452	93630011	PROS1						chr4	69973921	rs57913007	C	T	LOW	UGT2B7	ENSG00000171234	c.1191C>T
chr3	93643073	93643118	PROS1						chr4	69978068	rs7658752	G	A	MODIFIER	UGT2B7	ENSG00000171234	c.*866G>A
chr3	93646083	93646261	PROS1						chr4	69978115	.	C	A	MODIFIER	UGT2B7	ENSG00000171234	c.*866C>A
chr3	93647535	93647651	PROS1						chr4	69978370	rs72551393	A	G	LOW	UGT2B7	ENSG00000171234	c.1506A>G
chr3	93677344	93677608	PROS1						chr4	69978505	.	T	G	MODIFIER	UGT2B7	ENSG00000171234	c.*51T>G
chr3	93692396	93692493	PROS1
chr3	93692507	93692944	PROS1						chr4	69978601	.	A	G	MODIFIER	UGT2B7	ENSG00000171234	c.*147A>G
chr13	113812957	113813054	PROZ						chr4	69978750	rs6851533	T	C	MODIFIER	UGT2B7	ENSG00000171234	c.*1636T>C
chr13	113813502	113813588	PROZ						chr4	74270032	rs369763404	C	T	LOW	ALB	ENSG00000163631	c.-13C>T
chr13	113814317	113814501	PROZ						chr4	74272085	rs138698741	C	T	LOW	ALB	ENSG00000163631	c.138-261C>T
chr13	113815251	113815296	PROZ						chr4	74274303	rs55888080	C	T	LOW	ALB	ENSG00000163631	c.271-8C>T
chr13	113817312	113817446	PROZ						chr4	74274363	rs142714816	A	G	MODERATE	ALB	ENSG00000163631	c.323A>G
chr13	113818816	113818968	PROZ						chr4	74274832	rs56054419	C	T	LOW	ALB	ENSG00000163631	c.483-240C>T
chr13	113819356	113819444	PROZ
chr13	113820401	113820451	PROZ						chr4	74274871	.	C	A	LOW	ALB	ENSG00000163631	c.483-201C>A
chr13	113820638	113820750	PROZ						chr4	74274961	rs9631551	T	C	LOW	ALB	ENSG00000163631	c.483-111T>C
chr13	113824716	113824854	PROZ						chr4	74274975	rs189891919	T	G	LOW	ALB	ENSG00000163631	c.483-97T>G
chr13	113825897	113826708	PROZ						chr4	74275120	rs149432908	A	T	MODERATE	ALB	ENSG00000163631	c.531A>T
chr4	41565876	41565897	RS10026397						chr4	74275201	rs58639526	A	G	LOW	ALB	ENSG00000163631	c.612A>G
chr5	15915150	15915171	RS10042283						chr4	74276026	rs61375018	T	C	LOW	ALB	ENSG00000163631	c.616-3T>C
chr2	177331699	177331720	RS1005932						chr4	74276150	rs55772354	G	A	LOW	ALB	ENSG00000163631	c.713+24G>A
chr5	22567203	22567224	RS10068162						chr4	74277908	rs16849331	G	T	LOW	ALB	ENSG00000163631	c.843+66G>T
chr5	1013683	1013704	RS10071261						chr4	74279392	.	A	G	LOW	ALB	ENSG00000163631	c.1058+41A>G
chr5	117494629	117494650	RS10079352						chr4	74279393	.	C	A	LOW	ALB	ENSG00000163631	c.1058+42C>A
chr8	141937530	141937551	RS10111852						chr4	74281012	rs6832260	T	A	LOW	ALB	ENSG00000163631	c.1191+128T>A
chr14	63753318	63753339	RS10145908
chr2	35161661	35161682	RS10175357						chr4	74283382	.	A	C	MODERATE	ALB	ENSG00000163631	c.1424A>C
chr2	43808054	43808075	RS10179648						chr4	74283984	rs56042353	T	C	LOW	ALB	ENSG00000163631	c.1608T>C
chr2	216618807	216618828	RS10186877
chr3	33264903	33264924	RS10222597						chr4	74285239	rs962004	C	T	LOW	ALB	ENSG00000163631	c.1668C>T
chr7	131828271	131828292	RS10258063						chr4	74285253	.	C	T	MODERATE	ALB	ENSG00000163631	c.1682C>T
chr2	133676203	133676224	RS1036543						chr4	74285292	rs79738788	A	G	MODERATE	ALB	ENSG00000163631	c.1721A>G
chr1	205461524	205461545	RS1041310						chr4	74285758	rs2236766	G	T	LOW	ALB	ENSG00000163631	c.1786-213G>T
chr11	46297620	46297641	RS10437653						chr4	74286034	rs61332165	C	T	MODIFIER	ALB	ENSG00000163631	c.*19C>T
chr5	24624092	24624113	RS10461813						chr4	74286122	rs141701212	A	G	MODIFIER	ALB	ENSG00000163631	n.*693A>G
chr12	83249236	83249257	RS10466960						chr4	74286209	.	C	A	MODIFIER	ALB	ENSG00000163631	n.*693C>A
chr14	21671266	21671287	RS10483251						chr4	74286458	rs56265647	A	G	MODIFIER	ALB	ENSG00000163631	n.*693A>G
chr12	68487088	68487109	RS10492199						chr4	74286542	.	A	C	MODIFIER	ALB	ENSG00000163631	n.*693A>C
chr2	70173618	70173639	RS10496176						chr4	74286815	.	A	G	MODERATE	ALB	ENSG00000163631	c.1792A>G
chr2	158667206	158667227	RS10497191						chr4	74287028	.	T	C	MODIFIER	ALB	ENSG00000163631	c.*243T>C
chr6	56126892	56126913	RS10498810						chr4	100197713	.	C	A	MODIFIER	ADH1A	ENSG00000187758	c.*68G>T
chr12	89162104	89162125	RS10732643						chr4	100200834	rs56270330	C	T	LOW	ADH1A	ENSG00000187758	c.965-113G>A
chr12	50768328	50768349	RS10735825						chr4	100202705	rs12504321	G	T	LOW	ADH1A	ENSG00000187758	c.828+798C>A
chr11	12383858	12383879	RS10741584						chr4	100202998	rs2051429	G	C	LOW	ADH1A	ENSG00000187758	c.828+505C>G
chr11	20447408	20447429	RS10741838						chr4	100203037	rs12504365	C	T	LOW	ADH1A	ENSG00000187758	c.828+466G>A
chr9	90883619	90883640	RS10746839						chr4	100203084	rs142725701	T	C	LOW	ADH1A	ENSG00000187758	c.828+419A>G
chr10	2349053	2349074	RS10751867						chr4	100203156	rs12512053	A	G	LOW	ADH1A	ENSG00000187758	c.828+347T>C
chr9	11711448	11711469	RS10756267						chr4	100203176	rs12508502	T	C	LOW	ADH1A	ENSG00000187758	c.828+327A>G
chr10	131663640	131663661	RS10764919						chr4	100203447	rs2276332	A	C	LOW	ADH1A	ENSG00000187758	c.828+56T>G
chr12	116982711	116982732	RS10774871						chr4	100203503	.	C	A	MODERATE	ADH1A	ENSG00000187758	c.828G>T
chr1	219106393	219106414	RS10779334						chr4	100203717	.	C	A	MODERATE	ADH1A	ENSG00000187758	c.614G>T
chr12	52362775	52362796	RS10783486						chr4	100205636	.	C	A	MODERATE	ADH1A	ENSG00000187758	c.487G>T
chr9	18280132	18280153	RS10810942						chr4	100205819	rs28364312	C	A	LOW	ADH1A	ENSG00000187758	c.348-44G>T
chr9	20057776	20057797	RS10811305						chr4	100205829	rs28364311	T	G	HIGH	ADH1A	ENSG00000187758	n.479+1A>C
chr11	19627516	19627537	RS10833134						chr4	100205872	rs190428650	C	G	HIGH	ADH1A	ENSG00000187758	c.347+1G>C
chr12	365278	365299	RS10848644						chr4	100208305	.	C	A	LOW	ADH1A	ENSG00000187758	c.121-160G>T
chr12	3141484	3141505	RS10848765						chr4	100208652	.	T	C	LOW	ADH1A	ENSG00000187758	c.120+69A>G
chr11	123246143	123246164	RS10893032						chr4	100212173	rs13134764	A	T	MODIFIER	ADH1A	ENSG00000187758	c.-102T>A
chr6	158584680	158584701	RS10946113						chr4	100212197	rs4147531	G	A	MODIFIER	ADH1A	ENSG00000187758	c.-115C>T
chr9	116478394	116478415	RS10981899
chr10	68746274	68746295	RS10997469						chr4	100226324	rs12507573	C	A	MODIFIER	ADH1B	ENSG00000196616	c.*2673G>T
chr10	74672388	74672409	RS11000445						chr4	100226379	rs1789878	T	A	MODIFIER	ADH1B	ENSG00000196616	c.*2618A>T
chr11	26742591	26742612	RS11029687						chr4	100226389	rs1789879	A	G	MODIFIER	ADH1B	ENSG00000196616	c.*2608T>C
chr11	38470660	38470681	RS11034734
chr12	25768102	25768123	RS11048128
chr4	42089166	42089187	RS11051
chr5	165387302	165387323	RS1107154						chr4	100226777	rs73832758	A	C	MODIFIER	ADH1B	ENSG00000196616	c.*2220T>G
chr12	108970451	108970472	RS11113995
chr2	40876102	40876123	RS11124754						chr4	100227212	rs3133155	C	G	MODIFIER	ADH1B	ENSG00000196616	c.*1785G>C
chr14	104866676	104866697	RS11160805						chr4	100227221	.	G	T	MODIFIER	ADH1B	ENSG00000196616	c.*1776C>A
chr10	94142596	94142617	RS11186960						chr4	100227288	rs28914794	G	C	MODIFIER	ADH1B	ENSG00000196616	c.*1709C>G
chr1	53911801	53911822	RS11206160						chr4	100227327	rs28914793	A	T	MODIFIER	ADH1B	ENSG00000196616	c.*1670T>A
chr1	35656653	35656674	RS11264115						chr4	100227415	.	G	T	MODIFIER	ADH1B	ENSG00000196616	c.*1582C>A
chr4	156408662	156408683	RS1155422						chr4	100227740	.	T	G	MODIFIER	ADH1B	ENSG00000196616	c.*1257A>C
chr14	48244547	48244568	RS11625446						chr4	100228466	rs1042026	T	C	MODIFIER	ADH1B	ENSG00000196616	c.*531A>G
chr4	38277743	38277764	RS11725412
chr5	168164733	168164754	RS11743823						chr4	100228619	.	G	A	MODIFIER	ADH1B	ENSG00000196616	c.*378C>T
chr7	97817310	97817331	RS11763970						chr4	100228945	rs17033	T	C	MODIFIER	ADH1B	ENSG00000196616	c.*52A>G
chr8	12720338	12720359	RS11778591						chr4	100229017	rs2066702	G	A	MODERATE	ADH1B	ENSG00000196616	c.1108C>T
chr8	315832	315853	RS11784513						chr4	100229021	rs74990410	A	C	MODERATE	ADH1B	ENSG00000196616	c.1104T>G
chr14	56442401	56442422	RS1188184						chr4	100231685	rs185179231	T	C	MODIFIER	ADH1B	ENSG00000196616	c.1103+237A>G
chr5	155338070	155338091	RS11960137						chr4	100232447	rs28914780	G	T	MODIFIER	ADH1B	ENSG00000196616	c.964+231C>A
chr2	150219211	150219232	RS1196705						chr4	100232600	rs17028834	T	C	MODIFIER	ADH1B	ENSG00000196616	c.964+78A>G
chr1	119562371	119562392	RS12021830						chr4	100232624	rs13133908	T	G	MODIFIER	ADH1B	ENSG00000196616	c.964+54A>C
chr1	80235808	80235829	RS12022561						chr4	100232856	rs28914777	A	G	MODIFIER	ADH1B	ENSG00000196616	c.829-43T>C
chr1	116774034	116774055	RS12065716						chr4	100234995	rs74451421	C	T	MODERATE	ADH1B	ENSG00000196616	c.811G>A
chr1	11029467	11029488	RS12085319						chr4	100235043	rs78574385	G	A	LOW	ADH1B	ENSG00000196616	c.763C>T
chr1	198239800	198239821	RS12123239						chr4	100235053	rs1789882	A	G	LOW	ADH1B	ENSG00000196616	c.753T>C
chr1	234694030	234694051	RS12142968						chr4	100235192	.	C	A	MODERATE	ADH1B	ENSG00000196616	c.614G>T
chr9	25755941	25755962	RS1231375						chr4	100235241	.	G	A	LOW	ADH1B	ENSG00000196616	c.568-3C>T
chr2	84168870	84168891	RS12328713						chr4	100237100	.	G	A	LOW	ADH1B	ENSG00000196616	c.522C>T
chr10	122962923	122962944	RS12358575						chr4	100237127	rs41275697	C	T	LOW	ADH1B	ENSG00000196616	c.495G>A
chr11	113285905	113285926	RS12363125
chr9	74648620	74648641	RS12380601						chr4	100237563	.	G	T	MODIFIER	ADH1B	ENSG00000196616	n.*694C>A
chr14	101902788	101902809	RS12434632						chr4	100238715	rs28913918	G	A	MODIFIER	ADH1B	ENSG00000196616	n.*694C>T
chr14	69555855	69555876	RS12435594						chr4	100238852	.	C	A	MODIFIER	ADH1B	ENSG00000196616	c.259+351G>T
chr14	34680340	34680361	RS1244379						chr4	100238895	.	G	T	MODIFIER	ADH1B	ENSG00000196616	c.259+308C>A
chr2	97757498	97757519	RS1257084						chr4	100238998	rs2075633	T	C	MODIFIER	ADH1B	ENSG00000196616	c.259+205A>G
chr3	122607087	122607108	RS12638324						chr4	100239112	rs4147536	A	C	MODIFIER	ADH1B	ENSG00000196616	c.259+91T>G
chr4	61560925	61560946	RS12650513						chr4	100239319	rs1229984	T	C	MODERATE	ADH1B	ENSG00000196616	c.143A>G
chr7	4592227	4592248	RS12701745						chr4	100239628	.	G	T	MODIFIER	ADH1B	ENSG00000196616	c.121-287C>A
chr4	177495403	177495424	RS12715977
chr1	72014182	72014203	RS12727814						chr4	100240002	rs1229983	T	C	LOW	ADH1B	ENSG00000196616	c.60A>G
chr1	65368031	65368052	RS12743599						chr4	100240064	rs55963727	A	T	MODIFIER	ADH1B	ENSG00000196616	c.19-21T>A
chr3	85129318	85129339	RS13097560						chr4	100240292	rs115839326	T	C	MODIFIER	ADH1B	ENSG00000196616	c.19-249A>G
chr6	84541942	84541963	RS1325476						chr4	100240373	rs17028839	A	G	MODIFIER	ADH1B	ENSG00000196616	c.19-330T>C
chr10	15166894	15166915	RS1326207						chr4	100240921	rs1235416	G	T	MODIFIER	ADH1B	ENSG00000196616	c.19-878C>A
chr8	112370505	112370526	RS13280988						chr4	100241161	.	G	A	MODIFIER	ADH1B	ENSG00000196616	c.19-1118C>T
chr3	197744187	197744208	RS13327370						chr4	100241555	rs9282578	G	A	MODIFIER	ADH1B	ENSG00000196616	c.18+916C>T
chr5	108820724	108820745	RS13354224						chr4	100241575	rs1353621	T	C	MODIFIER	ADH1B	ENSG00000196616	c.18+896A>G
chr13	34861182	34861203	RS1337973						chr4	100241834	.	A	G	MODIFIER	ADH1B	ENSG00000196616	c.18+637T>C
chr11	11365889	11365910	RS1352239						chr4	100242413	rs28913906	C	A	MODIFIER	ADH1B	ENSG00000196616	c.18+58G>T
chr8	119702261	119702282	RS1357038						chr4	100242582	.	T	C	MODIFIER	ADH1B	ENSG00000196616	c.-69A>G
chr5	153497769	153497790	RS1366220						chr4	100242711	.	T	C	MODIFIER	ADH1B	ENSG00000196616	c.-69A>G
chr2	16590954	16590975	RS1367158
chr4	143373899	143373920	RS1391099
chr11	34757436	34757457	RS1396883
chr10	119731270	119731291	RS1419138						chr4	100242814	.	C	T	MODIFIER	ADH1B	ENSG00000196616	c.-69G>A
chr8	35529030	35529051	RS1436612						chr4	100257598	.	G	A	MODIFIER	ADH1C	ENSG00000248144	n.*1480C>T
chr11	72294031	72294052	RS1467135						chr4	100257907	rs2298753	T	C	MODIFIER	ADH1C	ENSG00000248144	n.*2A>G
chr3	1092531	1092552	RS1472714						chr4	100258006	.	G	A	MODIFIER	ADH1C	ENSG00000248144	n.1104-73C>T
chr12	39042052	39042073	RS1486341						chr4	100258007	rs1612735	T	C	MODIFIER	ADH1C	ENSG00000248144	n.1104-74A>G
chr4	61872068	61872089	RS1486498						chr4	100258054	rs1693453	C	A	MODIFIER	ADH1C	ENSG00000248144	n.1104-121G>T
chr9	8361434	8361455	RS1500318						chr4	100258154	rs138244919	C	T	MODIFIER	ADH1C	ENSG00000248144	n.1104-221G>A
chr9	10369357	10369378	RS1535661						chr4	100258155	rs1614972	C	T	MODIFIER	ADH1C	ENSG00000248144	n.1104-222G>A
chr2	101343007	101343028	RS1567803						chr4	100260545	rs62307295	C	A	MODIFIER	ADH1C	ENSG00000248144	n.*872G>T
chr3	139058485	139058506	RS1586861
chr3	21376637	21376658	RS1605524
chr2	206247439	206247460	RS1606237						chr4	100260677	rs2298754	C	G	MODIFIER	ADH1C	ENSG00000248144	n.*872G>C
chr3	121919729	121919750	RS16832787						chr4	100260681	rs1975438	C	A	MODIFIER	ADH1C	ENSG00000248144	n.*872G>T
chr2	215188798	215188819	RS16851773						chr4	100260783	rs35719513	G	T	MODIFIER	ADH1C	ENSG00000248144	n.*872C>A
chr8	111455594	111455615	RS16880715						chr4	100260789	rs698	T	C	MODIFIER	ADH1C	ENSG00000248144	n.*872A>G
chr4	89319285	89319306	RS17014118						chr4	100260953	.	A	C	MODIFIER	ADH1C	ENSG00000248144	n.*872T>G
chr4	142728761	142728782	RS17015014						chr4	100261038	rs2298755	C	G	MODIFIER	ADH1C	ENSG00000248144	n.*872G>C
chr4	178745605	178745626	RS17090615
chr10	115196008	115196029	RS17130385						chr4	100261503	.	G	T	MODIFIER	ADH1C	ENSG00000248144	n.*872C>A
chr8	9310500	9310521	RS17150066						chr4	100261524	rs34009511	T	C	MODIFIER	ADH1C	ENSG00000248144	n.*872A>G
chr5	104356908	104356929	RS17157450
chr7	32818748	32818769	RS17170516						chr4	100261578	rs78398191	T	A	MODIFIER	ADH1C	ENSG00000248144	n.*872A>T
chr13	23667323	23667344	RS17359176						chr4	100261819	.	C	A	MODIFIER	ADH1C	ENSG00000248144	n.*872G>T
chr11	61597201	61597222	RS174570						chr4	100261889	.	G	A	MODIFIER	ADH1C	ENSG00000248144	n.*872C>T
chr5	177831545	177831566	RS17648108						chr4	100261952	rs1693471	G	A	MODIFIER	ADH1C	ENSG00000248144	n.*872C>T
chr11	67130111	67130132	RS1790740						chr4	100262041	rs1789903	C	G	MODIFIER	ADH1C	ENSG00000248144	n.*872G>C
chr12	81268921	81268942	RS1795504						chr4	100263942	rs1789912	C	T	MODIFIER	ADH1C	ENSG00000248144	n.*872G>A
chr2	174525918	174525939	RS1809119						chr4	100263965	rs1693482	C	T	MODIFIER	ADH1C	ENSG00000248144	n.*872G>A
chr2	8273009	8273030	RS181130						chr4	100264102	rs6413444	G	A	MODIFIER	ADH1C	ENSG00000248144	n.*581C>T
chr5	10451143	10451164	RS1875017						chr4	100264355	.	G	T	MODIFIER	ADH1C	ENSG00000248144	n.*564C>A
chr8	139982986	139983007	RS1876201						chr4	100265957	rs283411	C	A	MODIFIER	ADH1C	ENSG00000248144	n.*564G>T
chr14	57760927	57760948	RS1889720						chr4	100265969	.	T	C	MODIFIER	ADH1C	ENSG00000248144	n.*564A>G
chr13	72321845	72321866	RS1924381						chr4	100266112	rs1693425	C	T	MODIFIER	ADH1C	ENSG00000248144	n.474G>A
chr5	33921799	33921820	RS1946267						chr4	100266133	rs2241894	T	C	MODIFIER	ADH1C	ENSG00000248144	n.453A>G
chr14	27141009	27141030	RS1950420						chr4	100266163	rs35725608	G	A	MODIFIER	ADH1C	ENSG00000248144	n.423C>T
chr14	38342665	38342686	RS1952790						chr4	100266188	.	C	A	MODIFIER	ADH1C	ENSG00000248144	n.398G>T
chr14	34183696	34183717	RS1958053						chr4	100266330	rs1693426	A	G	LOW	ADH1C	ENSG00000248144	n.347+6T>C
chr9	91899234	91899255	RS1980889
chr1	204783194	204783215	RS2025236						chr4	100266483	rs200651908	A	G	MODIFIER	ADH1C	ENSG00000248144	n.260-60T>C
chr5	170177569	170177590	RS2042314						chr4	100266583	rs1662053	A	C	MODIFIER	ADH1C	ENSG00000248144	n.260-160T>G
chr2	175183894	175183915	RS2044770						chr4	100266635	rs1662052	A	G	MODIFIER	ADH1C	ENSG00000248144	n.260-212T>C
chr6	150083610	150083631	RS2065664						chr4	100266652	.	G	T	MODIFIER	ADH1C	ENSG00000248144	n.260-229C>A
chr7	13331139	13331160	RS2080161						chr4	100266696	rs1789916	G	A	MODIFIER	ADH1C	ENSG00000248144	n.260-273C>T
chr4	93300177	93300198	RS2089990						chr4	100268049	rs1693431	T	G	MODIFIER	ADH1C	ENSG00000248144	n.259+114A>C
chr3	169057998	169058019	RS2106124						chr4	100268131	rs3762896	C	T	MODIFIER	ADH1C	ENSG00000248144	n.259+32G>A
chr7	18725250	18725271	RS2106362						chr4	100268132	rs33988198	A	C	MODIFIER	ADH1C	ENSG00000248144	n.259+31T>G
chr2	9807691	9807712	RS2140701						chr4	100268190	rs283413	A	C	MODIFIER	ADH1C	ENSG00000248144	n.232T>G
chr13	41769649	41769670	RS2151236						chr4	100268415	.	G	T	MODIFIER	ADH1C	ENSG00000248144	n.121-114C>A
chr6	121384051	121384072	RS218862						chr4	100268463	.	G	T	MODIFIER	ADH1C	ENSG00000248144	n.121-162C>A
chr12	46984359	46984380	RS2193662						chr4	100268930	.	G	T	MODIFIER	ADH1C	ENSG00000248144	n.90-629C>A
chr5	132013168	132013189	RS2227282						chr4	100269045	rs17526590	G	A	MODIFIER	ADH1C	ENSG00000248144	n.19-42C>T
chr10	93060446	93060467	RS2245251						chr4	100269202	rs1789921	G	A	MODIFIER	ADH1C	ENSG00000248144	n.19-199C>T
chr14	62023253	62023274	RS2251244						chr4	100272032	rs1662048	T	C	MODIFIER	ADH1C	ENSG00000248144	n.18+1783A>G
chr3	50291774	50291795	RS2282751						chr4	100272034	rs34664835	C	T	MODIFIER	ADH1C	ENSG00000248144	n.18+1781G>A
chr14	61917167	61917188	RS2296274						chr4	100272055	rs1662047	G	C	MODIFIER	ADH1C	ENSG00000248144	n.18+1760C>G
chr7	126785845	126785866	RS2299542						chr4	100272059	rs1662046	C	T	MODIFIER	ADH1C	ENSG00000248144	n.18+1756G>A
chr12	26877874	26877895	RS2306547						chr4	100272066	rs1662045	G	A	MODIFIER	ADH1C	ENSG00000248144	n.18+1749C>T
chr3	97328273	97328294	RS2317212						chr4	100272147	rs6846835	T	C	MODIFIER	ADH1C	ENSG00000248144	n.18+1668A>G
chr3	187223215	187223236	RS2378269						chr4	100272220	.	G	T	MODIFIER	ADH1C	ENSG00000248144	n.18+1595C>A
chr7	103706389	103706410	RS2384982
chr8	119303446	119303467	RS2450219
chr13	102582432	102582453	RS2476230						chr4	100272425	.	G	T	MODIFIER	ADH1C	ENSG00000248144	n.18+1390C>A
chr6	110266404	110266425	RS2503770
chr11	127005780	127005801	RS2510719						chr4	100274157	rs4147541	G	C	MODIFIER	ADH1C	ENSG00000248144	n.-325C>G
chr13	21398968	21398989	RS2585897						chr4	100333267	rs729147	G	A	MODIFIER	ADH7	ENSG00000196344	c.*1215C>T
chr7	89628891	89628912	RS259162						chr4	100333432	.	T	A	MODIFIER	ADH7	ENSG00000196344	c.*873A>T
chr2	46217659	46217680	RS2595214						chr4	100333462	rs148373030	A	T	MODIFIER	ADH7	ENSG00000196344	c.*843T>A
chr7	33623355	33623376	RS2598391						chr4	100333556	rs284787	G	A	MODIFIER	ADH7	ENSG00000196344	c.*749C>T
chr2	109579727	109579748	RS260690						chr4	100333612	rs3805329	T	C	MODIFIER	ADH7	ENSG00000196344	c.*693A>G
chr12	126002453	126002474	RS2694874						chr4	100333758	.	T	C	MODIFIER	ADH7	ENSG00000196344	c.*547A>G
chr2	178788477	178788498	RS2695735						chr4	100333846	rs894369	C	G	MODIFIER	ADH7	ENSG00000196344	c.*459G>C
chr7	147638712	147638733	RS2707575						chr4	100333858	.	C	G	MODIFIER	ADH7	ENSG00000196344	c.*447G>C
chr2	17814019	17814040	RS2710684						chr4	100333932	rs3805331	A	G	MODIFIER	ADH7	ENSG00000196344	c.*373T>C
chr8	11343962	11343983	RS2736340						chr4	100333977	rs284786	T	A	MODIFIER	ADH7	ENSG00000196344	c.*328A>T
chr1	11626847	11626868	RS2745285						chr4	100334066	rs4147554	A	G	MODIFIER	ADH7	ENSG00000196344	c.*239T>C
chr6	24790451	24790472	RS2754777						chr4	100336542	rs191234487	A	G	MODIFIER	ADH7	ENSG00000196344	c.1160+93T>C
chr7	138633894	138633915	RS2774969						chr4	100336655	.	C	A	MODERATE	ADH7	ENSG00000196344	c.1140G>T
chr10	56177004	56177025	RS2795918						chr4	100340190	rs141729668	G	T	MODERATE	ADH7	ENSG00000196344	c.974C>A
chr9	120891626	120891647	RS2809393						chr4	100340236	rs370741519	C	T	MODERATE	ADH7	ENSG00000196344	c.928G>A
chr4	101953311	101953332	RS2851060						chr4	100341517	rs142585452	T	C	LOW	ADH7	ENSG00000196344	c.885+173A>G
chr3	129251911	129251932	RS2855557						chr4	100341643	rs1154460	G	A	LOW	ADH7	ENSG00000196344	c.885+47C>T
chr3	117084414	117084435	RS2869782						chr4	100341839	rs59534319	T	C	MODERATE	ADH7	ENSG00000196344	c.736A>G
chr7	131336512	131336533	RS2909680						chr4	100341861	rs971074	C	T	LOW	ADH7	ENSG00000196344	c.714G>A
chr8	4839990	4840011	RS2924720						chr4	100342172	rs112675628	T	C	MODIFIER	ADH7	ENSG00000196344	c.625-222A>G
chr3	117232376	117232397	RS2937673						chr4	100348683	rs111558838	T	C	MODIFIER	ADH7	ENSG00000196344	c.*589A>G
chr2	157324814	157324835	RS298259
chr1	59253684	59253705	RS2984915						chr4	100348872	rs12504511	G	A	MODIFIER	ADH7	ENSG00000196344	c.*589C>T
chr11	29994454	29994475	RS2993051						chr4	100349204	rs75076500	A	C	MODIFIER	ADH7	ENSG00000196344	c.407+40T>G
chr9	113403835	113403856	RS3001115						chr4	100349435	.	A	C	MODIFIER	ADH7	ENSG00000196344	c.320-104T>G
chr2	36309651	36309672	RS305163						chr4	100349669	rs1573496	C	G	MODERATE	ADH7	ENSG00000196344	c.299G>C
chr10	31529250	31529271	RS3123687						chr4	100349793	rs72681953	T	C	LOW	ADH7	ENSG00000196344	c.181-6A>G
chr13	89911693	89911714	RS314580						chr4	100350801	rs72904920	G	A	MODIFIER	ADH7	ENSG00000196344	c.79-11C>T
chr7	146413486	146413507	RS344470						chr4	100351384	rs1154465	T	A	LOW	ADH7	ENSG00000196344	c.-202A>T
chr5	100776930	100776951	RS349323						chr4	100351436	rs17529509	C	A	MODIFIER	ADH7	ENSG00000196344	c.-254G>T
chr7	130713690	130713711	RS350655						chr4	100351447	rs112941647	T	C	MODIFIER	ADH7	ENSG00000196344	c.-265A>G
chr5	40225954	40225975	RS353373						chr4	100351485	rs74491575	C	G	MODIFIER	ADH7	ENSG00000196344	c.-267G>C
chr8	8771143	8771164	RS366178						chr4	100351630	.	T	A	MODIFIER	ADH7	ENSG00000196344	c.-267A>T
chr7	41338969	41338990	RS37268						chr4	100353800	.	C	T	MODIFIER	ADH7	ENSG00000196344	c.-178G>A
chr12	72307605	72307626	RS3759171						chr4	100353995	.	T	C	MODIFIER	ADH7	ENSG00000196344	c.-267A>G
chr9	20351408	20351429	RS3780827						chr4	100354011	rs1154467	A	T	MODIFIER	ADH7	ENSG00000196344	c.-267T>A
chr5	2518727	2518748	RS378257						chr4	100354012	rs76629054	T	A	MODIFIER	ADH7	ENSG00000196344	c.-267A>T
chr8	15619118	15619139	RS3810776						chr4	100354182	rs116370806	T	C	MODIFIER	ADH7	ENSG00000196344	c.-267A>G
chr10	50821232	50821253	RS3810947						chr4	100354222	.	C	A	MODIFIER	ADH7	ENSG00000196344	c.-267G>T
chr14	90429738	90429759	RS3825663						chr4	100356012	rs4147549	G	A	MODIFIER	ADH7	ENSG00000196344	c.-267C>T
chr4	180472163	180472184	RS3911610						chr4	100356080	.	G	A	MODIFIER	ADH7	ENSG00000196344	c.-267C>T
chr3	68963489	68963510	RS3925004						chr4	100356179	rs1154469	C	T	LOW	ADH7	ENSG00000196344	c.78+5G>A
chr2	178443843	178443864	RS3927978						chr4	100356337	rs1154470	G	A	MODIFIER	ADH7	ENSG00000196344	c.-31C>T
chr13	33569823	33569844	RS394307						chr4	100356388	.	C	A	HIGH	ADH7	ENSG00000196344	c.3G>T
chr2	8095147	8095168	RS41009						chr4	100356466	rs17537595	A	G	MODIFIER	ADH7	ENSG00000196344	c.-40T>C
chr3	3240345	3240366	RS4109078						chr4	100356584	rs34925826	A	G	LOW	ADH7	ENSG00000196344	c.-158T>C
chr5	152874538	152874559	RS4145160						chr4	100356796	.	G	T	MODIFIER	ADH7	ENSG00000196344	c.-406C>A
chr9	83932966	83932987	RS4146171						chr4	100356830	.	T	A	MODIFIER	ADH7	ENSG00000196344	c.-440A>T
chr10	94936317	94936338	RS4244304						chr4	100356992	.	A	G	MODIFIER	ADH7	ENSG00000196344	c.-31T>C
chr4	110682476	110682497	RS4541508						chr4	100357018	rs2851028	G	A	MODIFIER	ADH7	ENSG00000196344	c.-31C>T
chr6	153924857	153924878	RS4598087						chr4	100357038	rs2654847	T	A	MODIFIER	ADH7	ENSG00000196344	c.-31A>T
chr2	61184640	61184661	RS4643526						chr4	155483914	rs1800788	C	T	MODIFIER	FGB	ENSG00000171564	c.-64C>T
chr2	65861644	65861665	RS4671675						chr4	155484015	rs1800787	C	T	MODIFIER	FGB	ENSG00000171564	c.-64C>T
chr4	84099313	84099334	RS4693573						chr4	155484511	rs2227395	G	A	MODIFIER	FGB	ENSG00000171564	n.-1G>A
chr10	10540153	10540174	RS4747860						chr4	155486279	rs72955361	T	G	MODIFIER	FGB	ENSG00000171564	n.-1T>G
chr10	28391585	28391606	RS4749305						chr4	155486381	rs2227401	C	T	MODIFIER	FGB	ENSG00000171564	n.*20C>T
chr12	66018462	66018483	RS4762106						chr4	155486470	rs2227402	T	A	MODIFIER	FGB	ENSG00000171564	n.-1T>A
chr12	117286970	117286991	RS4767461						chr4	155486646	rs2227403	T	C	MODIFIER	FGB	ENSG00000171564	n.-1T>C
chr3	108867117	108867138	RS4855697						chr4	155487136	rs6060	C	T	LOW	FGB	ENSG00000171564	c.291C>T
chr11	126432968	126432989	RS485645						chr4	155487221	rs2042642	G	C	MODIFIER	FGB	ENSG00000171564	c.306+70G>C
chr5	28460429	28460450	RS4867557						chr4	155487351	.	A	C	MODIFIER	FGB	ENSG00000171564	c.306+200A>C
chr8	24691429	24691450	RS4871930						chr4	155487395	.	T	C	MODIFIER	FGB	ENSG00000171564	c.306+244T>C
chr9	86855848	86855869	RS4877824						chr4	155487652	rs6055	T	C	LOW	FGB	ENSG00000171564	c.318T>C
chr10	3033116	3033137	RS4881046						chr4	155488072	rs2227408	A	T	LOW	FGB	ENSG00000171564	c.490+248A>T
chr13	74869337	74869358	RS4885162						chr4	155488821	rs6056	C	T	LOW	FGB	ENSG00000171564	c.567C>T
chr10	109617546	109617567	RS4918326						chr4	155489085	rs2227411	A	G	LOW	FGB	ENSG00000171564	c.718+113A>G
chr1	18563878	18563899	RS4920310						chr4	155489095	rs2227412	A	G	LOW	FGB	ENSG00000171564	c.718+123A>G
chr11	134465733	134465754	RS4937920						chr4	155489167	rs72955364	A	T	LOW	FGB	ENSG00000171564	c.718+195A>T
chr10	44471273	44471294	RS4948800						chr4	155489242	.	C	A	LOW	FGB	ENSG00000171564	c.718+270C>A
chr3	54909185	54909206	RS4955903
chr14	105961518	105961539	RS4983425
chr5	112550236	112550257	RS509237						chr4	155490820	rs6057	A	G	LOW	FGB	ENSG00000171564	c.1113A>G
chr6	125399681	125399702	RS512342						chr4	155490832	rs4681	C	T	LOW	FGB	ENSG00000171564	c.1125C>T
chr11	106235000	106235021	RS520345						chr4	155491759	rs4220	G	A	MODERATE	FGB	ENSG00000171564	c.1433G>A
chr11	84146131	84146152	RS568789						chr4	155492224	rs2227421	A	C	MODIFIER	FGB	ENSG00000171564	c.*422A>C
chr8	60961810	60961831	RS569688						chr4	155492249	rs2227423	T	C	MODIFIER	FGB	ENSG00000171564	c.*1539T>C
chr11	69419257	69419278	RS614394						chr4	155492252	rs183181144	T	A	MODIFIER	FGB	ENSG00000171564	c.*1539T>A
chr2	143648792	143648813	RS6429990						chr4	155492328	.	C	T	MODIFIER	FGB	ENSG00000171564	c.*1539C>T
chr2	129959531	129959552	RS6431064						chr4	155492393	.	C	A	MODIFIER	FGB	ENSG00000171564	c.*1539C>A
chr4	110293426	110293447	RS6533426						chr4	155492420	.	C	T	MODIFIER	FGB	ENSG00000171564	c.*1539C>T
chr4	111731954	111731975	RS6533531						chr4	155492421	rs2227439	T	C	MODIFIER	FGB	ENSG00000171564	c.*1539T>C
chr14	67506642	67506663	RS6573746						chr4	155492720	rs2227424	C	G	MODIFIER	FGB	ENSG00000171564	c.*1539C>G
chr8	17713179	17713200	RS6586662						chr4	155493171	rs2227426	G	A	MODIFIER	FGB	ENSG00000171564	c.*1539G>A
chr6	169722530	169722551	RS6605534						chr4	155493319	rs2059502	T	C	MODIFIER	FGB	ENSG00000171564	c.*1539T>C
chr7	139424011	139424032	RS6605559						chr4	155493352	rs1044291	C	T	MODIFIER	FGB	ENSG00000171564	c.*1539C>T
chr1	245490680	245490701	RS6677662						chr4	155493419	rs2059503	A	T	MODIFIER	FGB	ENSG00000171564	c.*1539A>T
chr1	65013575	65013596	RS6681578						chr4	155493530	.	C	A	MODIFIER	FGB	ENSG00000171564	c.*1539C>A
chr1	112538732	112538753	RS6681719						chr4	155493554	rs116381809	G	T	MODIFIER	FGB	ENSG00000171564	c.*1539G>T
chr1	30699329	30699350	RS6684063						chr4	155493768	.	T	C	MODIFIER	FGB	ENSG00000171564	c.*1539T>C
chr1	1211281	1211302	RS6685064						chr4	155493951	.	C	A	MODIFIER	FGB	ENSG00000171564	c.*1539C>A
chr1	161943047	161943068	RS6693833						chr4	187129995	rs2276917	A	G	MODIFIER	KLKB1	ENSG00000164344	c.-3A>G
chr2	191344121	191344142	RS6707773						chr4	187130015	rs61748269	T	A	LOW	CYP4V2	ENSG00000145476	c.1091-4T>A
chr2	192772581	192772602	RS6710083						chr4	187130198	rs2276918	A	G	MODIFIER	CYP4V2	ENSG00000145476	c.1225+45A>G
chr2	29438538	29438559	RS6711746						chr4	187130349	rs72646291	G	A	MODERATE	CYP4V2	ENSG00000145476	c.1328G>A
chr2	45117691	45117712	RS6740875						chr4	187130444	rs72646293	T	A	MODIFIER	CYP4V2	ENSG00000145476	c.1405+18T>A
chr2	163392750	163392771	RS6759814
chr2	158889582	158889603	RS6759948
chr3	7240664	7240685	RS6768750						chr4	187147522	rs182848733	C	G	MODIFIER	KLKB1	ENSG00000164344	c.-202C>G
chr3	185910596	185910617	RS6770338						chr4	187147546	rs187749834	C	A	MODIFIER	KLKB1	ENSG00000164344	c.-202C>A
chr3	122762429	122762450	RS6791346						chr4	187147637	rs113459460	T	C	MODIFIER	KLKB1	ENSG00000164344	c.-156T>C
chr3	59692157	59692178	RS6803290						chr4	187147688	.	A	G	MODIFIER	KLKB1	ENSG00000164344	c.-188A>G
chr3	182804374	182804395	RS6806083						chr4	187148387	rs4253238	C	T	MODIFIER	KLKB1	ENSG00000164344	c.-188C>T
chr4	34498254	34498275	RS6817183						chr4	187148475	rs4253239	C	T	MODIFIER	KLKB1	ENSG00000164344	c.-188C>T
chr4	151509828	151509849	RS6835367						chr4	187148556	.	C	A	LOW	KLKB1	ENSG00000164344	c.-187C>A
chr4	79610021	79610042	RS6855458						chr4	187148689	rs185309940	G	A	MODIFIER	KLKB1	ENSG00000164344	c.-54G>A
chr5	100950693	100950714	RS6866970						chr4	187148725	rs188971793	A	G	MODIFIER	KLKB1	ENSG00000164344	c.-18A>G
chr5	175158642	175158663	RS6875659						chr4	187148796	rs74603662	T	A	MODIFIER	KLKB1	ENSG00000164344	c.200-4485T>A
chr8	114811979	114812000	RS6994396						chr4	187148876	.	A	G	MODIFIER	KLKB1	ENSG00000164344	c.200-4405A>G
chr8	123434539	123434560	RS7006331						chr4	187149281	.	C	A	MODIFIER	KLKB1	ENSG00000164344	c.200-4000C>A
chr8	115758701	115758722	RS7017679						chr4	187149540	rs1912826	G	A	MODIFIER	KLKB1	ENSG00000164344	c.200-3741G>A
chr9	543579	543600	RS7048037						chr4	187150310	rs4253335	C	A	MODIFIER	KLKB1	ENSG00000164344	c.200-2971C>A
chr10	75577832	75577853	RS7080350						chr4	187150403	rs370164966	G	A	MODIFIER	KLKB1	ENSG00000164344	c.200-2878G>A
chr10	118171005	118171026	RS7087634						chr4	187150478	rs3775298	A	G	MODIFIER	KLKB1	ENSG00000164344	c.200-2803A>G
chr10	48631316	48631337	RS709616
chr10	77504276	77504297	RS7097617						chr4	187153511	rs4253243	T	C	MODIFIER	KLKB1	ENSG00000164344	c.362+68T>C
chr11	130009295	130009316	RS7103088						chr4	187154829	.	C	A	MODIFIER	KLKB1	ENSG00000164344	c.363-277C>A
chr11	72935814	72935835	RS7111814
chr11	64313280	64313301	RS7124676						chr4	187154873	rs2304596	T	C	MODIFIER	KLKB1	ENSG00000164344	c.363-233T>C
chr11	133563298	133563319	RS713279						chr4	187154970	.	C	A	MODIFIER	KLKB1	ENSG00000164344	c.363-136C>A
chr14	79250133	79250154	RS7142344						chr4	187155072	.	T	G	MODIFIER	KLKB1	ENSG00000164344	c.363-34T>G
chr14	105090544	105090565	RS7146661						chr4	187155081	.	C	A	MODIFIER	KLKB1	ENSG00000164344	c.363-25C>A
chr14	32635561	32635582	RS7151991						chr4	187155418	.	C	A	MODIFIER	KLKB1	ENSG00000164344	c.469+206C>A
chr15	34967563	34967584	RS7164838						chr4	187158034	rs3733402	G	A	MODERATE	KLKB1	ENSG00000164344	c.569G>A
chr4	33686649	33686670	RS719776
chr7	12669240	12669261	RS731257						chr4	187159282	rs4253256	G	C	MODIFIER	KLKB1	ENSG00000164344	c.*645G>C
chr13	34211782	34211803	RS7328696						chr4	187159405	rs61748604	T	C	LOW	KLKB1	ENSG00000164344	c.630-5T>C
chr1	31724733	31724754	RS7515867						chr4	187159600	rs4253351	G	A	MODIFIER	KLKB1	ENSG00000164344	c.*645G>A
chr1	240742894	240742915	RS7525142						chr4	187159665	rs113581762	C	T	MODIFIER	KLKB1	ENSG00000164344	c.*645C>T
chr1	248227190	248227211	RS7527770						chr4	187159689	rs4253353	T	G	MODIFIER	KLKB1	ENSG00000164344	c.*645T>G
chr2	190497885	190497906	RS7568054						chr4	187171355	rs4253299	A	G	MODIFIER	KLKB1	ENSG00000164344	n.-1A>G
chr2	69241248	69241269	RS7584385						chr4	187171405	rs188038815	A	G	MODERATE	KLKB1	ENSG00000164344	c.748A>G
chr2	143284847	143284868	RS7589619
chr2	97489859	97489880	RS7594727						chr4	187172135	.	T	C	MODIFIER	KLKB1	ENSG00000164344	n.-1T>C
chr2	98761380	98761401	RS7598069						chr4	187172280	rs2304595	G	A	MODIFIER	KLKB1	ENSG00000164344	c.900-93G>A
chr2	80029160	80029181	RS7601949
chr3	114165890	114165911	RS7630111						chr4	187172362	rs75552988	A	T	MODIFIER	KLKB1	ENSG00000164344	c.900-11A>T
chr3	107153077	107153098	RS7630522						chr4	187172422	rs113884104	A	G	MODERATE	KLKB1	ENSG00000164344	c.949A>G
chr3	96560505	96560526	RS7644167						chr4	187172615	.	T	A	MODIFIER	KLKB1	ENSG00000164344	c.1010-26T>A
chr4	172388717	172388738	RS7664076						chr4	187173012	rs4253301	T	G	MODERATE	KLKB1	ENSG00000164344	c.1282T>G
chr4	114058362	114058383	RS7664927						chr4	187173488	rs4253302	A	G	MODIFIER	KLKB1	ENSG00000164344	n.*720A>G
chr4	11634581	11634602	RS7665516						chr4	187173517	.	G	T	MODIFIER	KLKB1	ENSG00000164344	n.*720G>T
chr5	142125166	142125187	RS7732591						chr4	187173546	rs4253303	G	A	MODIFIER	KLKB1	ENSG00000164344	n.*720G>A
chr6	145037567	145037588	RS7750326						chr4	187173571	rs4253304	G	C	MODIFIER	KLKB1	ENSG00000164344	n.*720G>C
chr6	105960701	105960722	RS7752055						chr4	187173573	.	G	T	MODIFIER	KLKB1	ENSG00000164344	n.*720G>T
chr6	170517895	170517916	RS7769343						chr4	187175636	rs76981962	C	T	MODIFIER	KLKB1	ENSG00000164344	n.*720C>T
chr6	162086931	162086952	RS7771341						chr4	187175686	.	C	A	MODIFIER	KLKB1	ENSG00000164344	n.*720C>A
chr7	31048887	31048908	RS7794503						chr4	187175722	rs2292423	T	A	MODIFIER	KLKB1	ENSG00000164344	n.*720T>A
chr7	117689212	117689233	RS7797239						chr4	187176074	rs62348798	G	A	MODIFIER	KLKB1	ENSG00000164344	n.*720G>A
chr7	14813163	14813184	RS7808899						chr4	187178153	rs13118347	C	G	MODIFIER	KLKB1	ENSG00000164344	n.*720C>G
chr3	66475857	66475878	RS783511						chr4	187178300	rs4241822	T	C	MODIFIER	KLKB1	ENSG00000164344	n.*720T>C
chr9	80248786	80248807	RS7851160						chr4	187178473	rs4253325	G	A	MODERATE	KLKB1	ENSG00000164344	c.1820G>A
chr9	21930136	21930157	RS7864029						chr4	187178550	.	G	T	MODIFIER	KLKB1	ENSG00000164344	c.1866+31G>T
chr10	83723446	83723467	RS7902158						chr4	187179028	.	G	T	MODIFIER	KLKB1	ENSG00000164344	c.1867-147G>T
chr10	61791028	61791049	RS7911953						chr4	187179127	rs41278597	T	C	MODIFIER	KLKB1	ENSG00000164344	c.1867-48T>C
chr9	12490236	12490257	RS791654						chr4	187179135	rs4253331	T	C	MODIFIER	KLKB1	ENSG00000164344	c.1867-40T>C
chr11	27436345	27436366	RS7927234						chr4	187179210	rs925453	T	C	MODERATE	KLKB1	ENSG00000164344	c.1621T>C
chr11	44745037	44745058	RS7937598						chr4	187179458	.	G	T	MODIFIER	KLKB1	ENSG00000164344	c.*92G>T
chr6	95458306	95458327	RS794672						chr4	187179486	rs3087505	A	G	MODIFIER	KLKB1	ENSG00000164344	c.*120A>G
chr12	114275231	114275252	RS7958163						chr4	187179504	.	C	A	MODIFIER	KLKB1	ENSG00000164344	c.*138C>A
chr12	10242854	10242875	RS7961436						chr4	187179678	rs3822055	T	C	MODIFIER	KLKB1	ENSG00000164344	c.*2060T>C
chr12	79964181	79964202	RS7971769						chr4	187179803	rs4253332	T	C	MODIFIER	KLKB1	ENSG00000164344	c.*2060T>C
chr2	16899179	16899200	RS798364						chr4	187187005	rs3822056	G	T	MODIFIER	F11	ENSG00000088926	c.-353G>T
chr13	25900827	25900848	RS7990216						chr4	187187104	.	C	A	MODIFIER	F11	ENSG00000088926	c.-347C>A
chr8	117250884	117250905	RS799889						chr4	187187135	rs3733403	C	G	LOW	F11	ENSG00000088926	c.-316C>G
chr15	37298347	37298368	RS8041147						chr4	187187392	.	A	G	MODIFIER	F11	ENSG00000088926	c.-59A>G
chr3	123404700	123404721	RS820371						chr4	187187495	.	C	T	MODIFIER	F11	ENSG00000088926	c.-2+46C>T
chr6	14700938	14700959	RS860747						chr4	187187569	rs925451	G	A	MODIFIER	F11	ENSG00000088926	c.-2+120G>A
chr3	64272638	64272659	RS862500						chr4	187188269	.	T	A	MODIFIER	F11	ENSG00000088926	c.-1-21T>A
chr3	141377319	141377340	RS868767						chr4	187188481	.	C	T	MODIFIER	F11	ENSG00000088926	c.55+136C>T
chr11	15881688	15881709	RS874189						chr4	187193858	rs4253408	G	A	LOW	F11	ENSG00000088926	c.219-367G>A
chr11	94588454	94588475	RS878874						chr4	187195373	rs5973	C	T	LOW	F11	ENSG00000088926	c.429C>T
chr12	67555315	67555336	RS893280
chr10	5900751	5900772	RS907687						chr4	187195551	rs1593	T	A	LOW	F11	ENSG00000088926	c.485+122T>A
chr4	102218704	102218725	RS920559						chr4	187195610	rs4253410	T	C	LOW	F11	ENSG00000088926	c.485+181T>C
chr4	148685986	148686007	RS924780						chr4	187195715	.	C	A	LOW	F11	ENSG00000088926	c.485+286C>A
chr1	201459947	201459968	RS927900						chr4	187195796	rs4253411	T	C	LOW	F11	ENSG00000088926	c.485+367T>C
chr14	57170463	57170484	RS928108						chr4	187195931	.	A	G	LOW	F11	ENSG00000088926	c.485+502A>G
chr6	134787250	134787271	RS9321456						chr4	187196131	.	G	A	LOW	F11	ENSG00000088926	c.485+702G>A
chr14	95147299	95147320	RS9323913						chr4	187196373	.	G	T	LOW	F11	ENSG00000088926	c.486-568G>T
chr6	43977524	43977545	RS9357427						chr4	187196411	.	G	T	LOW	F11	ENSG00000088926	c.486-530G>T
chr6	113975107	113975128	RS9384878						chr4	187196853	rs4253414	T	C	LOW	F11	ENSG00000088926	c.486-88T>C
chr10	127345596	127345617	RS9422913						chr4	187197100	.	G	T	MODIFIER	F11	ENSG00000088926	c.*586G>T
chr6	159299205	159299226	RS9457490						chr4	187197379	rs369721182	G	A	LOW	F11	ENSG00000088926	c.596-6G>A
chr13	93297190	93297211	RS9523747						chr4	187197412	rs148520354	C	T	MODERATE	F11	ENSG00000088926	c.623C>T
chr13	57962402	57962423	RS9527650						chr4	187201001	rs2241817	A	G	LOW	F11	ENSG00000088926	c.756-165A>G
chr13	75993876	75993897	RS9530435						chr4	187201211	rs5974	A	G	LOW	F11	ENSG00000088926	c.801A>G
chr13	44380742	44380763	RS9533623						chr4	187201353	.	T	C	MODIFIER	F11	ENSG00000088926	c.866-24T>C
chr8	62065027	62065048	RS956969						chr4	187202884	.	T	C	MODIFIER	F11	ENSG00000088926	c.-2T>C
chr13	40915261	40915282	RS9576996						chr4	187202977	rs3775306	G	A	MODIFIER	F11	ENSG00000088926	c.-2G>A
chr13	49368938	49368959	RS9596011						chr4	187203342	.	C	A	MODIFIER	F11	ENSG00000088926	c.-2C>A
chr8	114162012	114162033	RS9642819						chr4	187205002	rs4253422	C	G	MODIFIER	F11	ENSG00000088926	c.-2C>G
chr6	134461432	134461453	RS9689446						chr4	187205033	rs4253423	A	G	MODIFIER	F11	ENSG00000088926	c.-2A>G
chr1	245038807	245038828	RS9725312						chr4	187205054	.	C	T	MODIFIER	F11	ENSG00000088926	c.-2C>T
chr3	56533005	56533026	RS978979						chr4	187205301	rs5970	T	C	LOW	F11	ENSG00000088926	c.1191T>C
chr3	143570860	143570881	RS9832471						chr4	187205426	rs116667976	G	A	LOW	F11	ENSG00000088926	c.1304+12G>A
chr3	65116666	65116687	RS9833943						chr4	187205608	.	G	A	LOW	F11	ENSG00000088926	c.1304+194G>A
chr3	31534143	31534164	RS9863982						chr4	187206783	rs4253426	G	T	LOW	F11	ENSG00000088926	c.1305-9G>T
chr22	43599218	43600165	SCUBE1						chr4	187207354	rs2289251	C	T	LOW	F11	ENSG00000088926	c.1481-215C>T
chr22	43603529	43603629	SCUBE1						chr4	187207381	rs2289252	C	T	LOW	F11	ENSG00000088926	c.1481-188C>T
chr22	43604067	43604240	SCUBE1						chr4	187207535	rs2289253	G	T	LOW	F11	ENSG00000088926	c.1481-34G>T
chr22	43606038	43606256	SCUBE1						chr4	187207715	rs2289254	C	A	LOW	F11	ENSG00000088926	c.1576+51C>A
chr22	43606917	43607099	SCUBE1						chr4	187208690	rs138207591	A	T	LOW	F11	ENSG00000088926	c.1577-148A>T
chr22	43608420	43608608	SCUBE1
chr22	43610085	43610267	SCUBE1
chr22	43614250	43614474	SCUBE1						chr4	187208747	rs186001900	T	A	LOW	F11	ENSG00000088926	c.1577-91T>A
chr22	43616445	43616603	SCUBE1						chr4	187208749	.	T	A	LOW	F11	ENSG00000088926	c.1577-89T>A
chr22	43617168	43617305	SCUBE1						chr4	187208928	.	A	C	MODERATE	F11	ENSG00000088926	c.1667A>C
chr22	43618633	43618758	SCUBE1						chr4	187208968	rs5975	C	T	LOW	F11	ENSG00000088926	c.1707C>T
chr22	43619092	43619232	SCUBE1						chr4	187209559	rs5966	A	G	LOW	F11	ENSG00000088926	c.1717-48A>G
chr22	43623369	43623512	SCUBE1						chr4	187209562	rs377450848	G	A	LOW	F11	ENSG00000088926	c.1717-45G>A
chr22	43625067	43625204	SCUBE1						chr4	187209702	rs5971	G	T	LOW	F11	ENSG00000088926	c.1812G>T
chr22	43627748	43627891	SCUBE1						chr4	187209729	rs5976	G	A	LOW	F11	ENSG00000088926	c.1839G>A
chr22	43633571	43634970	SCUBE1						chr4	187209748	rs148054334	G	C	MODERATE	F11	ENSG00000088926	c.1858G>C
chr22	43651483	43651593	SCUBE1						chr4	187209776	.	C	A	MODIFIER	F11	ENSG00000088926	c.*8C>A
chr22	43654214	43654351	SCUBE1						chr4	187210033	rs4253429	A	G	MODIFIER	F11	ENSG00000088926	c.*265A>G
chr22	43658715	43658861	SCUBE1						chr4	187210064	rs4253430	G	C	MODIFIER	F11	ENSG00000088926	c.*296G>C
chr22	43666127	43666605	SCUBE1						chr4	187210090	rs4253865	G	A	MODIFIER	F11	ENSG00000088926	c.*322G>A
chr22	43668419	43668555	SCUBE1						chr4	187210172	rs139159299	A	G	MODIFIER	F11	ENSG00000088926	c.*404A>G
chr22	43687041	43687196	SCUBE1						chr4	187210247	rs1062547	A	T	MODIFIER	F11	ENSG00000088926	c.*479A>T
chr22	43712832	43713126	SCUBE1
chr22	43714218	43714365	SCUBE1						chr4	187210377	.	C	T	MODIFIER	F11	ENSG00000088926	c.*609C>T
chr22	43715932	43716081	SCUBE1						chr4	187210620	rs4253431	G	A	MODIFIER	F11	ENSG00000088926	c.*852G>A
chr22	43735099	43735251	SCUBE1						chr4	187210678	.	T	G	MODIFIER	F11	ENSG00000088926	c.*910T>G
chr22	43739169	43739404	SCUBE1
chr1	169558026	169558853	SELP						chr4	187210870	rs4253433	C	T	MODIFIER	F11	ENSG00000088926	c.*2230C>T
chr1	169559374	169559450	SELP						chr5	52285077	rs27646	C	G	MODIFIER	ITGA2	ENSG00000164171	c.-144C>G
chr1	169560653	169560818	SELP						chr5	52285175	rs3212385	G	A	MODIFIER	ITGA2	ENSG00000164171	c.-124G>A
chr1	169562832	169562972	SELP						chr5	52322721	rs26678	G	T	MODIFIER	ITGA2	ENSG00000164171	c.185+23G>T
chr1	169563919	169564125	SELP						chr5	52337783	rs3212439	T	C	MODIFIER	ITGA2	ENSG00000164171	c.186-159T>C
chr1	169565152	169565382	SELP						chr5	52337908	rs3212441	C	T	MODIFIER	ITGA2	ENSG00000164171	c.186-34C>T
chr1	169566218	169566424	SELP						chr5	52338083	rs1363192	T	G	MODIFIER	ITGA2	ENSG00000164171	c.295+32T>G
chr1	169572253	169572459	SELP						chr5	52338122	.	C	A	MODIFIER	ITGA2	ENSG00000164171	c.295+71C>A
chr1	169576170	169576382	SELP						chr5	52340674	rs3212460	C	T	MODIFIER	ITGA2	ENSG00000164171	c.296-157C>T
chr1	169578731	169578937	SELP						chr5	52340684	.	C	A	MODIFIER	ITGA2	ENSG00000164171	c.296-147C>A
chr1	169580719	169580925	SELP						chr5	52341006	.	G	A	MODIFIER	ITGA2	ENSG00000164171	c.387+84G>A
chr1	169581444	169581650	SELP						chr5	52341064	rs1421937	A	G	MODIFIER	ITGA2	ENSG00000164171	c.387+142A>G
chr1	169582156	169582362	SELP						chr5	52341110	rs3212461	T	G	MODIFIER	ITGA2	ENSG00000164171	c.387+188T>G
chr1	169582813	169582941	SELP						chr5	52344046	rs3212486	G	A	MODIFIER	ITGA2	ENSG00000164171	c.388-147G>A
chr1	169586255	169586662	SELP						chr5	52344212	.	C	A	MODERATE	ITGA2	ENSG00000164171	c.407C>A
chr1	169588356	169588468	SELP						chr5	52344307	rs201616242	C	T	MODERATE	ITGA2	ENSG00000164171	c.502C>T
chr1	169599299	169599390	SELP						chr5	52344456	rs41268439	C	T	MODIFIER	ITGA2	ENSG00000164171	c.503-17C>T
chr5	42799971	42801443	SELP						chr5	52344610	rs1421933	A	G	MODIFIER	ITGA2	ENSG00000164171	c.630+10A>G
chr5	42804747	42807410	SELP						chr5	52344669	.	G	A	MODIFIER	ITGA2	ENSG00000164171	c.630+69G>A
chr5	42807695	42807801	SELP						chr5	52347369	rs1126643	C	T	LOW	ITGA2	ENSG00000164171	c.759C>T
chr5	42807909	42808517	SELP						chr5	52347561	rs1833558	G	A	MODIFIER	ITGA2	ENSG00000164171	c.779+172G>A
chr5	42809851	42809900	SELP						chr5	52347661	.	C	A	MODIFIER	ITGA2	ENSG00000164171	c.779+272C>A
chr5	42810782	42810890	SELP						chr5	52351182	rs3212519	A	G	MODIFIER	ITGA2	ENSG00000164171	c.780-186A>G
chr5	42811927	42812191	SELP						chr5	52351236	rs2910962	C	T	MODIFIER	ITGA2	ENSG00000164171	c.780-132C>T
chr5	42825532	42826008	SELP						chr5	52351242	rs2974987	A	G	MODIFIER	ITGA2	ENSG00000164171	c.780-126A>G
chr5	42887382	42887504	SELP						chr5	52351377	rs1139484	T	C	LOW	ITGA2	ENSG00000164171	c.789T>C
chr14	94749639	94750503	SERPINA10						chr5	52351413	rs1062535	G	A	LOW	ITGA2	ENSG00000164171	c.825G>A
chr14	94752434	94752605	SERPINA10						chr5	52351600	.	C	A	MODIFIER	ITGA2	ENSG00000164171	c.930+82C>A
chr14	94754612	94754906	SERPINA10						chr5	52351746	rs3212522	G	A	MODIFIER	ITGA2	ENSG00000164171	c.931-68G>A
chr14	94756202	94756995	SERPINA10						chr5	52351838	rs41272301	G	A	MODERATE	ITGA2	ENSG00000164171	c.955G>A
chr14	94758935	94759444	SERPINA10						chr5	52351876	rs3212523	A	G	LOW	ITGA2	ENSG00000164171	c.993A>G
chr14	94759515	94759618	SERPINA10						chr5	52351995	rs118050125	T	A	MODIFIER	ITGA2	ENSG00000164171	c.1096+16T>A
chr6	134490373	134496044	SGK1						chr5	52353959	rs3212529	T	C	MODIFIER	ITGA2	ENSG00000164171	c.1173+28T>C
chr6	134496671	134497139	SGK1						chr5	52354103	rs996765	A	T	MODIFIER	ITGA2	ENSG00000164171	c.1173+172A>T
chr6	134498790	134499053	SGK1						chr5	52355516	rs3212684	G	A	MODIFIER	ITGA2	ENSG00000164171	c.1174-188G>A
chr6	134501382	134501491	SGK1						chr5	52355566	rs3212536	A	G	MODIFIER	ITGA2	ENSG00000164171	c.1174-138A>G
chr6	134528483	134528579	SGK1						chr5	52355854	rs2303127	T	C	MODIFIER	ITGA2	ENSG00000164171	c.1312+12T>C
chr6	134536072	134536241	SGK1						chr5	52356083	.	T	C	MODIFIER	ITGA2	ENSG00000164171	c.1312+241T>C
chr6	134539808	134539920	SGK1						chr5	52356096	.	C	T	MODIFIER	ITGA2	ENSG00000164171	c.1312+254C>T
chr6	134551527	134551629	SGK1						chr5	52356692	rs3212538	T	C	MODIFIER	ITGA2	ENSG00000164171	c.1313-39T>C
chr6	134570583	134570688	SGK1						chr5	52356701	rs3212539	T	G	MODIFIER	ITGA2	ENSG00000164171	c.1313-30T>G
chr6	134580920	134583296	SGK1						chr5	52357068	.	C	A	MODIFIER	ITGA2	ENSG00000164171	c.1458+192C>A
chr6	134638519	134639260	SGK1						chr5	52358518	.	C	A	MODIFIER	ITGA2	ENSG00000164171	c.1459-98C>A
chr16	28616892	28617264	SULT1A1						chr5	52358757	rs1801106	G	A	MODERATE	ITGA2	ENSG00000164171	c.1600G>A
chr16	28617366	28617567	SULT1A1
chr16	28618071	28618186	SULT1A1						chr5	52360525	.	C	A	MODIFIER	ITGA2	ENSG00000164171	c.1603-217C>A
chr16	28618261	28625610	SULT1A1						chr5	52360658	rs139704993	A	T	MODIFIER	ITGA2	ENSG00000164171	c.1603-84A>T
chr16	28631373	28631464	SULT1A1						chr5	52360818	.	C	A	MODERATE	ITGA2	ENSG00000164171	c.1679C>A
chr16	28634441	28634956	SULT1A1						chr5	52361011	.	G	A	MODIFIER	ITGA2	ENSG00000164171	c.1806+66G>A
chr16	28603253	28603471	SULT1A2						chr5	52361080	rs41272303	G	T	MODIFIER	ITGA2	ENSG00000164171	c.1806+135G>T
chr16	28603573	28603812	SULT1A2						chr5	52361147	.	A	G	MODIFIER	ITGA2	ENSG00000164171	c.1806+202A>G
chr16	28604562	28604677	SULT1A2						chr5	52361219	rs2406599	A	G	MODIFIER	ITGA2	ENSG00000164171	c.1806+274A>G
chr16	28604752	28604899	SULT1A2						chr5	52361508	rs186263441	C	T	MODIFIER	ITGA2	ENSG00000164171	c.1807-163C>T
chr16	28606677	28607006	SULT1A2						chr5	52361766	rs144430073	C	T	LOW	ITGA2	ENSG00000164171	c.1902C>T
chr16	28607093	28608440	SULT1A2						chr5	52361925	.	C	T	MODIFIER	ITGA2	ENSG00000164171	c.1943+118C>T
chr19	49055418	49055590	SULT2B1						chr5	52362093	.	C	A	MODIFIER	ITGA2	ENSG00000164171	c.1943+286C>A
chr19	49078982	49079350	SULT2B1						chr5	52362765	rs3212556	A	T	MODIFIER	ITGA2	ENSG00000164171	c.1944-183A>T
chr19	49090475	49090704	SULT2B1						chr5	52362909	rs187025055	A	G	MODIFIER	ITGA2	ENSG00000164171	c.1944-39A>G
chr19	49094855	49095002	SULT2B1						chr5	52365673	.	C	A	MODIFIER	ITGA2	ENSG00000164171	c.2084-266C>A
chr19	49095968	49096083	SULT2B1						chr5	52365806	.	C	A	MODIFIER	ITGA2	ENSG00000164171	c.2084-133C>A
chr19	49099985	49100186	SULT2B1
chr19	49102381	49102694	SULT2B1						chr5	52366138	rs2112290	G	A	MODIFIER	ITGA2	ENSG00000164171	c.2235+48G>A
chr22	44220376	44222003	SULT4A1						chr5	52366162	rs2303126	G	A	MODIFIER	ITGA2	ENSG00000164171	c.2235+72G>A
chr22	44223383	44223530	SULT4A1						chr5	52366220	.	C	A	MODIFIER	ITGA2	ENSG00000164171	c.2235+130C>A
chr22	44224675	44225088	SULT4A1						chr5	52366284	rs3212567	G	A	MODIFIER	ITGA2	ENSG00000164171	c.2235+194G>A
chr22	44229509	44229624	SULT4A1						chr5	52366336	rs3212568	T	C	MODIFIER	ITGA2	ENSG00000164171	c.2235+246T>C
chr22	44234736	44234883	SULT4A1						chr5	52367666	rs2287872	A	T	MODIFIER	ITGA2	ENSG00000164171	c.2236-102A>T
chr22	44235814	44235915	SULT4A1						chr5	52367706	rs2287871	T	C	MODIFIER	ITGA2	ENSG00000164171	c.2236-62T>C
chr22	44237671	44237822	SULT4A1						chr5	52367715	rs3212580	T	C	MODIFIER	ITGA2	ENSG00000164171	c.2236-53T>C
chr22	44258083	44258408	SULT4A1						chr5	52367956	rs3212581	G	T	MODIFIER	ITGA2	ENSG00000164171	c.2346+78G>T
chr15	91643169	91643603	SV2B						chr5	52368366	rs3212582	A	C	MODIFIER	ITGA2	ENSG00000164171	c.2347-77A>C
chr15	91645047	91645560	SV2B						chr5	52368472	rs3212583	C	T	LOW	ITGA2	ENSG00000164171	c.2376C>T
chr15	91671942	91672050	SV2B						chr5	52368546	rs3212584	T	C	MODIFIER	ITGA2	ENSG00000164171	c.2429+21T>C
chr15	91769089	91769954	SV2B						chr5	52368565	rs3212585	A	T	MODIFIER	ITGA2	ENSG00000164171	c.2429+40A>T
chr15	91795038	91795239	SV2B						chr5	52368594	rs3212586	C	T	MODIFIER	ITGA2	ENSG00000164171	c.2429+69C>T
chr15	91795588	91795760	SV2B						chr5	52368922	rs984966	T	A	MODIFIER	ITGA2	ENSG00000164171	c.2430-26T>A
chr15	91801640	91801794	SV2B						chr5	52369002	rs3212327	G	A	LOW	ITGA2	ENSG00000164171	c.2484G>A
chr15	91803539	91803649	SV2B						chr5	52369086	rs3213805	G	A	LOW	ITGA2	ENSG00000164171	c.2568G>A
chr15	91809801	91810188	SV2B						chr5	52369193	rs3815755	A	G	MODIFIER	ITGA2	ENSG00000164171	c.2571+104A>G
chr15	91810774	91810883	SV2B						chr5	52369335	rs3797474	A	G	MODIFIER	ITGA2	ENSG00000164171	c.2571+246A>G
chr15	91811660	91811845	SV2B						chr5	52370174	rs3212591	G	A	MODIFIER	ITGA2	ENSG00000164171	c.2572-41G>A
chr15	91824947	91825101	SV2B						chr5	52370432	rs2303125	G	C	MODIFIER	ITGA2	ENSG00000164171	c.2664+125G>C
chr15	91827240	91827461	SV2B						chr5	52370771	rs41531548	G	C	MODIFIER	ITGA2	ENSG00000164171	c.2665-120G>C
chr15	91832740	91832920	SV2B						chr5	52371030	.	T	A	MODIFIER	ITGA2	ENSG00000164171	c.2742-21T>A
chr15	91835588	91844549	SV2B
chr6	18128531	18131021	TPMT						chr5	52376215	rs35178651	C	G	MODIFIER	ITGA2	ENSG00000164171	c.2929-126C>G
chr6	18132353	18132418	TPMT						chr5	52376247	rs140484910	C	T	MODIFIER	ITGA2	ENSG00000164171	c.2929-94C>T
chr6	18134024	18134130	TPMT						chr5	52376716	.	C	T	MODIFIER	ITGA2	ENSG00000164171	c.3039+265C>T
chr6	18139183	18139278	TPMT						chr5	52377177	rs116388024	A	G	MODIFIER	ITGA2	ENSG00000164171	c.3040-245A>G
chr6	18139885	18139958	TPMT						chr5	52377181	rs3212617	T	A	MODIFIER	ITGA2	ENSG00000164171	c.3040-241T>A
chr6	18143816	18143969	TPMT						chr5	52377482	.	T	C	MODERATE	ITGA2	ENSG00000164171	c.3100T>C
chr6	18148043	18148156	TPMT
chr6	18149208	18149412	TPMT						chr5	52379277	rs2303122	C	T	LOW	ITGA2	ENSG00000164171	c.3252C>T
chr6	18155253	18155384	TPMT						chr5	52386384	.	C	A	LOW	ITGA2	ENSG00000164171	c.3501C>A
chr2	234668883	234669807	UGT1A1						chr5	52386458	rs13173706	G	A	MODIFIER	ITGA2	ENSG00000164171	c.*29G>A
chr2	234675669	234675821	UGT1A1
chr2	234676484	234676592	UGT1A1
chr2	234676855	234677095	UGT1A1						chr5	52387150	rs1109527	A	C	MODIFIER	ITGA2	ENSG00000164171	c.*721A>C
chr2	234678166	234680271	UGT1A1
chr2	234680897	234681955	UGT1A1						chr5	52387323	rs1109526	C	T	MODIFIER	ITGA2	ENSG00000164171	c.*894C>T
chr2	234545089	234546033	UGT1A10						chr5	52387681	rs1042324	G	A	MODIFIER	ITGA2	ENSG00000164171	c.*1252G>A
chr2	234675669	234675821	UGT1A10						chr5	52388137	.	T	C	MODIFIER	ITGA2	ENSG00000164171	c.*1708T>C
chr2	234676484	234676592	UGT1A10
chr2	234676855	234677095	UGT1A10
chr2	234678166	234678935	UGT1A10						chr5	52388796	.	G	C	MODIFIER	ITGA2	ENSG00000164171	c.*2367G>C
chr2	234680897	234681961	UGT1A10						chr5	52388809	.	C	A	MODIFIER	ITGA2	ENSG00000164171	c.*2380C>A
chr2	234637743	234638649	UGT1A3						chr5	52388849	.	C	A	MODIFIER	ITGA2	ENSG00000164171	c.*2420C>A
chr2	234675669	234675821	UGT1A3
chr2	234676484	234676592	UGT1A3
chr2	234676855	234677095	UGT1A3
chr2	234680897	234681955	UGT1A3
chr2	234627413	234628343	UGT1A4
chr2	234675669	234675821	UGT1A4						chr5	52389003	rs75427194	C	G	MODIFIER	ITGA2	ENSG00000164171	c.*2574C>G
chr2	234676484	234676592	UGT1A4						chr5	52389145	rs149715267	C	G	MODIFIER	ITGA2	ENSG00000164171	c.*2716C>G
chr2	234676855	234677095	UGT1A4
chr2	234678166	234678320	UGT1A4						chr5	52389368	rs7700416	C	T	MODIFIER	ITGA2	ENSG00000164171	c.*2939C>T
chr2	234680897	234681955	UGT1A4						chr5	52389369	rs6898333	G	A	MODIFIER	ITGA2	ENSG00000164171	c.*2940G>A
chr2	234600242	234600476	UGT1A6						chr5	52389428	rs6880055	A	G	MODIFIER	ITGA2	ENSG00000164171	c.*2999A>G
chr2	234601501	234602521	UGT1A6						chr5	52389455	rs7719848	A	G	MODIFIER	ITGA2	ENSG00000164171	c.*3026A>G
chr2	234622004	234622515	UGT1A6						chr5	52389593	rs7737412	G	A	MODIFIER	ITGA2	ENSG00000164171	c.*3164G>A
chr2	234626426	234626688	UGT1A6
chr2	234663325	234665007	UGT1A6
chr2	234675669	234675821	UGT1A6
chr2	234676484	234676592	UGT1A6						chr5	52390318	.	A	G	MODIFIER	ITGA2	ENSG00000164171	c.*3889A>G
chr2	234676855	234677095	UGT1A6						chr5	52390347	rs10471829	G	C	MODIFIER	ITGA2	ENSG00000164171	c.*3918G>C
chr2	234678166	234678357	UGT1A6						chr5	52390415	rs7725246	A	C	MODIFIER	ITGA2	ENSG00000164171	c.*3986A>C
chr2	234680897	234681961	UGT1A6
chr2	234580488	234581445	UGT1A9						chr5	52390527	rs10471830	C	G	MODIFIER	ITGA2	ENSG00000164171	c.*4098C>G
chr2	234675669	234675821	UGT1A9						chr5	52390704	.	C	A	MODIFIER	ITGA2	ENSG00000164171	c.*3689C>A
chr2	234676484	234676592	UGT1A9
chr2	234676855	234677095	UGT1A9
chr2	234680897	234681961	UGT1A9
chr4	69512304	69513111	UGT2B15
chr4	69519744	69519984	UGT2B15
chr4	69520802	69520910	UGT2B15
chr4	69528715	69528867	UGT2B15
chr4	69533747	69533916	UGT2B15
chr4	69535602	69536504	UGT2B15
chr4	69917070	69917330	UGT2B7
chr4	69955179	69955331	UGT2B7
chr4	69962182	69962969	UGT2B7
chr4	69964247	69964416	UGT2B7
chr4	69968514	69968666	UGT2B7
chr4	69972882	69972990	UGT2B7
chr4	69973810	69974050	UGT2B7
chr4	69978164	69978715	UGT2B7						chr6	18140175	rs2842935	T	C	LOW	TPMT	ENSG00000137364	c.367-227A>G
chr12	48235309	48238798	VDR						chr6	18140250	rs2842936	T	C	LOW	TPMT	ENSG00000137364	c.367-302A>G
chr12	48240107	48240244	VDR						chr6	18143769	rs2518463	A	G	LOW	TPMT	ENSG00000137364	c.366+58T>C
chr12	48240429	48240601	VDR
chr12	48249402	48249594	VDR						chr6	18144100	rs73724425	G	A	LOW	TPMT	ENSG00000137364	c.234-141C>T
chr12	48250901	48251042	VDR						chr6	18147780	rs3898137	G	A	LOW	TPMT	ENSG00000137364	c.233+274C>T
chr12	48251276	48251481	VDR						chr6	18147958	rs17839845	C	A	LOW	TPMT	ENSG00000137364	c.233+96G>T
chr12	48258819	48258970	VDR						chr6	18147960	rs17839846	T	C	LOW	TPMT	ENSG00000137364	c.233+94A>G
chr12	48272588	48272908	VDR						chr6	18148019	rs4449636	G	A	LOW	TPMT	ENSG00000137364	c.233+35C>T
chr12	48276466	48276728	VDR
chr12	48293609	48293751	VDR						chr6	18148217	.	C	A	LOW	TPMT	ENSG00000137364	c.141-71G>T
chr12	48298336	48298833	VDR						chr6	18148247	rs12529220	T	A	LOW	TPMT	ENSG00000137364	c.141-101A>T
chr12	48336635	48336841	VDR						chr6	18148321	.	T	C	LOW	TPMT	ENSG00000137364	c.141-175A>G
chr12	58156106	58157048	VDR						chr6	18149105	rs3931660	A	T	LOW	TPMT	ENSG00000137364	c.140+114T>A
chr12	58157383	58157601	VDR						chr6	18149329	.	A	G	LOW	TPMT	ENSG00000137364	c.30T>C
chr12	58157870	58157969	VDR						chr6	18149381	.	C	A	MODIFIER	TPMT	ENSG00000137364	c.-23G>T
chr12	58158150	58158719	VDR						chr6	18149439	rs187635479	T	C	MODIFIER	TPMT	ENSG00000137364	c.-44-37A>G
chr12	58158783	58159478	VDR						chr6	18149526	rs3930696	C	T	MODIFIER	TPMT	ENSG00000137364	c.-44-124G>A
chr12	58159779	58160304	VDR						chr6	35310432	rs9658058	C	T	MODIFIER	PPARD	ENSG00000112033	c.-308C>T
chr12	58160619	58161044	VDR						chr6	35315140	rs9469999	G	A	MODIFIER	PPARD	ENSG00000112033	c.-198+213G>A
chr16	31098070	31098229	VKORC1						chr6	35315161	.	C	A	MODIFIER	PPARD	ENSG00000112033	c.-198+234C>A
chr16	31102152	31102673	VKORC1						chr6	35365346	rs1883323	G	A	LOW	PPARD	ENSG00000112033	c.-126G>A
chr16	31104093	31104195	VKORC1						chr6	35365411	rs9658117	G	T	MODIFIER	PPARD	ENSG00000112033	c.-102+41G>T
chr16	31104622	31104942	VKORC1						chr6	35365457	rs2284197	A	G	MODIFIER	PPARD	ENSG00000112033	c.-102+87A>G
chr16	31105545	31106288	VKORC1						chr6	35378735	rs9658131	G	T	MODIFIER	PPARD	ENSG00000112033	c.-101-29G>T
chr16	31106699	31107311	VKORC1						chr6	35378761	rs9658133	C	T	LOW	PPARD	ENSG00000112033	c.-101-3C>T
chr2	31557176	31558884	XDH						chr6	35378778	rs2016520	C	T	MODIFIER	PPARD	ENSG00000112033	c.-87C>T
chr2	31560496	31560693	XDH						chr6	35378798	rs9658134	G	A	MODIFIER	PPARD	ENSG00000112033	c.-67G>A
chr2	31562344	31562553	XDH						chr6	35378962	.	C	A	MODERATE	PPARD	ENSG00000112033	c.98C>A
chr2	31564184	31564270	XDH						chr6	35379078	.	C	A	MODIFIER	PPARD	ENSG00000112033	c.130+84C>A
chr2	31565038	31565173	XDH						chr6	35387648	.	G	T	MODIFIER	PPARD	ENSG00000112033	c.131-256G>T
chr2	31567539	31567612	XDH						chr6	35391656	.	G	T	LOW	PPARD	ENSG00000112033	c.425-67G>T
chr2	31569624	31569719	XDH						chr6	35391787	rs2076167	C	T	LOW	PPARD	ENSG00000112033	c.489C>T
chr2	31570377	31570526	XDH						chr6	35392037	.	G	T	MODIFIER	PPARD	ENSG00000112033	c.628-69G>T
chr2	31571123	31571239	XDH						chr6	35392548	.	T	A	MODERATE	PPARD	ENSG00000112033	c.1070T>A
chr2	31571754	31571856	XDH						chr6	35392578	rs180784946	G	A	LOW	PPARD	ENSG00000112033	c.1078+22G>A
chr2	31572541	31572707	XDH						chr6	35392738	.	T	A	LOW	PPARD	ENSG00000112033	c.1078+182T>A
chr2	31572887	31573099	XDH						chr6	35392885	rs144776588	A	G	LOW	PPARD	ENSG00000112033	c.1078+329A>G
chr2	31587013	31587120	XDH						chr6	35392891	rs147591529	A	G	LOW	PPARD	ENSG00000112033	c.1078+335A>G
chr2	31588312	31588420	XDH						chr6	35393117	.	C	A	LOW	PPARD	ENSG00000112033	c.1079-492C>A
chr2	31588831	31588985	XDH						chr6	35393191	.	C	A	LOW	PPARD	ENSG00000112033	c.1079-418C>A
chr2	31589725	31589870	XDH						chr6	35393589	rs9658165	C	T	LOW	PPARD	ENSG00000112033	c.1079-20C>T
chr2	31590816	31590933	XDH						chr6	35393665	.	C	T	MODERATE	PPARD	ENSG00000112033	c.1135C>T
chr2	31591396	31591536	XDH						chr6	35393690	.	C	A	MODERATE	PPARD	ENSG00000112033	c.1160C>A
chr2	31593210	31593354	XDH						chr6	35393731	.	C	A	MODERATE	PPARD	ENSG00000112033	c.1201C>A
chr2	31595083	31595273	XDH						chr6	35393861	rs201530032	G	A	MODIFIER	PPARD	ENSG00000112033	c.*5G>A
chr2	31596728	31596832	XDH						chr6	35393888	rs200466735	A	G	MODIFIER	PPARD	ENSG00000112033	c.*32A>G
chr2	31598235	31598430	XDH						chr6	35394029	rs201473008	C	T	MODIFIER	PPARD	ENSG00000112033	c.*173C>T
chr2	31599908	31600113	XDH						chr6	35394080	rs9658167	G	A	MODIFIER	PPARD	ENSG00000112033	c.*224G>A
chr2	31602722	31602852	XDH						chr6	35394542	.	G	T	MODIFIER	PPARD	ENSG00000112033	c.*686G>T
chr2	31604488	31604602	XDH						chr6	35394610	rs9658172	G	A	MODIFIER	PPARD	ENSG00000112033	c.*754G>A
chr2	31605856	31606028	XDH						chr6	35394738	rs45621342	A	T	MODIFIER	PPARD	ENSG00000112033	c.*882A>T
chr2	31606610	31606723	XDH						chr6	35394852	rs9658174	G	A	MODIFIER	PPARD	ENSG00000112033	c.*996G>A
chr2	31606940	31607271	XDH						chr6	35394866	rs201421329	G	A	MODIFIER	PPARD	ENSG00000112033	c.*1010G>A
chr2	31609269	31609431	XDH						chr6	35394947	rs9658176	C	T	MODIFIER	PPARD	ENSG00000112033	c.*1091C>T
chr2	31610666	31610773	XDH						chr6	35395010	rs3734254	C	T	MODIFIER	PPARD	ENSG00000112033	c.*1154C>T
chr2	31611082	31611171	XDH						chr6	35395331	rs201962303	C	T	MODIFIER	PPARD	ENSG00000112033	c.*1475C>T
chr2	31612451	31612509	XDH						chr6	35395448	rs9658177	G	A	MODIFIER	PPARD	ENSG00000112033	c.*1592G>A
chr2	31620523	31620605	XDH						chr6	35395578	rs1053046	G	A	MODIFIER	PPARD	ENSG00000112033	c.*1722G>A
chr2	31621428	31621575	XDH						chr6	35395603	.	C	A	MODIFIER	PPARD	ENSG00000112033	c.*1747C>A
chr2	31624075	31624204	XDH						chr6	35395618	rs1053049	C	T	MODIFIER	PPARD	ENSG00000112033	c.*1762C>T
chr2	31625903	31626020	XDH						chr6	35395724	.	G	T	MODIFIER	PPARD	ENSG00000112033	c.*1868G>T
chr2	31628762	31628840	XDH						chr6	35395761	rs200476846	C	T	MODIFIER	PPARD	ENSG00000112033	c.*1905C>T
chr2	31637480	31637621	XDH
									chr6	35396004	rs760783	T	G	MODIFIER	PPARD	ENSG00000112033	c.*1675T>G
									chr6	35396013	.	C	A	MODIFIER	PPARD	ENSG00000112033	c.*1675C>A
									chr6	35396029	.	T	A	MODIFIER	PPARD	ENSG00000112033	c.*1675T>A
									chr6	134490686	.	C	A	MODIFIER	SGK1	ENSG00000118515	c.*720G>T
									chr6	134491608	.	A	G	LOW	SGK1	ENSG00000118515	c.1414-35T>C
									chr6	134491930	.	C	A	LOW	SGK1	ENSG00000118515	c.1413+34G>T
									chr6	134492040	.	C	A	MODERATE	SGK1	ENSG00000118515	c.1337G>T
									chr6	134492126	.	C	A	LOW	SGK1	ENSG00000118515	c.1323+35G>T
									chr6	134492485	.	C	T	LOW	SGK1	ENSG00000118515	c.1168-169G>A
									chr6	134492635	rs117811328	T	C	LOW	SGK1	ENSG00000118515	c.1167+140A>G
									chr6	134493229	.	C	T	LOW	SGK1	ENSG00000118515	c.1071+102G>A
									chr6	134493235	.	G	A	LOW	SGK1	ENSG00000118515	c.1071+96C>T
									chr6	134493397	rs1057293	G	A	LOW	SGK1	ENSG00000118515	c.1005C>T
									chr6	134493752	.	C	T	LOW	SGK1	ENSG00000118515	c.947+48G>A
									chr6	134493787	.	C	T	LOW	SGK1	ENSG00000118515	c.947+13G>A
									chr6	134493870	.	G	A	MODERATE	SGK1	ENSG00000118515	c.877C>T
									chr6	134493947	rs1743966	A	G	LOW	SGK1	ENSG00000118515	c.835-35T>C
									chr6	134494511	.	A	T	LOW	SGK1	ENSG00000118515	c.619-16T>A
									chr6	134494548	rs1743965	C	T	LOW	SGK1	ENSG00000118515	c.618+52G>A
									chr6	134494899	rs62621911	G	C	MODIFIER	SGK1	ENSG00000118515	n.-1C>G
									chr6	134495343	rs189465907	C	T	LOW	SGK1	ENSG00000118515	c.153-125G>A
									chr6	134495490	rs190524673	T	A	LOW	SGK1	ENSG00000118515	c.152+159A>T
									chr6	134495597	rs55758956	G	T	LOW	SGK1	ENSG00000118515	c.152+52C>A
									chr6	134495879	rs376300142	T	C	MODERATE	SGK1	ENSG00000118515	c.67A>G
									chr6	134496001	.	C	A	MODIFIER	SGK1	ENSG00000118515	c.-56G>T
									chr6	134496112	rs1743964	G	A	MODIFIER	SGK1	ENSG00000118515	n.-1C>T
									chr6	134496782	.	G	T	LOW	SGK1	ENSG00000118515	c.18C>A
									chr6	134497048	rs146929936	G	C	MODIFIER	SGK1	ENSG00000118515	c.-249C>G
									chr6	134498724	.	C	T	MODIFIER	SGK1	ENSG00000118515	n.-1G>A
									chr6	134499165	.	A	G	MODIFIER	SGK1	ENSG00000118515	n.-1T>C
									chr6	134536096	.	C	T	MODIFIER	SGK1	ENSG00000118515	c.*97G>A
									chr6	134536290	rs73560868	G	C	MODIFIER	SGK1	ENSG00000118515	c.286-7721C>G
									chr6	134536309	rs4896026	G	A	MODIFIER	SGK1	ENSG00000118515	c.286-7740C>T
									chr6	134539954	rs17053580	G	A	MODIFIER	SGK1	ENSG00000118515	c.286-11385C>T
									chr6	134551547	rs1743947	T	C	MODIFIER	SGK1	ENSG00000118515	c.286-22978A>G
									chr6	134551561	.	T	A	MODIFIER	SGK1	ENSG00000118515	c.286-22992A>T
									chr6	134551910	rs6569935	C	G	MODIFIER	SGK1	ENSG00000118515	n.-1G>C
									chr6	134570863	rs2327501	T	C	MODIFIER	SGK1	ENSG00000118515	n.-1A>G
									chr6	134580942	rs117128797	G	A	MODIFIER	SGK1	ENSG00000118515	c.*1952C>T
									chr6	134581016	rs1981093	G	A	MODIFIER	SGK1	ENSG00000118515	c.*1878C>T
									chr6	134581033	.	G	A	MODIFIER	SGK1	ENSG00000118515	c.*1861C>T
									chr6	134581118	rs1763505	T	C	MODIFIER	SGK1	ENSG00000118515	c.*1776A>G
									chr6	134581386	rs7766311	G	T	MODIFIER	SGK1	ENSG00000118515	c.*1508C>A
									chr6	134581821	.	G	A	MODIFIER	SGK1	ENSG00000118515	c.*1073C>T
									chr6	134581825	.	G	A	MODIFIER	SGK1	ENSG00000118515	c.*1069C>T
									chr6	134581834	.	T	C	MODIFIER	SGK1	ENSG00000118515	c.*1060A>G
									chr6	134582344	rs4896035	C	T	MODIFIER	SGK1	ENSG00000118515	c.*550G>A
									chr6	134582371	rs17833313	G	A	MODIFIER	SGK1	ENSG00000118515	c.*523C>T
									chr6	134582426	rs4896036	C	T	MODIFIER	SGK1	ENSG00000118515	c.*468G>A
									chr6	134582556	.	C	A	MODIFIER	SGK1	ENSG00000118515	c.*338G>T
									chr6	134583010	.	A	T	MODERATE	SGK1	ENSG00000118515	c.346T>A
									chr6	134583160	rs17063587	G	C	MODERATE	SGK1	ENSG00000118515	c.196C>G
									chr6	134583192	.	G	T	MODERATE	SGK1	ENSG00000118515	c.164C>A
									chr6	134583262	rs147657480	T	C	HIGH	SGK1	ENSG00000118515	c.1A>G
									chr6	134638723	.	C	T	MODIFIER	SGK1	ENSG00000118515	c.-125G>A
									chr6	134638966	rs3813344	C	G	MODIFIER	SGK1	ENSG00000118515	c.-368G>C
									chr6	134639019	rs184655630	G	C	MODIFIER	SGK1	ENSG00000118515	c.-421C>G
									chr6	134639124	rs189117384	A	T	MODIFIER	SGK1	ENSG00000118515	c.-526T>A
									chr6	134639187	.	A	G	MODIFIER	SGK1	ENSG00000118515	c.-589T>C
									chr6	134639226	rs117242714	G	A	MODIFIER	SGK1	ENSG00000118515	c.-356C>T
									chr6	134639268	rs229135	T	C	MODIFIER	SGK1	ENSG00000118515	c.-599A>G
									chr6	134639304	.	T	C	MODIFIER	SGK1	ENSG00000118515	c.-599A>G
									chr6	160952333	rs41266385	A	C	MODIFIER	LPA	ENSG00000198670	c.*6168T>G
									chr6	160952490	rs41266383	T	G	MODIFIER	LPA	ENSG00000198670	c.*6168A>C
									chr6	160952667	rs73012273	C	G	MODIFIER	LPA	ENSG00000198670	c.*94G>C
									chr6	160952780	rs186413938	C	T	MODERATE	LPA	ENSG00000198670	c.6104G>A
									chr6	160952816	rs41267807	T	C	MODERATE	LPA	ENSG00000198670	c.6068A>G
									chr6	160952838	rs3124784	G	A	MODERATE	LPA	ENSG00000198670	c.6046C>T
									chr6	160953035	rs3127596	A	G	MODIFIER	LPA	ENSG00000198670	c.5962-113T>C
									chr6	160953137	rs41266379	T	C	MODIFIER	LPA	ENSG00000198670	c.5962-215A>G
									chr6	160953472	rs41266375	C	T	MODIFIER	LPA	ENSG00000198670	c.5961+91G>A
									chr6	160953475	rs41266373	C	T	MODIFIER	LPA	ENSG00000198670	c.5961+88G>A
									chr6	160953642	rs41267809	A	G	MODERATE	LPA	ENSG00000198670	c.5882T>C
									chr6	160958864	rs148143880	G	A	MODIFIER	LPA	ENSG00000198670	c.5842+23C>T
									chr6	160958885	.	A	G	HIGH	LPA	ENSG00000198670	c.5842+2T>C
									chr6	160960942	.	C	A	MODIFIER	LPA	ENSG00000198670	c.5735+133G>T
									chr6	160961137	rs3798220	T	C	MODERATE	LPA	ENSG00000198670	c.5673A>G
									chr6	160961340	.	C	A	MODIFIER	LPA	ENSG00000198670	c.5595-125G>T
									chr6	160962035	rs190998632	G	A	MODIFIER	LPA	ENSG00000198670	c.5594+104C>T
									chr6	160962185	rs200086599	A	G	LOW	LPA	ENSG00000198670	c.5548T>C
									chr6	160962235	rs41266348	G	A	MODIFIER	LPA	ENSG00000198670	c.5520-22C>T
									chr6	160962368	rs116039216	G	T	MODIFIER	LPA	ENSG00000198670	c.5520-155C>A
									chr6	160962370	rs116089584	G	T	MODIFIER	LPA	ENSG00000198670	c.5520-157C>A
									chr6	160963486	rs41265942	A	T	MODIFIER	LPA	ENSG00000198670	c.5519+234T>A
									chr6	160963505	.	C	A	MODIFIER	LPA	ENSG00000198670	c.5519+215G>T
									chr6	160963648	rs6920765	G	A	MODIFIER	LPA	ENSG00000198670	c.5519+72C>T
									chr6	160963771	rs76062330	C	A	MODERATE	LPA	ENSG00000198670	c.5468G>T
									chr6	160968742	.	C	A	MODIFIER	LPA	ENSG00000198670	c.5304+79G>T
									chr6	160968863	rs149574804	C	T	LOW	LPA	ENSG00000198670	c.5262G>A
									chr6	160968968	rs41264848	G	A	LOW	LPA	ENSG00000198670	c.5157C>T
									chr6	160969075	rs41264844	C	T	MODIFIER	LPA	ENSG00000198670	c.5156-106G>A
									chr6	160969076	rs41264342	G	A	MODIFIER	LPA	ENSG00000198670	c.5156-107C>T
									chr6	160969096	rs4708871	C	T	MODIFIER	LPA	ENSG00000198670	c.5156-127G>A
									chr6	160969346	rs41264340	C	T	MODIFIER	LPA	ENSG00000198670	c.5155+164G>A
									chr6	160969554	rs374480077	G	A	MODERATE	LPA	ENSG00000198670	c.5111C>T
									chr6	160969607	rs367988873	C	T	LOW	LPA	ENSG00000198670	c.5058G>A
									chr6	160969629	rs1801693	A	G	MODERATE	LPA	ENSG00000198670	c.5036T>C
									chr6	160969693	rs143431368	T	C	HIGH	LPA	ENSG00000198670	c.4974-2A>G
									chr6	160969738	rs10755578	C	G	MODIFIER	LPA	ENSG00000198670	c.4974-47G>C
									chr6	160977059	rs59566810	A	C	MODERATE	LPA	ENSG00000198670	c.4971T>G
									chr6	160977375	rs9457938	A	G	MODIFIER	LPA	ENSG00000198670	c.4814-159T>C
									chr6	160978638	rs115758656	C	T	MODIFIER	LPA	ENSG00000198670	c.4632-35G>A
									chr6	160978686	rs149526393	A	G	MODIFIER	LPA	ENSG00000198670	c.4632-83T>C
									chr6	160978784	rs115013883	T	C	MODIFIER	LPA	ENSG00000198670	c.4632-181A>G
									chr6	160998148	rs3798221	G	T	MODIFIER	LPA	ENSG00000198670	c.4631+20C>A
									chr6	160998168	.	G	T	MODERATE	LPA	ENSG00000198670	c.4631C>A
									chr6	160998251	.	G	A	LOW	LPA	ENSG00000198670	c.4548C>T
									chr6	160998497	rs141444617	T	C	MODIFIER	LPA	ENSG00000198670	c.4472-170A>G
									chr6	160999735	.	C	A	MODERATE	LPA	ENSG00000198670	c.4291G>T
									chr6	160999871	.	C	A	MODIFIER	LPA	ENSG00000198670	c.4290-135G>T
									chr6	161000024	.	C	A	MODIFIER	LPA	ENSG00000198670	c.4290-288G>T
									chr6	161000081	.	G	C	MODIFIER	LPA	ENSG00000198670	c.4290-345C>G
									chr6	161006077	rs41272114	C	T	HIGH	LPA	ENSG00000198670	c.4289+1G>A
									chr6	161006105	rs41272112	C	T	MODERATE	LPA	ENSG00000198670	c.4262G>A
									chr6	161006172	rs41272110	T	G	MODERATE	LPA	ENSG00000198670	c.4195A>C
									chr6	161006177	rs199747804	C	T	MODERATE	LPA	ENSG00000198670	c.4190G>A
									chr6	161006298	rs148683149	T	C	MODIFIER	LPA	ENSG00000198670	c.4130-61A>G
									chr6	161007187	.	T	G	MODIFIER	LPA	ENSG00000198670	c.4129+294A>C
									chr6	161007224	rs41272106	G	A	MODIFIER	LPA	ENSG00000198670	c.4129+257C>T
									chr6	161007360	rs9365178	C	T	MODIFIER	LPA	ENSG00000198670	c.4129+121G>A
									chr6	161007496	rs7765781	G	C	MODERATE	LPA	ENSG00000198670	c.4114C>G
									chr6	161007538	rs7765803	G	C	MODERATE	LPA	ENSG00000198670	c.4072C>G
									chr6	161007797	rs7752727	A	G	MODIFIER	LPA	ENSG00000198670	c.3948-135T>C
									chr6	161007962	rs114210880	C	T	MODIFIER	LPA	ENSG00000198670	c.3948-300G>A
									chr6	161010546	rs41267815	G	C	MODIFIER	LPA	ENSG00000198670	c.3947+39C>G
									chr6	161010554	rs7450279	G	C	MODIFIER	LPA	ENSG00000198670	c.3947+31C>G
									chr6	161010766	rs7453899	A	T	MODIFIER	LPA	ENSG00000198670	c.3788-22T>A
									chr6	161010900	rs367633810	C	T	MODIFIER	LPA	ENSG00000198670	c.3788-156G>A
									chr6	161011907	rs74334585	C	T	MODIFIER	LPA	ENSG00000198670	c.3787+69G>A
									chr6	161012161	.	C	A	MODIFIER	LPA	ENSG00000198670	c.3630-28G>T
									chr6	161012270	rs7755463	C	T	MODIFIER	LPA	ENSG00000198670	c.3630-137G>A
									chr6	161012410	rs9456550	C	T	MODIFIER	LPA	ENSG00000198670	c.3630-277G>A
									chr6	161012443	rs7754526	G	A	MODIFIER	LPA	ENSG00000198670	c.3630-310C>T
									chr6	161014819	.	G	T	MODIFIER	LPA	ENSG00000198670	c.3629+171C>A
									chr6	161015041	rs200561706	G	A	MODERATE	LPA	ENSG00000198670	c.3578C>T
									chr6	161016374	rs7745744	T	C	MODIFIER	LPA	ENSG00000198670	c.3469+12A>G
									chr6	161016626	rs188569005	G	A	MODIFIER	LPA	ENSG00000198670	c.3288-59C>T
									chr6	161020526	rs41270998	A	G	LOW	LPA	ENSG00000198670	c.3287+6T>C
									chr6	161020564	.	C	T	LOW	LPA	ENSG00000198670	c.3255G>A
									chr6	161020728	.	C	A	MODIFIER	LPA	ENSG00000198670	c.3128-37G>T
									chr6	161021873	rs7752408	G	C	MODIFIER	LPA	ENSG00000198670	c.3127+76C>G
									chr6	161021974	.	T	A	LOW	LPA	ENSG00000198670	c.3102A>T
									chr6	161022107	rs41259144	C	T	MODERATE	LPA	ENSG00000198670	c.2969G>A
									chr6	161022360	.	C	A	MODIFIER	LPA	ENSG00000198670	c.2946-230G>T
									chr6	161026197	rs117174672	G	A	LOW	LPA	ENSG00000198670	c.2826C>T
									chr6	161026455	rs6455693	C	T	MODIFIER	LPA	ENSG00000198670	c.2786-218G>A
									chr6	161026515	rs6932014	A	G	MODIFIER	LPA	ENSG00000198670	c.2786-278T>C
									chr6	161026540	.	T	C	MODIFIER	LPA	ENSG00000198670	c.2786-303A>G
									chr6	161027478	rs41269894	A	G	MODIFIER	LPA	ENSG00000198670	c.2785+31T>C
									chr6	161027620	rs41269892	T	C	MODERATE	LPA	ENSG00000198670	c.2674A>G
									chr6	161032478	rs114018303	T	C	MODIFIER	LPA	ENSG00000198670	c.2603+116A>G
									chr6	161032481	rs7761377	A	G	MODIFIER	LPA	ENSG00000198670	c.2603+113T>C
									chr6	161032540	.	C	A	MODIFIER	LPA	ENSG00000198670	c.2603+54G>T
									chr6	161032571	rs367972221	T	A	MODIFIER	LPA	ENSG00000198670	c.2603+23A>T
									chr6	161032661	rs372640159	T	A	MODERATE	LPA	ENSG00000198670	c.2536A>T
									chr6	161032799	.	C	T	MODIFIER	LPA	ENSG00000198670	c.2444-46G>A
									chr6	161032800	rs369686024	G	A	MODIFIER	LPA	ENSG00000198670	c.2444-47C>T
									chr6	161032825	rs56339930	C	A	MODIFIER	LPA	ENSG00000198670	c.2444-72G>T
									chr6	161056054	.	G	T	MODIFIER	LPA	ENSG00000198670	c.1075+101C>A
									chr6	161056112	rs9365196	C	T	MODIFIER	LPA	ENSG00000198670	c.1075+43G>A
									chr6	161071212	rs1569933	T	A	MODIFIER	LPA	ENSG00000198670	c.209+158A>T
									chr6	161071356	rs41269874	G	A	MODIFIER	LPA	ENSG00000198670	c.209+14C>T
									chr6	161085267	rs1800769	C	T	MODIFIER	LPA	ENSG00000198670	c.-21G>A
									chr6	161085295	rs1853021	A	G	MODIFIER	LPA	ENSG00000198670	c.-49T>C
									chr6	161087200	.	G	T	MODIFIER	LPA	ENSG00000198670	c.-46C>A
									chr6	161087290	.	C	T	MODIFIER	LPA	ENSG00000198670	c.-46G>A
									chr6	161087372	rs181060240	T	C	MODIFIER	LPA	ENSG00000198670	c.-86A>G
									chr7	94927242	rs854550	T	C	MODIFIER	PON1	ENSG00000005421	c.*1014A>G
									chr7	94927403	rs74298929	C	T	MODIFIER	PON1	ENSG00000005421	c.*853G>A
									chr7	94927495	rs3735590	G	A	MODIFIER	PON1	ENSG00000005421	c.*761C>T
									chr7	94927557	.	C	T	MODIFIER	PON1	ENSG00000005421	c.*699G>A
									chr7	94927677	rs854551	A	G	MODIFIER	PON1	ENSG00000005421	c.*579T>C
									chr7	94927708	rs3917577	T	C	MODIFIER	PON1	ENSG00000005421	c.*548A>G
									chr7	94927864	rs367585159	C	T	MODIFIER	PON1	ENSG00000005421	c.*392G>A
									chr7	94927865	rs3917576	C	T	MODIFIER	PON1	ENSG00000005421	c.*391G>A
									chr7	94927924	rs854552	C	T	MODIFIER	PON1	ENSG00000005421	c.*332G>A
									chr7	94928381	.	G	T	MODERATE	PON1	ENSG00000005421	c.943C>A
									chr7	94928500	.	G	T	LOW	PON1	ENSG00000005421	c.910-86C>A
									chr7	94931712	rs3917564	A	G	LOW	PON1	ENSG00000005421	c.781-67T>C
									chr7	94931750	rs138306511	G	A	LOW	PON1	ENSG00000005421	c.781-105C>T
									chr7	94935905	rs3917548	A	G	LOW	PON1	ENSG00000005421	c.699-227T>C
									chr7	94937446	rs662	T	C	MODERATE	PON1	ENSG00000005421	c.575A>G
									chr7	94937624	rs3917541	G	A	LOW	PON1	ENSG00000005421	c.498-101C>T
									chr7	94937685	.	G	T	LOW	PON1	ENSG00000005421	c.498-162C>A
									chr7	94940788	.	T	C	MODERATE	PON1	ENSG00000005421	c.472A>G
									chr7	94944656	.	C	T	LOW	PON1	ENSG00000005421	c.348G>A
									chr7	94944679	rs61736513	C	T	MODERATE	PON1	ENSG00000005421	c.325G>A
									chr7	94944923	rs854556	C	T	LOW	PON1	ENSG00000005421	c.202-121G>A
									chr7	94945872	rs854559	G	A	LOW	PON1	ENSG00000005421	c.201+174C>T
									chr7	94945887	rs3917499	T	C	LOW	PON1	ENSG00000005421	c.201+159A>G
									chr7	94945909	rs71653636	A	G	LOW	PON1	ENSG00000005421	c.201+137T>C
									chr7	94946084	rs854560	A	T	MODERATE	PON1	ENSG00000005421	c.163T>A
									chr7	94946255	rs3917498	G	T	LOW	PON1	ENSG00000005421	c.146-154C>A
									chr7	94946318	.	C	T	LOW	PON1	ENSG00000005421	c.146-217G>A
									chr7	94947799	rs2074351	G	A	LOW	PON1	ENSG00000005421	c.75-94C>T
									chr7	94947875	rs3917495	A	C	LOW	PON1	ENSG00000005421	c.75-170T>G
									chr7	94953528	rs117388690	C	G	LOW	PON1	ENSG00000005421	c.74+186G>C
									chr7	94953733	rs141948033	T	C	MODERATE	PON1	ENSG00000005421	c.55A>G
									chr7	94953895	rs705379	G	A	MODIFIER	PON1	ENSG00000005421	c.-108C>T
									chr7	94953913	rs705380	G	C	MODIFIER	PON1	ENSG00000005421	c.-126C>G
									chr7	94953949	rs705381	T	C	MODIFIER	PON1	ENSG00000005421	c.-162A>G
									chr7	94988955	.	G	T	MODIFIER	PON3	ENSG00000105852	c.*1076C>A
									chr7	94988974	rs17882643	C	T	MODIFIER	PON3	ENSG00000105852	c.*1076G>A
									chr7	94989250	rs17885558	G	A	MODIFIER	PON3	ENSG00000105852	c.*1076C>T
									chr7	94989397	rs376600550	G	A	MODERATE	PON3	ENSG00000105852	c.953C>T
									chr7	94989673	rs2074352	C	T	LOW	PON3	ENSG00000105852	c.907-230G>A
									chr7	94989744	rs17878798	G	A	LOW	PON3	ENSG00000105852	c.907-301C>T
									chr7	94991774	.	T	G	MODERATE	PON3	ENSG00000105852	c.806A>C
									chr7	94991860	rs116755017	C	A	LOW	PON3	ENSG00000105852	c.778-58G>T
									chr7	94991933	rs150582457	A	G	LOW	PON3	ENSG00000105852	c.778-131T>C
									chr7	94992064	rs138667127	A	G	LOW	PON3	ENSG00000105852	c.777+8T>C
									chr7	94992100	.	T	C	MODERATE	PON3	ENSG00000105852	c.749A>G
									chr7	94992244	rs10953143	T	C	LOW	PON3	ENSG00000105852	c.696-91A>G
									chr7	94992468	rs9641162	A	G	LOW	PON3	ENSG00000105852	c.696-315T>C
									chr7	94992473	.	G	T	LOW	PON3	ENSG00000105852	c.696-320C>A
									chr7	94992589	.	G	T	LOW	PON3	ENSG00000105852	c.696-436C>A
									chr7	94992596	rs17881155	A	G	LOW	PON3	ENSG00000105852	c.696-443T>C
									chr7	94992644	rs17880412	A	G	LOW	PON3	ENSG00000105852	c.696-491T>C
									chr7	94992908	rs2074353	G	A	LOW	PON3	ENSG00000105852	c.695+267C>T
									chr7	94993110	rs142845581	C	T	LOW	PON3	ENSG00000105852	c.695+65G>A
									chr7	94993334	rs17883013	G	T	MODERATE	PON3	ENSG00000105852	c.536C>A
									chr7	94994044	rs74903398	G	T	MODERATE	PON3	ENSG00000105852	c.495-669C>A
									chr7	94994184	.	G	A	MODERATE	PON3	ENSG00000105852	c.495-809C>T
									chr7	94994554	rs9640632	T	C	MODERATE	PON3	ENSG00000105852	c.495-1179A>G
									chr7	94994638	rs77505873	T	C	MODERATE	PON3	ENSG00000105852	c.495-1263A>G
									chr7	94994752	rs17885520	C	T	MODERATE	PON3	ENSG00000105852	c.495-1377G>A
									chr7	94994883	rs17886059	C	T	MODERATE	PON3	ENSG00000105852	c.495-1508G>A
									chr7	94995024	rs17879891	C	T	MODERATE	PON3	ENSG00000105852	c.495-1649G>A
									chr7	94995036	.	A	G	MODERATE	PON3	ENSG00000105852	c.494+1638T>C
									chr7	94995155	rs141166574	C	A	MODERATE	PON3	ENSG00000105852	c.494+1519G>T
									chr7	94995283	rs189070936	T	A	MODERATE	PON3	ENSG00000105852	c.494+1391A>T
									chr7	94996611	rs17878595	A	G	MODERATE	PON3	ENSG00000105852	c.494+63T>C
[truncated: 2,478 more rows]

## Sheet: ST2_BayesDetails
Model choice and priors. We use a Gamma likelihood function since we are interested in capturing nonlinear effects on the tail of the distribution. Additionally, we use a product of Bernoulli and Laplace priors for genotype coefficients to be able to measure the probability that a SNP (or an interaction) has an overall effect on the phenotype, while also controlling for the effect size of genotyp…
Two notes are of importance: any two SNPs are independent conditional on π, an assumption that does not take into account linkage disequilibrium. Additionally, we deliberately ignore prior knowledge on SNPs which may be of pharmacogenetic importance. In the first case, we will consider linkage disequilibrium while analyzing the posterior distribution; also note that any two SNPs in linkage disequ…
For the second step, we used a series of Bayes Factors, branching them in a manner similar to a decision tree, in order to obtain a small set of models supported by the data. The exact methodology is included in the Appendix. Lastly, we evaluated the models obtained in the previous step via DIC.
Bayes Factor sequences. We will use Bayes Factors, a form of Hypothesis Testing under a Bayesian framework, in order to obtain sets of genes that are linked to acenocoumarol dosage. In broad terms, a Bayes Factor is a quotient of marginal likelihoods of two competing hypothesis,
and
. Let D be the observed data; a hypothesis test will be of the form:
The proposed methodology will add i genetic variants to a model until the Bayes Factor associated to adding a new variant does not prove to be significant at a certain level
, at which point we will eliminate variant i-1, and find the next best model given that i-1 is absent.
All in all, the notation used is the following:
·
: Index of variant chosen in iteration j
·
: Vectors of indexes in a model. For ease of notation, if
, then
implies
.
·
: set of pairs
that have been explored.
For pseudocode notation,
represents the last element of
, while the minus sign represents that such element has been removed.
As for the Bayes Factor, it will be of the form:
In the rest of the appendix, we will refer to variable
simply by the iteration in which it is selected, and to random vectors
and
by the number of variables they contain.
To help understand the methodology better, we split it in three parts: the main methodology, the Bayes Factor test, and branch change. The first one updates variable M as a means of controlling that the same branch is not checked twice; while the second does the test itself.
Important remarks. The sequence of Bayes Factors follows certain patterns which help determine that each ‘branch’ will indeed be cut by some sensible
. By rewriting a Bayes Factor as the product of its a priori and a posteriori components,
It is possible to show that the a priori component of the series of Bayes Factors decreases as variables are included in a model, while it increases as more variables take the zero value. In other words, if
and
where
, then
a)
b)
Furthermore, the series is both upper and lower bounded, while the specific amount of increase and decrease is a function of all a, b, n and m.
Additionally, it is possible to derive a necessary and sufficient condition for the a posteriori component to decrease. Namely,
If
for all n,
This goes to show that the methodology consists of mostly decreasing Bayes Factors. Note that if the latter condition is not satisfied, then it could suggest a probabilistic association between
and
; on the other hand, if both variables are independent, as is expected of most SNPs, then the condition is trivially satisfied.
To compensate for the increasing a priori component associated to the addition of a zero-valued variable, we used
as a function of m, the number of zero-valued variables already in the model

## Sheet: ST3_NGSdata
#CHROM	POS	ID	REF	ALT	IMPACT	GENE	GENEID	HGVS_C	Type	HGVS_P
chr1	60358982	rs2280273	T	C	LOW	CYP2J2	ENSG00000134716	c.*341A>G	SNP	.
chr1	60359077	rs2280274	A	T	MODIFIER	CYP2J2	ENSG00000134716	c.*246T>A	SNP	.
chr1	60359156	rs4388726	G	A	MODIFIER	CYP2J2	ENSG00000134716	c.*167C>T	SNP	.
chr1	60359207	.	TG	T	MODIFIER	CYP2J2	ENSG00000134716	c.*115delC	I	.
chr1	60370298	.	C	A	MODIFIER	CYP2J2	ENSG00000134716	c.1191+245G>T	SNP	.
chr1	60373305	rs2271798	A	G	MODIFIER	CYP2J2	ENSG00000134716	n.*759T>C	SNP	.
chr1	60373462	.	G	A	LOW	CYP2J2	ENSG00000134716	c.999C>T	SNP	p.Ile333Ile
chr1	60373500	rs2229191	G	T	LOW	CYP2J2	ENSG00000134716	c.961C>A	SNP	p.Arg321Arg
chr1	60373666	rs2271800	A	C	MODIFIER	CYP2J2	ENSG00000134716	n.*759T>G	SNP	.
chr1	60373775	rs1155002	T	C	MODIFIER	CYP2J2	ENSG00000134716	n.*759A>G	SNP	.
chr1	60375360	.	C	A	MODIFIER	CYP2J2	ENSG00000134716	n.*759G>T	SNP	.
chr1	60375565	rs200029135	C	T	HIGH	CYP2J2	ENSG00000134716	c.752G>A	SNP	p.Trp251*
chr1	60377133	rs1570693	T	G	MODIFIER	CYP2J2	ENSG00000134716	c.684+147A>C	SNP	.
chr1	60377531	rs75173289	C	T	MODIFIER	CYP2J2	ENSG00000134716	c.524-91G>A	SNP	.
chr1	60378757	rs11207538	C	T	MODIFIER	CYP2J2	ENSG00000134716	c.374-774G>A	SNP	.
chr1	60378836	rs11572255	A	C	MODIFIER	CYP2J2	ENSG00000134716	c.374-853T>G	SNP	.
chr1	60378853	rs11572254	G	T	MODIFIER	CYP2J2	ENSG00000134716	c.374-870C>A	SNP	.
chr1	60381584	rs3738474	C	T	MODIFIER	CYP2J2	ENSG00000134716	n.-1G>A	SNP	.
chr1	60381646	rs11572242	C	T	MODERATE	CYP2J2	ENSG00000134716	c.337G>A	SNP	p.Val113Met
chr1	60381647	rs138732194	G	A	LOW	CYP2J2	ENSG00000134716	c.336C>T	SNP	p.Pro112Pro
chr1	60381674	rs2229190	G	A	LOW	CYP2J2	ENSG00000134716	c.309C>T	SNP	p.His103His
chr1	60392162	.	AAC	A	MODIFIER	CYP2J2	ENSG00000134716	c.210+45_210+46delGT	I	.
chr1	60392236	rs2229189	G	A	LOW	CYP2J2	ENSG00000134716	c.183C>T	SNP	p.Phe61Phe
chr1	60392271	rs11572191	G	A	LOW	CYP2J2	ENSG00000134716	c.148C>T	SNP	p.Leu50Leu
chr1	60392413	rs149502114	G	A	LOW	CYP2J2	ENSG00000134716	c.6C>T	SNP	p.Leu2Leu
chr1	60392494	rs890293	C	A	MODIFIER	CYP2J2	ENSG00000134716	c.-45G>T	SNP	.
chr1	94994754	rs3917637	C	A	MODIFIER	F3	ENSG00000117525	c.*1052G>T	SNP	.
chr1	94994784	rs3917636	C	A	MODIFIER	F3	ENSG00000117525	c.*1232G>T	SNP	.
chr1	94995089	rs3917635	T	C	MODIFIER	F3	ENSG00000117525	c.*927A>G	SNP	.
chr1	94995225	rs148396441	GA	G	MODIFIER	F3	ENSG00000117525	c.*790delT	I	.
chr1	94995367	.	C	T	MODIFIER	F3	ENSG00000117525	c.*649G>A	SNP	.
chr1	94995411	rs841691	C	A	MODIFIER	F3	ENSG00000117525	c.*605G>T	SNP	.
chr1	94995491	rs841692	C	T	MODIFIER	F3	ENSG00000117525	c.*525G>A	SNP	.
chr1	94995524	.	G	T	MODIFIER	F3	ENSG00000117525	c.*492C>A	SNP	.
chr1	94995585	rs3917633	G	A	MODIFIER	F3	ENSG00000117525	c.*431C>T	SNP	.
chr1	94995616	rs187452932	C	T	MODIFIER	F3	ENSG00000117525	c.*400G>A	SNP	.
chr1	94995713	rs79143762	C	T	MODIFIER	F3	ENSG00000117525	c.*303G>A	SNP	.
chr1	94995778	rs3917632	G	A	MODIFIER	F3	ENSG00000117525	c.*238C>T	SNP	.
chr1	94995819	rs3354	C	T	MODIFIER	F3	ENSG00000117525	c.*197G>A	SNP	.
chr1	94995936	rs41439746	G	A	MODIFIER	F3	ENSG00000117525	c.*80C>T	SNP	.
chr1	94996062	rs3789683	C	T	MODERATE	F3	ENSG00000117525	c.842G>A	SNP	p.Gly281Glu
chr1	94996170	rs368222103	TCTAGTCAA	T	LOW	F3	ENSG00000117525	c.752-26_752-19delTTGACTAG	I	.
chr1	94997749	rs5776224	TC	T	LOW	F3	ENSG00000117525	c.751+127delG	I	.
chr1	94997752	rs2391424	A	G	LOW	F3	ENSG00000117525	c.751+125T>C	SNP	.
chr1	94998559	rs610277	A	G	LOW	F3	ENSG00000117525	c.591+87T>C	SNP	.
chr1	94998899	.	T	C	LOW	F3	ENSG00000117525	c.413-75A>G	SNP	.
chr1	95001600	rs698946	A	C	LOW	F3	ENSG00000117525	c.333T>G	SNP	p.Pro111Pro
chr1	95001859	.	T	A	LOW	F3	ENSG00000117525	c.213-139A>T	SNP	.
chr1	95001867	rs3917643	T	C	LOW	F3	ENSG00000117525	c.213-147A>G	SNP	.
chr1	95005758	rs13306321	A	G	LOW	F3	ENSG00000117525	c.212+55T>C	SNP	.
chr1	95005907	rs148395733	C	T	MODERATE	F3	ENSG00000117525	c.118G>A	SNP	p.Ala40Thr
chr1	95005971	.	C	A	LOW	F3	ENSG00000117525	c.101-47G>T	SNP	.
chr1	95006078	.	G	GA	LOW	F3	ENSG00000117525	c.101-155dupT	I	.
chr1	146647027	rs72708515	A	G	MODIFIER	FMO5	ENSG00000131781	n.*1201T>C	SNP	.
chr1	146647083	rs1822304	A	G	MODIFIER	FMO5	ENSG00000131781	n.*1145T>C	SNP	.
chr1	146647192	rs144964369	T	TC	MODIFIER	FMO5	ENSG00000131781	n.*1035dupG	I	.
chr1	146647376	rs114868520	C	T	MODIFIER	FMO5	ENSG00000131781	n.*852G>A	SNP	.
chr1	146647398	rs72708517	G	A	MODIFIER	FMO5	ENSG00000131781	n.*830C>T	SNP	.
chr1	146647533	rs72708518	G	A	MODIFIER	FMO5	ENSG00000131781	n.*695C>T	SNP	.
chr1	146647616	rs72708519	C	T	MODIFIER	FMO5	ENSG00000131781	n.*612G>A	SNP	.
chr1	146647652	rs72708520	A	C	MODIFIER	FMO5	ENSG00000131781	n.*576T>G	SNP	.
chr1	146647732	rs72708521	T	G	MODIFIER	FMO5	ENSG00000131781	n.*496A>C	SNP	.
chr1	146647888	rs143714368	TC	T	MODIFIER	FMO5	ENSG00000131781	n.*339delG	I	.
chr1	146656040	rs72708553	T	C	MODIFIER	FMO5	ENSG00000131781	c.*31A>G	SNP	.
chr1	146656097	rs72708554	C	T	MODERATE	FMO5	ENSG00000131781	c.1369G>A	SNP	p.Gly457Arg
chr1	146656292	rs4950385	A	G	MODIFIER	FMO5	ENSG00000131781	c.*1991T>C	SNP	.
chr1	146658041	rs11387382	G	GA	MODIFIER	FMO5	ENSG00000131781	c.*437dupT	I	.
chr1	146658360	rs41312710	G	A	MODIFIER	FMO5	ENSG00000131781	c.*119C>T	SNP	.
chr1	146658511	.	C	A	MODERATE	FMO5	ENSG00000131781	c.1570G>T	SNP	p.Ala524Ser
chr1	146658704	.	C	A	LOW	FMO5	ENSG00000131781	c.1377G>T	SNP	p.Leu459Leu
chr1	146672745	rs56134376	T	C	MODERATE	FMO5	ENSG00000131781	c.1172A>G	SNP	p.Gln391Arg
chr1	146672906	rs894469	C	T	LOW	FMO5	ENSG00000131781	c.1011G>A	SNP	p.Pro337Pro
chr1	146679999	.	C	CTTTT,CTTTTTTT,CT	LOW	FMO5	ENSG00000131781	n.1840_1843dupAAAA	I	.
chr1	146687342	rs193035056	T	C	LOW	FMO5	ENSG00000131781	c.306A>G	SNP	p.Leu102Leu
chr1	146687348	.	G	T	MODERATE	FMO5	ENSG00000131781	c.300C>A	SNP	p.Asp100Glu
chr1	146696953	.	T	C	LOW	FMO5	ENSG00000131781	c.-112A>G	SNP	.
chr1	146696955	rs2289575	G	C	MODIFIER	FMO5	ENSG00000131781	c.-114C>G	SNP	.
chr1	146697033	rs28381167	C	A	MODIFIER	FMO5	ENSG00000131781	c.-192G>T	SNP	.
chr1	146697209	.	C	T	MODIFIER	FMO5	ENSG00000131781	c.-368G>A	SNP	.
chr1	146697394	rs7517655	A	G	MODIFIER	FMO5	ENSG00000131781	c.-111T>C	SNP	.
chr1	146697471	rs2354431	C	T	MODIFIER	FMO5	ENSG00000131781	c.-390G>A	SNP	.
chr1	146714588	rs1890043	C	T	MODIFIER	FMO5	ENSG00000131781	n.-163G>A	SNP	.
chr1	161200487	rs4073054	C	A	MODIFIER	NR1I3	ENSG00000143257	c.*52G>T	SNP	.
chr1	161200586	rs2307418	T	G	LOW	NR1I3	ENSG00000143257	c.847A>C	SNP	p.Arg283Arg
chr1	161200970	.	G	C	MODERATE	NR1I3	ENSG00000143257	c.760C>G	SNP	p.Arg254Gly
chr1	161201297	rs111679990	AT	A,ATT	LOW	NR1I3	ENSG00000143257	c.549-34delA	I	.
chr1	161201350	rs11265567	G	T	LOW	NR1I3	ENSG00000143257	c.549-86C>A	SNP	.
chr1	161201352	rs11265568	G	A	LOW	NR1I3	ENSG00000143257	c.549-88C>T	SNP	.
chr1	161201480	.	C	A,T	LOW	NR1I3	ENSG00000143257	c.549-216G>T	I	.
chr1	161202473	rs7527212	G	T	LOW	NR1I3	ENSG00000143257	c.548+124C>A	SNP	.
chr1	161202555	.	C	A	LOW	NR1I3	ENSG00000143257	c.548+42G>T	SNP	.
chr1	161202556	rs2307420	T	C	LOW	NR1I3	ENSG00000143257	c.548+41A>G	SNP	.
chr1	161202605	rs2307424	G	A	LOW	NR1I3	ENSG00000143257	c.540C>T	SNP	p.Pro180Pro
chr1	161202864	.	C	A	MODIFIER	NR1I3	ENSG00000143257	n.-1G>T	SNP	.
chr1	161203227	rs2502815	G	A	LOW	NR1I3	ENSG00000143257	c.239-99C>T	SNP	.
chr1	161203318	.	T	C	LOW	NR1I3	ENSG00000143257	c.239-190A>G	SNP	.
chr1	161205046	.	GTTTTTT	TTTTTTT,GT,G	LOW	NR1I3	ENSG00000143257	n.1430_1435delAAAAAA	I	.
chr1	161205050	rs7414014	T	C	LOW	NR1I3	ENSG00000143257	c.238+587A>G	SNP	.
chr1	161205055	.	T	C	LOW	NR1I3	ENSG00000143257	c.238+582A>G	SNP	.
chr1	161205056	.	T	C	LOW	NR1I3	ENSG00000143257	c.238+581A>G	SNP	.
chr1	161205608	rs141260451	G	C	LOW	NR1I3	ENSG00000143257	c.238+29C>G	SNP	.
chr1	161205898	rs6686001	G	T	LOW	NR1I3	ENSG00000143257	c.108-131C>A	SNP	.
chr1	161205902	rs35835071	G	A	LOW	NR1I3	ENSG00000143257	c.108-135C>T	SNP	.
chr1	161205905	rs34382092	A	G	LOW	NR1I3	ENSG00000143257	c.108-138T>C	SNP	.
chr1	161205921	rs34887199	C	G	LOW	NR1I3	ENSG00000143257	c.108-154G>C	SNP	.
chr1	161205966	rs12122674	G	T	LOW	NR1I3	ENSG00000143257	c.108-199C>A	SNP	.
chr1	161206516	rs113093711	G	GTTTTCT	MODIFIER	NR1I3	ENSG00000143257	c.-1_-1dupAGAAAA	I	.
chr1	161208047	rs35796551	C	A	LOW	NR1I3	ENSG00000143257	c.-250G>T	SNP	.
chr1	161208082	.	C	T	MODIFIER	NR1I3	ENSG00000143257	c.-285G>A	SNP	.
chr1	161208254	.	AAG	A,AAGAG	MODIFIER	NR1I3	ENSG00000143257	c.-1_-1delCT	I	.
chr1	169481121	rs6427194	T	A	MODIFIER	F5	ENSG00000198734	c.*6892A>T	SNP	.
chr1	169481137	rs114833723	C	T	MODIFIER	F5	ENSG00000198734	c.*6892G>A	SNP	.
chr1	169481176	rs6427195	A	T	MODIFIER	F5	ENSG00000198734	c.*6892T>A	SNP	.
chr1	169481223	rs6427196	C	G	MODIFIER	F5	ENSG00000198734	c.*6892G>C	SNP	.
chr1	169481731	rs72708013	T	G	MODIFIER	F5	ENSG00000198734	c.*6892A>C	SNP	.
chr1	169481950	rs2187952	G	A	MODIFIER	F5	ENSG00000198734	c.*6892C>T	SNP	.
chr1	169482115	rs9332678	A	T	MODIFIER	F5	ENSG00000198734	c.*6892T>A	SNP	.
chr1	169482261	rs9332677	C	T	MODIFIER	F5	ENSG00000198734	c.*6892G>A	SNP	.
chr1	169482305	rs9332676	G	A	MODIFIER	F5	ENSG00000198734	c.*6892C>T	SNP	.
chr1	169482436	rs2040444	G	A	MODIFIER	F5	ENSG00000198734	c.*6892C>T	SNP	.
chr1	169482447	.	A	G	MODIFIER	F5	ENSG00000198734	c.*6892T>C	SNP	.
chr1	169482660	rs9332674	T	C	MODIFIER	F5	ENSG00000198734	c.*6892A>G	SNP	.
chr1	169482678	rs9332673	G	A	MODIFIER	F5	ENSG00000198734	c.*6892C>T	SNP	.
chr1	169483075	rs72708017	G	A	MODIFIER	F5	ENSG00000198734	c.*6892C>T	SNP	.
chr1	169483561	rs6027	T	C	MODERATE	F5	ENSG00000198734	c.6680A>G	SNP	p.Asp2227Gly
chr1	169483762	rs2227243	T	G	MODIFIER	F5	ENSG00000198734	c.6544-65A>C	SNP	.
chr1	169483844	rs4656685	C	T	MODIFIER	F5	ENSG00000198734	c.6544-147G>A	SNP	.
chr1	169484442	rs3835452	CT	C	MODIFIER	F5	ENSG00000198734	c.6543+239delA	I	.
chr1	169484767	rs9332701	A	G	MODERATE	F5	ENSG00000198734	c.6458T>C	SNP	p.Met2153Thr
chr1	169487593	.	G	C	MODIFIER	F5	ENSG00000198734	n.-1C>G	SNP	.
chr1	169487639	.	G	A	MODIFIER	F5	ENSG00000198734	n.-1C>T	SNP	.
chr1	169487821	rs6013	G	T	MODIFIER	F5	ENSG00000198734	n.-1C>A	SNP	.
chr1	169489489	rs9332659	C	G	MODIFIER	F5	ENSG00000198734	n.-1G>C	SNP	.
chr1	169489512	rs2213866	A	G	MODIFIER	F5	ENSG00000198734	n.-1T>C	SNP	.
chr1	169489585	rs2213867	T	C	MODIFIER	F5	ENSG00000198734	n.-1A>G	SNP	.
chr1	169489722	rs80030498	G	A	MODIFIER	F5	ENSG00000198734	n.-1C>T	SNP	.
chr1	169489946	rs9332658	A	G	MODIFIER	F5	ENSG00000198734	n.-1T>C	SNP	.
chr1	169492123	rs9332646	C	T	MODIFIER	F5	ENSG00000198734	c.6063+312G>A	SNP	.
chr1	169492465	.	G	T	LOW	F5	ENSG00000198734	c.6033C>A	SNP	p.Ile2011Ile
chr1	169492676	rs9332643	C	T	MODIFIER	F5	ENSG00000198734	c.5908-86G>A	SNP	.
chr1	169493196	.	T	C	MODIFIER	F5	ENSG00000198734	c.5804-54A>G	SNP	.
chr1	169493895	rs9332639	A	G	MODIFIER	F5	ENSG00000198734	c.5803+180T>C	SNP	.
chr1	169493953	rs12131397	A	C	MODIFIER	F5	ENSG00000198734	c.5803+122T>G	SNP	.
chr1	169494140	rs191148130	C	T	MODERATE	F5	ENSG00000198734	c.5738G>A	SNP	p.Arg1913Lys
chr1	169494196	rs2301515	C	T	MODIFIER	F5	ENSG00000198734	c.5732-50G>A	SNP	.
chr1	169497292	rs6026	C	T	MODERATE	F5	ENSG00000198734	c.5475G>A	SNP	p.Met1825Ile
chr1	169498834	rs6009	T	C	MODIFIER	F5	ENSG00000198734	c.5434+12A>G	SNP	.
chr1	169498835	rs6008	G	A	MODIFIER	F5	ENSG00000198734	c.5434+11C>T	SNP	.
chr1	169498963	.	C	A	HIGH	F5	ENSG00000198734	c.5317G>T	SNP	p.Glu1773*
chr1	169498975	rs6030	T	C	MODERATE	F5	ENSG00000198734	c.5305A>G	SNP	p.Met1769Val
chr1	169499003	.	T	A	LOW	F5	ENSG00000198734	c.5277A>T	SNP	p.Gly1759Gly
chr1	169499951	rs9332620	C	T	MODIFIER	F5	ENSG00000198734	c.5223+73G>A	SNP	.
chr1	169500210	rs6010	T	C	LOW	F5	ENSG00000198734	c.5037A>G	SNP	p.Gly1679Gly
chr1	169500348	rs9332619	G	A	MODIFIER	F5	ENSG00000198734	c.4987-88C>T	SNP	.
chr1	169500481	rs9332618	G	A	MODIFIER	F5	ENSG00000198734	c.4987-221C>T	SNP	.
chr1	169500580	.	C	A	MODIFIER	F5	ENSG00000198734	c.4987-320G>T	SNP	.
chr1	169500590	rs6427197	C	A	MODIFIER	F5	ENSG00000198734	c.4987-330G>T	SNP	.
chr1	169505933	.	C	A	MODIFIER	F5	ENSG00000198734	c.4812-15G>T	SNP	.
chr1	169509483	rs9332609	T	G	MODIFIER	F5	ENSG00000198734	c.4811+49A>C	SNP	.
chr1	169510118	rs9332608	G	A	MODERATE	F5	ENSG00000198734	c.4225C>T	SNP	p.Pro1409Ser
chr1	169510139	rs13306334	G	A	MODERATE	F5	ENSG00000198734	c.4204C>T	SNP	p.Leu1402Phe
chr1	169510233	rs9332607	G	A	LOW	F5	ENSG00000198734	c.4110C>T	SNP	p.Thr1370Thr
chr1	169510348	rs1800595	T	C	MODERATE	F5	ENSG00000198734	c.3995A>G	SNP	p.His1332Arg
chr1	169510380	rs9287090	G	A	LOW	F5	ENSG00000198734	c.3963C>T	SNP	p.Leu1321Leu
chr1	169510475	rs1046712	G	T	MODERATE	F5	ENSG00000198734	c.3868C>A	SNP	p.Leu1290Ile
chr1	169510926	rs373880789	G	T	MODERATE	F5	ENSG00000198734	c.3417C>A	SNP	p.Asp1139Glu
chr1	169510964	rs185270765	G	A	MODERATE	F5	ENSG00000198734	c.3379C>T	SNP	p.Pro1127Ser
chr1	169511415	.	C	A	MODERATE	F5	ENSG00000198734	c.2928G>T	SNP	p.Trp976Cys
chr1	169511555	rs6032	T	C	MODERATE	F5	ENSG00000198734	c.2788A>G	SNP	p.Lys930Glu
chr1	169511585	rs9332695	T	A	MODERATE	F5	ENSG00000198734	c.2758A>T	SNP	p.Thr920Ser
chr1	169511734	rs4525	T	C	MODERATE	F5	ENSG00000198734	c.2609A>G	SNP	p.His870Arg
chr1	169511755	rs4524	T	C	MODERATE	F5	ENSG00000198734	c.2588A>G	SNP	p.Lys863Arg
chr1	169511878	rs6018	T	G	MODERATE	F5	ENSG00000198734	c.2465A>C	SNP	p.Asn822Thr
chr1	169511945	rs374379051	G	C	MODERATE	F5	ENSG00000198734	c.2398C>G	SNP	p.Gln800Glu
chr1	169512027	rs6021	T	C	LOW	F5	ENSG00000198734	c.2316A>G	SNP	p.Ser772Ser
chr1	169512039	rs6024	T	C	LOW	F5	ENSG00000198734	c.2304A>G	SNP	p.Glu768Glu
chr1	169512042	.	A	G	LOW	F5	ENSG00000198734	c.2301T>C	SNP	p.Thr767Thr
chr1	169512059	.	C	A	MODERATE	F5	ENSG00000198734	c.2284G>T	SNP	p.Ala762Ser
chr1	169512093	rs6017	A	G	LOW	F5	ENSG00000198734	c.2250T>C	SNP	p.Asn750Asn
chr1	169512120	rs6016	G	A	LOW	F5	ENSG00000198734	c.2223C>T	SNP	p.Ile741Ile
chr1	169512497	rs2239851	C	A	MODIFIER	F5	ENSG00000198734	c.*1413G>T	SNP	.
chr1	169512524	rs2239852	C	T	MODIFIER	F5	ENSG00000198734	c.*1413G>A	SNP	.
chr1	169512562	rs6675244	T	C	MODIFIER	F5	ENSG00000198734	c.*1413A>G	SNP	.
chr1	169512594	rs6662593	G	A	MODIFIER	F5	ENSG00000198734	c.*1413C>T	SNP	.
chr1	169512643	rs6686805	A	C	MODIFIER	F5	ENSG00000198734	c.*1413T>G	SNP	.
chr1	169512651	rs6662696	G	A	MODIFIER	F5	ENSG00000198734	c.*1413C>T	SNP	.
chr1	169513436	rs9287092	C	A	MODIFIER	F5	ENSG00000198734	c.*1413G>T	SNP	.
chr1	169513583	rs6037	G	T	LOW	F5	ENSG00000198734	c.1941C>A	SNP	p.Thr647Thr
chr1	169514006	rs1018827	A	G	MODIFIER	F5	ENSG00000198734	c.*1413T>C	SNP	.
chr1	169515726	rs6036	C	T	LOW	F5	ENSG00000198734	c.1716G>A	SNP	p.Glu572Glu
chr1	169515874	rs13306345	T	A	MODIFIER	F5	ENSG00000198734	c.1612-44A>T	SNP	.
chr1	169519049	rs6025	T	C	MODERATE	F5	ENSG00000198734	c.1601A>G	SNP	p.Gln534Arg
chr1	169519112	rs6020	C	T	MODERATE	F5	ENSG00000198734	c.1538G>A	SNP	p.Arg513Lys
chr1	169519189	.	G	T	LOW	F5	ENSG00000198734	c.1461C>A	SNP	p.Ile487Ile
chr1	169519304	rs9332693	A	G	MODIFIER	F5	ENSG00000198734	c.1397-51T>C	SNP	.
chr1	169519671	rs59548259	T	C	MODIFIER	F5	ENSG00000198734	c.1396+207A>G	SNP	.
chr1	169519765	rs13306331	A	G	MODIFIER	F5	ENSG00000198734	c.1396+113T>C	SNP	.
chr1	169519894	rs6015	G	A	LOW	F5	ENSG00000198734	c.1380C>T	SNP	p.Asn460Asn
chr1	169520098	rs10800456	A	G	MODIFIER	F5	ENSG00000198734	c.1297-121T>C	SNP	.
chr1	169521849	rs6035	T	C	LOW	F5	ENSG00000198734	c.1242A>G	SNP	p.Lys414Lys
chr1	169521853	rs6033	A	G	MODERATE	F5	ENSG00000198734	c.1238T>C	SNP	p.Met413Thr
chr1	169522023	.	G	A	MODIFIER	F5	ENSG00000198734	c.1119-51C>T	SNP	.
chr1	169524152	rs186940154	C	T	MODIFIER	F5	ENSG00000198734	c.1118+268G>A	SNP	.
chr1	169525696	.	C	T	MODIFIER	F5	ENSG00000198734	c.952+188G>A	SNP	.
chr1	169525766	rs2239853	T	C	MODIFIER	F5	ENSG00000198734	c.952+118A>G	SNP	.
chr1	169525808	rs2239854	G	A	MODIFIER	F5	ENSG00000198734	c.952+76C>T	SNP	.
chr1	169526203	.	G	T	MODIFIER	F5	ENSG00000198734	c.731-98C>A	SNP	.
chr1	169526261	rs9332577	C	CA	MODIFIER	F5	ENSG00000198734	c.731-157dupT	I	.
chr1	169526300	rs4656688	C	T	MODIFIER	F5	ENSG00000198734	c.731-195G>A	SNP	.
chr1	169528243	rs113008875	T	TAAAA,TAAA,TA	MODIFIER	F5	ENSG00000198734	c.730+144_730+147dupTTTT	I	.
chr1	169528384	rs6023	G	A	LOW	F5	ENSG00000198734	c.730+7C>T	SNP	.
chr1	169528580	rs6012	C	T	MODIFIER	F5	ENSG00000198734	c.587-46G>A	SNP	.
chr1	169528830	rs6427202	C	T	MODIFIER	F5	ENSG00000198734	c.587-296G>A	SNP	.
chr1	169529610	rs113264188	G	A	MODIFIER	F5	ENSG00000198734	c.586+182C>T	SNP	.
chr1	169529826	rs6022	C	A	LOW	F5	ENSG00000198734	c.552G>T	SNP	p.Ser184Ser
chr1	169529973	rs6029	C	T	LOW	F5	ENSG00000198734	c.405G>A	SNP	p.Ala135Ala
chr1	169530002	.	C	A	MODERATE	F5	ENSG00000198734	c.376G>T	SNP	p.Ala126Ser
chr1	169530070	rs7545236	A	C	MODIFIER	F5	ENSG00000198734	c.374-66T>G	SNP	.
chr1	169530077	rs7523043	G	T	MODIFIER	F5	ENSG00000198734	c.374-73C>A	SNP	.
chr1	169530093	rs7534848	T	C	MODIFIER	F5	ENSG00000198734	c.374-89A>G	SNP	.
chr1	169530176	rs7522982	C	G	MODIFIER	F5	ENSG00000198734	c.374-172G>C	SNP	.
chr1	169541371	rs113847605	G	A	MODIFIER	F5	ENSG00000198734	c.373+88C>T	SNP	.
chr1	169541513	rs6019	C	G	MODERATE	F5	ENSG00000198734	c.319G>C	SNP	p.Asp107His
chr1	169541607	.	G	T	MODIFIER	F5	ENSG00000198734	c.251-26C>A	SNP	.
chr1	169541803	rs9332525	C	G	MODIFIER	F5	ENSG00000198734	c.251-222G>C	SNP	.
chr1	169541834	.	G	T	MODIFIER	F5	ENSG00000198734	c.251-253C>A	SNP	.
chr1	169551682	rs6028	T	C	LOW	F5	ENSG00000198734	c.237A>G	SNP	p.Gln79Gln
chr1	169555362	.	G	T	MODIFIER	SELP	ENSG00000174175	c.*2531C>A	SNP	.
chr1	169555367	rs372224504	TA	T,TAA	MODIFIER	SELP	ENSG00000174175	c.*2531delT	I	.
chr1	169555462	.	G	A	LOW	F5	ENSG00000198734	c.158+5C>T	SNP	.
chr1	169555793	.	TCTCA	T	MODIFIER	F5	ENSG00000198734	c.-173_-170delTGAG	I	.
chr1	169555835	.	T	G	MODIFIER	F5	ENSG00000198734	c.-203A>C	SNP	.
chr1	169558408	.	G	A	MODIFIER	SELP	ENSG00000174175	c.*293C>T	SNP	.
chr1	169558640	.	C	A	MODIFIER	SELP	ENSG00000174175	c.*61G>T	SNP	.
chr1	169558951	rs190647412	G	A	MODIFIER	F5	ENSG00000198734	c.-203C>T	SNP	.
chr1	169559035	rs3917854	C	T	MODIFIER	F5	ENSG00000198734	c.-203G>A	SNP	.
chr1	169559042	.	A	G	MODIFIER	F5	ENSG00000198734	c.-203T>C	SNP	.
chr1	169559083	.	G	T	MODIFIER	F5	ENSG00000198734	c.-203C>A	SNP	.
chr1	169559111	.	G	T	MODIFIER	F5	ENSG00000198734	c.-203C>A	SNP	.
chr1	169559326	rs3917853	G	A	MODIFIER	F5	ENSG00000198734	c.-203C>T	SNP	.
chr1	169559333	rs3917852	AT	A	MODIFIER	F5	ENSG00000198734	c.-203delA	I	.
chr1	169560433	.	A	C	MODIFIER	F5	ENSG00000198734	c.-203T>G	SNP	.
chr1	169560471	rs3917840	A	G	MODIFIER	F5	ENSG00000198734	c.-203T>C	SNP	.
chr1	169560485	rs3917839	T	G	MODIFIER	F5	ENSG00000198734	c.-203A>C	SNP	.
chr1	169560624	rs13306837	G	A	MODIFIER	F5	ENSG00000198734	c.-203C>T	SNP	.
chr1	169560727	rs35706397	T	TA,TAA	MODIFIER	F5	ENSG00000198734	c.-203dupT	I	.
chr1	169562671	.	G	T	MODIFIER	SELP	ENSG00000174175	n.-1C>A	SNP	.
chr1	169562904	rs6128	C	T	LOW	SELP	ENSG00000174175	c.2346G>A	SNP	p.Thr782Thr
chr1	169563062	rs17522707	G	A	MODIFIER	SELP	ENSG00000174175	n.-1C>T	SNP	.
chr1	169563703	.	A	G	MODIFIER	SELP	ENSG00000174175	n.-1T>C	SNP	.
chr1	169563951	rs6136	T	G	MODERATE	SELP	ENSG00000174175	c.2266A>C	SNP	p.Thr756Pro
chr1	169563993	.	C	T	MODERATE	SELP	ENSG00000174175	c.2224G>A	SNP	p.Gly742Ser
chr1	169564130	rs1569471	T	G	MODIFIER	SELP	ENSG00000174175	n.-1A>C	SNP	.
chr1	169564152	.	G	A	MODIFIER	SELP	ENSG00000174175	n.-1C>T	SNP	.
chr1	169564167	rs742127	G	C	MODIFIER	SELP	ENSG00000174175	n.-1C>G	SNP	.
chr1	169564363	.	G	T	MODIFIER	SELP	ENSG00000174175	n.-1C>A	SNP	.
chr1	169564391	rs3917827	A	C	MODIFIER	SELP	ENSG00000174175	n.-1T>G	SNP	.
chr1	169564889	rs3917819	T	C	MODIFIER	SELP	ENSG00000174175	n.-1A>G	SNP	.
chr1	169564918	rs3917818	G	A	MODIFIER	SELP	ENSG00000174175	n.-1C>T	SNP	.
chr1	169565021	rs3917816	G	A	MODIFIER	SELP	ENSG00000174175	n.-1C>T	SNP	.
chr1	169565203	.	T	C	LOW	SELP	ENSG00000174175	c.2061A>G	SNP	p.Arg687Arg
chr1	169565342	.	T	G	MODERATE	SELP	ENSG00000174175	c.1922A>C	SNP	p.Gln641Pro
chr1	169565346	rs6133	C	A	MODERATE	SELP	ENSG00000174175	c.1918G>T	SNP	p.Val640Leu
chr1	169565393	rs3917811	C	A	MODIFIER	SELP	ENSG00000174175	n.-1G>T	SNP	.
chr1	169566040	rs3917806	C	T	MODIFIER	SELP	ENSG00000174175	c.1891+189G>A	SNP	.
chr1	169566308	rs6132	G	A	LOW	SELP	ENSG00000174175	c.1812C>T	SNP	p.Asn604Asn
chr1	169566313	rs6127	C	T	MODERATE	SELP	ENSG00000174175	c.1807G>A	SNP	p.Asp603Asn
chr1	169566326	rs6135	G	A	LOW	SELP	ENSG00000174175	c.1794C>T	SNP	p.Cys598Cys
chr1	169571909	.	G	T	MODIFIER	SELP	ENSG00000174175	c.*1345C>A	SNP	.
chr1	169572179	rs3917770	G	A	MODIFIER	SELP	ENSG00000174175	c.*1345C>T	SNP	.
chr1	169572534	.	CCTCT	CCT,CCTCTCT,CCTCTCTCTCTCTCT,C,CCTCTCTCT	MODIFIER	SELP	ENSG00000174175	c.1520-89_1520-86delAGAG	I	.
chr1	169572547	rs3981193	G	C	MODIFIER	SELP	ENSG00000174175	c.1520-98C>G	SNP	.
chr1	169572549	rs3886553	G	C	MODIFIER	SELP	ENSG00000174175	c.1520-100C>G	SNP	.
chr1	169572580	.	T	A	MODIFIER	SELP	ENSG00000174175	c.1520-131A>T	SNP	.
chr1	169572581	.	G	T	MODIFIER	SELP	ENSG00000174175	c.1520-132C>A	SNP	.
chr1	169576375	rs115596475	A	G	LOW	SELP	ENSG00000174175	c.1334-3T>C	SNP	.
chr1	169576568	rs3917751	G	A	MODIFIER	SELP	ENSG00000174175	c.1334-196C>T	SNP	.
chr1	169576667	rs3917872	T	G	MODIFIER	SELP	ENSG00000174175	c.1334-295A>C	SNP	.
chr1	169578586	rs2076074	G	A	MODIFIER	SELP	ENSG00000174175	c.1333+156C>T	SNP	.
chr1	169578972	.	G	A	MODIFIER	SELP	ENSG00000174175	c.1148-45C>T	SNP	.
chr1	169580648	.	C	A	MODIFIER	SELP	ENSG00000174175	c.1147+82G>T	SNP	.
chr1	169580717	rs3917731	T	C	MODIFIER	SELP	ENSG00000174175	c.1147+13A>G	SNP	.
chr1	169580885	rs6131	C	T	MODERATE	SELP	ENSG00000174175	c.992G>A	SNP	p.Ser331Asn
chr1	169580972	rs3917730	C	CAT,A	MODIFIER	SELP	ENSG00000174175	c.962-57G>T	I	.
chr1	169581258	rs3917727	A	G	MODIFIER	SELP	ENSG00000174175	c.961+197T>C	SNP	.
chr1	169581290	rs3917726	C	T	MODIFIER	SELP	ENSG00000174175	c.961+165G>A	SNP	.
chr1	169581595	rs3917724	G	A	MODERATE	SELP	ENSG00000174175	c.821C>T	SNP	p.Thr274Ile
chr1	169582132	rs3917722	T	A	MODIFIER	SELP	ENSG00000174175	c.775+35A>T	SNP	.
chr1	169582317	rs6125	C	T	MODERATE	SELP	ENSG00000174175	c.625G>A	SNP	p.Val209Met
chr1	169582401	rs3917721	C	G	MODIFIER	SELP	ENSG00000174175	c.590-49G>C	SNP	.
chr1	169582629	rs3917720	G	T	MODIFIER	SELP	ENSG00000174175	c.589+195C>A	SNP	.
chr1	169582727	rs3917719	C	T	MODIFIER	SELP	ENSG00000174175	c.589+97G>A	SNP	.
chr1	169586220	.	GT	G,GTT	MODIFIER	SELP	ENSG00000174175	c.481+45delA	I	.
chr1	169586330	rs6129	C	T	LOW	SELP	ENSG00000174175	c.417G>A	SNP	p.Pro139Pro
chr1	169586716	rs112220832	A	G	MODIFIER	SELP	ENSG00000174175	c.95-64T>C	SNP	.
chr1	169588354	rs3917696	G	A	MODIFIER	SELP	ENSG00000174175	c.94+13C>T	SNP	.
chr1	169599254	rs732314	T	C	MODIFIER	SELP	ENSG00000174175	c.3+56A>G	SNP	.
chr1	169599265	rs3917654	C	T	MODIFIER	SELP	ENSG00000174175	c.3+45G>A	SNP	.
chr1	171060133	rs147235365	G	A	MODIFIER	FMO3	ENSG00000007933	c.-7+11G>A	SNP	.
chr1	171060208	rs1736561	G	A	MODIFIER	FMO3	ENSG00000007933	c.-7+86G>A	SNP	.
chr1	171061713	rs149842095	G	A	MODIFIER	FMO3	ENSG00000007933	c.-6-81G>A	SNP	.
chr1	171061959	.	G	T	MODIFIER	FMO3	ENSG00000007933	c.132+28G>T	SNP	.
chr1	171061989	rs4140653	C	T	MODIFIER	FMO3	ENSG00000007933	c.132+58C>T	SNP	.
chr1	171061990	rs2064074	A	G	MODIFIER	FMO3	ENSG00000007933	c.132+59A>G	SNP	.
chr1	171068635	rs138641643	C	T	MODIFIER	FMO3	ENSG00000007933	n.-1C>T	SNP	.
chr1	171068882	rs67727346	C	T	MODIFIER	FMO3	ENSG00000007933	n.-1C>T	SNP	.
chr1	171068900	.	CTTTTT	CTT,C,CT	MODIFIER	FMO3	ENSG00000007933	n.-1_-1delTTTTT	I	.
chr1	171068918	.	TTTC	T	MODIFIER	FMO3	ENSG00000007933	n.-1_-1delTTC	I	.
chr1	171068921	rs200507813	C	T	MODIFIER	FMO3	ENSG00000007933	n.-1C>T	SNP	.
chr1	171068927	rs369637500	TCTTCTTC	TTTC,T	MODIFIER	FMO3	ENSG00000007933	n.-1_-1delCTTC	I	.
chr1	171068928	.	C	T	MODIFIER	FMO3	ENSG00000007933	n.-1C>T	SNP	.
chr1	171068931	.	C	T	MODIFIER	FMO3	ENSG00000007933	n.-1C>T	SNP	.
chr1	171068934	rs201710996	C	T	MODIFIER	FMO3	ENSG00000007933	n.-1C>T	SNP	.
chr1	171069029	rs28363528	G	A	MODIFIER	FMO3	ENSG00000007933	n.-1G>A	SNP	.
chr1	171069082	rs28363529	C	T	MODIFIER	FMO3	ENSG00000007933	n.-1C>T	SNP	.
chr1	171069088	rs28363530	G	A	MODIFIER	FMO3	ENSG00000007933	n.-1G>A	SNP	.
chr1	171069597	.	T	A	MODIFIER	FMO3	ENSG00000007933	n.-1T>A	SNP	.
chr1	171069739	.	G	T	MODIFIER	FMO3	ENSG00000007933	n.-1G>T	SNP	.
chr1	171070217	.	C	A	LOW	FMO3	ENSG00000007933	c.-55-4C>A	SNP	.
chr1	171076740	rs28363545	T	C	MODIFIER	FMO3	ENSG00000007933	c.322-76T>C	SNP	.
chr1	171076935	rs1800822	C	T	LOW	FMO3	ENSG00000007933	c.441C>T	SNP	p.Ser147Ser
chr1	171076966	rs2266782	G	A	MODERATE	FMO3	ENSG00000007933	c.472G>A	SNP	p.Glu158Lys
chr1	171077038	rs143661234	GTCT	G	MODIFIER	FMO3	ENSG00000007933	n.*218_*218delTCT	I	.
chr1	171077165	rs2066529	G	A	MODIFIER	FMO3	ENSG00000007933	n.*218G>A	SNP	.
chr1	171077198	rs1920149	G	A	MODIFIER	FMO3	ENSG00000007933	n.*218G>A	SNP	.
chr1	171077274	rs75904274	G	T	MODERATE	FMO3	ENSG00000007933	c.539G>T	SNP	p.Gly180Val
chr1	171077372	rs2066534	C	G	MODIFIER	FMO3	ENSG00000007933	n.*218C>G	SNP	.
chr1	171077393	rs79952472	C	A	MODIFIER	FMO3	ENSG00000007933	n.*218C>A	SNP	.
chr1	171080080	rs1736557	G	A	MODERATE	FMO3	ENSG00000007933	c.769G>A	SNP	p.Val257Met
chr1	171080346	.	G	T	MODIFIER	FMO3	ENSG00000007933	n.*218G>T	SNP	.
chr1	171082983	.	G	A	MODIFIER	FMO3	ENSG00000007933	c.*723G>A	SNP	.
chr1	171083037	.	G	GA	MODIFIER	FMO3	ENSG00000007933	c.*723_*723insA	I	.
chr1	171083174	rs909530	C	T	LOW	FMO3	ENSG00000007933	c.855C>T	SNP	p.Asn285Asn
chr1	171083242	rs2266780	A	G	MODERATE	FMO3	ENSG00000007933	c.923A>G	SNP	p.Glu308Gly
chr1	171083537	rs909531	T	C	MODIFIER	FMO3	ENSG00000007933	c.*723T>C	SNP	.
chr1	171083714	rs909532	C	T	MODIFIER	FMO3	ENSG00000007933	c.*723C>T	SNP	.
chr1	171085385	rs79553697	T	C	LOW	FMO3	ENSG00000007933	c.1221T>C	SNP	p.Asn407Asn
chr1	171085492	.	GT	G	MODIFIER	FMO3	ENSG00000007933	c.1256+76delT	I	.
chr1	171086064	.	C	T	MODIFIER	FMO3	ENSG00000007933	c.1257-176C>T	SNP	.
chr1	171086488	rs60306057	T	G	MODERATE	FMO3	ENSG00000007933	c.1505T>G	SNP	p.Val502Gly
chr1	171086921	.	A	G	MODIFIER	FMO3	ENSG00000007933	c.*339A>G	SNP	.
chr1	171086956	rs187172674	A	G	MODIFIER	FMO3	ENSG00000007933	c.*374A>G	SNP	.
chr1	171087094	.	T	C	MODIFIER	FMO3	ENSG00000007933	c.*1710T>C	SNP	.
chr1	171154303	rs28369794	A	C	MODIFIER	FMO2	ENSG00000094963	c.-159A>C	SNP	.
chr1	171154378	rs28369796	A	G	MODIFIER	FMO2	ENSG00000094963	c.-127A>G	SNP	.
chr1	171154419	.	G	A	MODIFIER	FMO2	ENSG00000094963	c.-86G>A	SNP	.
chr1	171154643	rs3215452	AG	A	MODIFIER	FMO2	ENSG00000094963	n.-1delG	I	.
chr1	171154818	rs187633998	G	T	MODIFIER	FMO2	ENSG00000094963	c.-6-29G>T	SNP	.
chr1	171154959	rs2020870	A	G	MODERATE	FMO2	ENSG00000094963	c.107A>G	SNP	p.Asp36Gly
chr1	171155103	rs6657314	C	T	MODIFIER	FMO2	ENSG00000094963	c.132+119C>T	SNP	.
chr1	171157960	.	A	G	MODIFIER	FMO2	ENSG00000094963	n.*717A>G	SNP	.
chr1	171158008	rs28369818	T	A	MODIFIER	FMO2	ENSG00000094963	n.*717T>A	SNP	.
chr1	171162205	rs28369846	A	G	MODIFIER	FMO2	ENSG00000094963	c.133-269A>G	SNP	.
chr1	171162275	rs28369847	C	T	MODIFIER	FMO2	ENSG00000094963	c.133-199C>T	SNP	.
chr1	171162414	.	T	C	MODIFIER	FMO2	ENSG00000094963	c.133-60T>C	SNP	.
chr1	171162421	.	C	G	MODIFIER	FMO2	ENSG00000094963	c.133-53C>G	SNP	.
chr1	171162438	rs28969551	C	T	MODIFIER	FMO2	ENSG00000094963	c.133-36C>T	SNP	.
chr1	171162551	rs2020868	T	TGAC	MODERATE	FMO2	ENSG00000094963	c.211_213dupGAC	I	p.Asp71dup
chr1	171162583	rs2020860	T	C	MODERATE	FMO2	ENSG00000094963	c.242T>C	SNP	p.Phe81Ser
chr1	171162695	.	C	A	MODIFIER	FMO2	ENSG00000094963	n.*480C>A	SNP	.
chr1	171162735	rs16864165	T	A	MODIFIER	FMO2	ENSG00000094963	n.*480T>A	SNP	.
chr1	171165802	rs28369860	TG	T	HIGH	FMO2	ENSG00000094963	c.337delG	I	p.Val113fs
chr1	171165848	.	G	T	MODERATE	FMO2	ENSG00000094963	c.382G>T	SNP	p.Val128Phe
chr1	171168497	rs140394156	T	C	MODERATE	FMO2	ENSG00000094963	c.497T>C	SNP	p.Phe166Ser
chr1	171168541	.	G	A	MODERATE	FMO2	ENSG00000094963	c.541G>A	SNP	p.Gly181Arg
chr1	171168545	rs2307492	T	C	MODERATE	FMO2	ENSG00000094963	c.545T>C	SNP	p.Phe182Ser
chr1	171168584	rs2020862	C	T	MODERATE	FMO2	ENSG00000094963	c.584C>T	SNP	p.Ser195Leu
chr1	171168585	rs2020861	A	G	LOW	FMO2	ENSG00000094963	c.585A>G	SNP	p.Ser195Ser
chr1	171168693	rs7542361	C	T	MODIFIER	FMO2	ENSG00000094963	n.*583C>T	SNP	.
chr1	171168733	.	G	T	MODIFIER	FMO2	ENSG00000094963	n.*583G>T	SNP	.
chr1	171168804	rs2075987	A	C	MODIFIER	FMO2	ENSG00000094963	n.*583A>C	SNP	.
chr1	171173058	rs139888422	G	A	MODERATE	FMO2	ENSG00000094963	c.682G>A	SNP	p.Gly228Ser
chr1	171173121	rs2020866	C	T	HIGH	FMO2	ENSG00000094963	c.745C>T	SNP	p.Arg249*
chr1	171174312	rs16864177	T	A	MODIFIER	FMO2	ENSG00000094963	n.-1T>A	SNP	.
chr1	171174531	rs2020863	A	G	MODERATE	FMO2	ENSG00000094963	c.941A>G	SNP	p.Glu314Gly
chr1	171174588	.	T	G	MODERATE	FMO2	ENSG00000094963	c.998T>G	SNP	p.Phe333Cys
chr1	171176912	rs2020865	T	G	MODERATE	FMO2	ENSG00000094963	c.1239T>G	SNP	p.Asn413Lys
chr1	171177773	rs12142993	G	A	MODIFIER	FMO2	ENSG00000094963	n.*517G>A	SNP	.
chr1	171177939	rs28369912	A	G	LOW	FMO2	ENSG00000094963	c.1263A>G	SNP	p.Gly421Gly
chr1	171177988	rs145876121	G	A	MODERATE	FMO2	ENSG00000094963	c.1312G>A	SNP	p.Glu438Lys
chr1	171177997	.	T	A	MODERATE	FMO2	ENSG00000094963	c.1321T>A	SNP	p.Leu441Ile
chr1	171178152	rs2020869	A	G	MODIFIER	FMO2	ENSG00000094963	c.*60A>G	SNP	.
chr1	171178257	rs2234889	C	CT	MODIFIER	FMO2	ENSG00000094963	c.*172dupT	I	.
chr1	171178335	.	G	GA	MODIFIER	FMO2	ENSG00000094963	c.*254dupA	I	.
chr1	171178490	rs28369914	C	T	MODIFIER	FMO2	ENSG00000094963	c.*398C>T	SNP	.
chr1	171179287	rs7512785	C	T	MODIFIER	FMO2	ENSG00000094963	c.*1195C>T	SNP	.
chr1	171179351	rs16864194	A	T	MODIFIER	FMO2	ENSG00000094963	c.*1259A>T	SNP	.
chr1	171179477	rs7515157	C	T	MODIFIER	FMO2	ENSG00000094963	c.*1385C>T	SNP	.
chr1	171179670	rs28369918	C	G	MODIFIER	FMO2	ENSG00000094963	c.*1578C>G	SNP	.
chr1	171179779	rs73032526	A	G	MODIFIER	FMO2	ENSG00000094963	c.*1687A>G	SNP	.
chr1	171179882	.	C	A	MODIFIER	FMO2	ENSG00000094963	c.*1790C>A	SNP	.
chr1	171180071	rs6673781	A	G	MODIFIER	FMO2	ENSG00000094963	c.*1979A>G	SNP	.
chr1	171180201	rs6668231	T	C	MODIFIER	FMO2	ENSG00000094963	c.*2109T>C	SNP	.
chr1	171181072	rs16864199	C	A	MODIFIER	FMO2	ENSG00000094963	c.*2898C>A	SNP	.
chr1	171181321	.	G	A	MODIFIER	FMO2	ENSG00000094963	c.*3147G>A	SNP	.
chr1	171181754	rs58324390	G	A	MODIFIER	FMO2	ENSG00000094963	c.*3580G>A	SNP	.
chr1	171181841	rs17568302	A	G	MODIFIER	FMO2	ENSG00000094963	c.*1574A>G	SNP	.
chr1	171181843	.	T	A	MODIFIER	FMO2	ENSG00000094963	c.*1574T>A	SNP	.
chr1	171181970	.	G	T	MODIFIER	FMO2	ENSG00000094963	c.*1574G>T	SNP	.
chr1	171217691	rs12720462	C	A	MODIFIER	FMO1	ENSG00000010932	c.-78C>A	SNP	.
chr1	171227216	rs10912675	T	C	LOW	FMO1	ENSG00000010932	c.-6-5T>C	SNP	.
chr1	171239502	.	C	A	MODIFIER	FMO1	ENSG00000010932	n.-1C>A	SNP	.
chr1	171239693	.	CT	C	MODIFIER	FMO1	ENSG00000010932	n.-1delT	I	.
chr1	171239780	rs184729114	G	A	MODIFIER	FMO1	ENSG00000010932	n.-1G>A	SNP	.
chr1	171239792	rs181875653	A	C	MODIFIER	FMO1	ENSG00000010932	n.-1A>C	SNP	.
chr1	171239982	rs2421804	A	G	MODIFIER	FMO1	ENSG00000010932	n.-1A>G	SNP	.
chr1	171240129	.	C	G	MODIFIER	FMO1	ENSG00000010932	n.-1C>G	SNP	.
chr1	171240518	rs28360392	A	G	MODIFIER	FMO1	ENSG00000010932	n.-1A>G	SNP	.
chr1	171240646	.	T	C	MODIFIER	FMO1	ENSG00000010932	n.-1T>C	SNP	.
chr1	171247700	.	C	A	MODIFIER	FMO1	ENSG00000010932	n.-1C>A	SNP	.
chr1	171247981	.	G	A	MODERATE	FMO1	ENSG00000010932	c.598G>A	SNP	p.Ala200Thr
chr1	171247991	.	C	A	MODERATE	FMO1	ENSG00000010932	c.608C>A	SNP	p.Ala203Asp
chr1	171248227	.	A	T	MODIFIER	FMO1	ENSG00000010932	n.-1A>T	SNP	.
chr1	171248228	.	CT	CTT,C	MODIFIER	FMO1	ENSG00000010932	n.-1delT	I	.
chr1	171249857	.	A	C	MODIFIER	FMO1	ENSG00000010932	n.-1A>C	SNP	.
chr1	171250044	rs742350	C	T	LOW	FMO1	ENSG00000010932	c.747C>T	SNP	p.Thr249Thr
chr1	171250216	rs16864312	T	C	MODIFIER	FMO1	ENSG00000010932	n.-1T>C	SNP	.
chr1	171250856	rs28360417	A	C	MODIFIER	FMO1	ENSG00000010932	n.-1A>C	SNP	.
chr1	171251053	.	G	A	MODIFIER	FMO1	ENSG00000010932	n.-1G>A	SNP	.
chr1	171251196	rs16864314	A	G	MODERATE	FMO1	ENSG00000010932	c.907A>G	SNP	p.Ile303Val
chr1	171251509	rs12091482	G	T	MODIFIER	FMO1	ENSG00000010932	c.*757G>T	SNP	.
chr1	171251600	rs28360422	T	C	MODIFIER	FMO1	ENSG00000010932	c.*757T>C	SNP	.
chr1	171251648	rs201798539	C	A	MODIFIER	FMO1	ENSG00000010932	c.*757C>A	SNP	.
chr1	171251663	rs10399952	A	G	MODIFIER	FMO1	ENSG00000010932	c.*757A>G	SNP	.
chr1	171251680	rs28360423	TA	T	MODIFIER	FMO1	ENSG00000010932	c.*757delA	I	.
chr1	171251785	rs28360425	G	A	MODIFIER	FMO1	ENSG00000010932	c.*757G>A	SNP	.
chr1	171251876	rs10399602	T	C	MODIFIER	FMO1	ENSG00000010932	c.*757T>C	SNP	.
chr1	171251958	rs7519999	T	G	MODIFIER	FMO1	ENSG00000010932	c.*757T>G	SNP	.
chr1	171252013	rs12049309	A	C	MODIFIER	FMO1	ENSG00000010932	c.*757A>C	SNP	.
chr1	171252102	rs7512853	C	T	MODIFIER	FMO1	ENSG00000010932	c.*757C>T	SNP	.
chr1	171252287	rs1126692	A	G	LOW	FMO1	ENSG00000010932	c.1188A>G	SNP	p.Val396Val
chr1	171252442	.	T	G	MODIFIER	FMO1	ENSG00000010932	c.*757T>G	SNP	.
chr1	171254195	rs16864334	G	A	MODIFIER	FMO1	ENSG00000010932	n.*647G>A	SNP	.
chr1	171254209	rs16864339	G	A	MODIFIER	FMO1	ENSG00000010932	n.*647G>A	SNP	.
chr1	171254362	.	G	T	MODERATE	FMO1	ENSG00000010932	c.1278G>T	SNP	p.Lys426Asn
chr1	171254780	rs112769328	T	G	MODIFIER	FMO1	ENSG00000010932	c.*97T>G	SNP	.
chr1	171254794	rs12954	C	T	MODIFIER	FMO1	ENSG00000010932	c.*111C>T	SNP	.
chr1	171254804	rs28360434	G	A	MODIFIER	FMO1	ENSG00000010932	c.*121G>A	SNP	.
chr1	171254816	rs28360435	G	A	MODIFIER	FMO1	ENSG00000010932	c.*133G>A	SNP	.
chr1	171254890	rs7877	C	T	MODIFIER	FMO1	ENSG00000010932	c.*207C>T	SNP	.
chr1	171255218	.	G	C	MODIFIER	FMO1	ENSG00000010932	c.*1730G>C	SNP	.
chr1	171255346	rs12059179	C	T	MODIFIER	FMO1	ENSG00000010932	c.*1730C>T	SNP	.
chr1	171283193	rs141285134	A	G	MODIFIER	FMO4	ENSG00000076258	c.-331A>G	SNP	.
chr1	171283397	.	T	A	MODIFIER	FMO4	ENSG00000076258	c.-306T>A	SNP	.
chr1	171283477	rs35330177	T	TA,A	MODIFIER	FMO4	ENSG00000076258	c.-226T>A	I	.
chr1	171283566	.	AT	A	MODIFIER	FMO4	ENSG00000076258	c.-151+24delT	I	.
chr1	171285289	rs371913152	A	T	MODIFIER	FMO4	ENSG00000076258	c.-150-36A>T	SNP	.
chr1	171288606	.	G	T	MODIFIER	FMO4	ENSG00000076258	n.-1G>T	SNP	.
chr1	171288630	rs55949630	G	C	MODIFIER	FMO4	ENSG00000076258	n.-1G>C	SNP	.
chr1	171289100	rs184603823	C	T	LOW	FMO4	ENSG00000076258	c.132+4C>T	SNP	.
chr1	171292017	rs2076322	A	G	MODIFIER	FMO4	ENSG00000076258	n.-1A>G	SNP	.
chr1	171292636	rs45627437	T	C	MODIFIER	FMO4	ENSG00000076258	n.*537T>C	SNP	.
chr1	171293249	.	G	C	MODIFIER	FMO4	ENSG00000076258	n.*537G>C	SNP	.
chr1	171293464	rs45452395	T	C	MODIFIER	FMO4	ENSG00000076258	n.*537T>C	SNP	.
chr1	171293470	rs45560645	T	C	MODIFIER	FMO4	ENSG00000076258	n.*537T>C	SNP	.
chr1	171300721	rs115576755	G	A	MODIFIER	FMO4	ENSG00000076258	n.-1G>A	SNP	.
chr1	171300959	rs2294482	T	C	MODIFIER	FMO4	ENSG00000076258	n.-1T>C	SNP	.
chr1	171301033	rs2294483	C	G	MODIFIER	FMO4	ENSG00000076258	n.-1C>G	SNP	.
chr1	171301043	.	GA	G,GAA	MODIFIER	FMO4	ENSG00000076258	n.-1delA	I	.
chr1	171301805	rs41303249	G	T	MODIFIER	FMO4	ENSG00000076258	n.-1G>T	SNP	.
chr1	171301882	rs61747501	T	A	MODERATE	FMO4	ENSG00000076258	c.662T>A	SNP	p.Leu221His
chr1	171301989	.	G	T	HIGH	FMO4	ENSG00000076258	c.769G>T	SNP	p.Glu257*
chr1	171302094	rs4140632	A	C	MODIFIER	FMO4	ENSG00000076258	n.-1A>C	SNP	.
chr1	171302256	rs7534165	G	A	MODIFIER	FMO4	ENSG00000076258	n.-1G>A	SNP	.
chr1	171303690	rs1042767	T	C	MODERATE	FMO4	ENSG00000076258	c.968T>C	SNP	p.Val323Ala
chr1	171303925	rs3820170	C	T	MODIFIER	FMO4	ENSG00000076258	n.*832C>T	SNP	.
chr1	171306399	.	G	T	MODIFIER	FMO4	ENSG00000076258	n.*832G>T	SNP	.
chr1	171306582	rs35591720	C	T	MODIFIER	FMO4	ENSG00000076258	n.*719C>T	SNP	.
chr1	171311003	rs1042772	A	C	MODIFIER	FMO4	ENSG00000076258	c.*25A>C	SNP	.
chr1	171311034	.	T	C	MODIFIER	FMO4	ENSG00000076258	c.*56T>C	SNP	.
chr1	197008346	rs180977741	G	T	MODIFIER	F13B	ENSG00000143278	c.*162C>A	SNP	.
chr1	197008365	rs698859	C	T	MODIFIER	F13B	ENSG00000143278	c.*143G>A	SNP	.
chr1	197008372	rs145188274	T	C	MODIFIER	F13B	ENSG00000143278	c.*136A>G	SNP	.
chr1	197008402	.	T	A	MODIFIER	F13B	ENSG00000143278	c.*106A>T	SNP	.
chr1	197008419	rs17549873	C	G	MODIFIER	F13B	ENSG00000143278	c.*89G>C	SNP	.
chr1	197008597	rs5990	A	C	MODIFIER	F13B	ENSG00000143278	n.*596T>G	SNP	.
chr1	197008736	rs17549859	T	C	MODIFIER	F13B	ENSG00000143278	n.*596A>G	SNP	.
chr1	197008775	rs17549853	T	C	MODIFIER	F13B	ENSG00000143278	n.*596A>G	SNP	.
chr1	197009062	rs857024	T	C	MODIFIER	F13B	ENSG00000143278	n.*596A>G	SNP	.
chr1	197009508	rs12134960	G	C	HIGH	F13B	ENSG00000143278	n.364-1C>G	SNP	.
chr1	197009631	.	C	CA	MODIFIER	F13B	ENSG00000143278	c.1952+20dupT	I	.
chr1	197009738	.	T	G	LOW	F13B	ENSG00000143278	c.1866A>C	SNP	p.Pro622Pro
chr1	197009798	rs5998	A	G	LOW	F13B	ENSG00000143278	c.1806T>C	SNP	p.Asn602Asn
chr1	197009927	.	G	T	LOW	F13B	ENSG00000143278	c.1739-62C>A	SNP	.
chr1	197019649	.	C	A	LOW	F13B	ENSG00000143278	c.1738+178G>T	SNP	.
chr1	197019768	.	G	A	LOW	F13B	ENSG00000143278	c.1738+59C>T	SNP	.
chr1	197019858	rs6000	A	C	MODERATE	F13B	ENSG00000143278	c.1707T>G	SNP	p.Asp569Glu
chr1	197021927	.	A	G	LOW	F13B	ENSG00000143278	c.1392T>C	SNP	p.Asn464Asn
chr1	197022257	.	C	A	LOW	F13B	ENSG00000143278	c.1355-293G>T	SNP	.
chr1	197022306	.	C	A	LOW	F13B	ENSG00000143278	c.1355-342G>T	SNP	.
chr1	197024643	rs1794003	G	A	LOW	F13B	ENSG00000143278	c.1354+202C>T	SNP	.
chr1	197024716	.	TAAAG	T	LOW	F13B	ENSG00000143278	c.1354+125_1354+128delCTTT	I	.
chr1	197024886	rs192220037	C	T	MODERATE	F13B	ENSG00000143278	c.1313G>A	SNP	p.Arg438His
chr1	197025103	.	G	A	LOW	F13B	ENSG00000143278	c.1172-76C>T	SNP	.
chr1	197026101	.	C	A	LOW	F13B	ENSG00000143278	c.1171+42G>T	SNP	.
chr1	197026265	rs5999	T	C	MODERATE	F13B	ENSG00000143278	c.1049A>G	SNP	p.His350Arg
chr1	197026405	rs377192047	G	A	LOW	F13B	ENSG00000143278	c.985+11C>T	SNP	.
chr1	197026672	rs1759009	A	G	LOW	F13B	ENSG00000143278	c.806-77T>C	SNP	.
chr1	197026819	.	A	G	LOW	F13B	ENSG00000143278	c.806-224T>C	SNP	.
chr1	197029536	rs5994	G	A	LOW	F13B	ENSG00000143278	c.765C>T	SNP	p.Cys255Cys
chr1	197029737	.	A	T	LOW	F13B	ENSG00000143278	c.629-65T>A	SNP	.
chr1	197030087	rs17514253	C	T	LOW	F13B	ENSG00000143278	c.570G>A	SNP	p.Lys190Lys
chr1	197030098	.	C	A	MODERATE	F13B	ENSG00000143278	c.559G>T	SNP	p.Ala187Ser
chr1	197030122	.	C	T	MODERATE	F13B	ENSG00000143278	c.535G>A	SNP	p.Glu179Lys
chr1	197030201	rs5997	T	C	LOW	F13B	ENSG00000143278	c.456A>G	SNP	p.Thr152Thr
chr1	197030237	rs17549277	CT	C	LOW	F13B	ENSG00000143278	c.452-33delA	I	.
chr1	197030281	rs17549596	T	C	LOW	F13B	ENSG00000143278	c.452-76A>G	SNP	.
chr1	197030317	rs1615413	A	G	LOW	F13B	ENSG00000143278	c.452-112T>C	SNP	.
chr1	197031003	.	C	A	MODERATE	F13B	ENSG00000143278	c.362G>T	SNP	p.Gly121Val
chr1	197031011	rs142562955	G	A	LOW	F13B	ENSG00000143278	c.354C>T	SNP	p.Cys118Cys
chr1	197031021	rs6003	C	T	MODERATE	F13B	ENSG00000143278	c.344G>A	SNP	p.Arg115His
chr1	197031296	.	A	C	LOW	F13B	ENSG00000143278	c.266-197T>G	SNP	.
chr1	197031946	rs184461559	T	C	LOW	F13B	ENSG00000143278	c.265+41A>G	SNP	.
chr1	197032345	rs5996	C	G	MODIFIER	F13B	ENSG00000143278	c.65-158G>C	SNP	.
chr1	197036390	.	T	A	LOW	F13B	ENSG00000143278	c.-37A>T	SNP	.
chr1	197036426	.	T	A	MODIFIER	F13B	ENSG00000143278	c.-45A>T	SNP	.
chr2	31556986	rs6543626	C	T	MODIFIER	XDH	ENSG00000158125	c.*4051G>A	SNP	.
chr2	31557076	rs67414105	AGTGTGTGTGT	AGTGTGTGT,AGTGTGT,A,AGTGTGTGTGTGT,AGTGTGTGTGTGTGTGTGT	MODIFIER	XDH	ENSG00000158125	c.*4051_*4051delACACACACAC	I	.
chr2	31557090	rs754918	T	G	MODIFIER	XDH	ENSG00000158125	c.*4051A>C	SNP	.
chr2	31557160	rs148002552	A	C	MODIFIER	XDH	ENSG00000158125	c.*4051T>G	SNP	.
chr2	31557166	.	TA	T	MODIFIER	XDH	ENSG00000158125	c.*4051delT	I	.
chr2	31557269	rs6752058	C	A	MODIFIER	XDH	ENSG00000158125	c.*1555G>T	SNP	.
chr2	31557308	rs1054889	G	A	MODIFIER	XDH	ENSG00000158125	c.*1516C>T	SNP	.
chr2	31557347	rs6710015	T	C	MODIFIER	XDH	ENSG00000158125	c.*1477A>G	SNP	.
chr2	31557561	.	G	A	MODIFIER	XDH	ENSG00000158125	c.*1263C>T	SNP	.
chr2	31557743	rs45488100	T	C	MODIFIER	XDH	ENSG00000158125	c.*1081A>G	SNP	.
chr2	31557796	rs185217151	C	T	MODIFIER	XDH	ENSG00000158125	c.*1028G>A	SNP	.
chr2	31557920	.	A	G	MODIFIER	XDH	ENSG00000158125	c.*904T>C	SNP	.
chr2	31558115	rs10590467	AAG	A	MODIFIER	XDH	ENSG00000158125	c.*707_*708delCT	I	.
chr2	31558306	rs1042039	T	C	MODIFIER	XDH	ENSG00000158125	c.*518A>G	SNP	.
chr2	31558493	.	C	A	MODIFIER	XDH	ENSG00000158125	c.*331G>T	SNP	.
chr2	31558631	rs147693897	C	A	MODIFIER	XDH	ENSG00000158125	c.*193G>T	SNP	.
chr2	31558636	.	C	A	MODIFIER	XDH	ENSG00000158125	c.*188G>T	SNP	.
chr2	31558783	rs45593434	C	G	MODIFIER	XDH	ENSG00000158125	c.*41G>C	SNP	.
chr2	31558950	rs45456694	T	C	LOW	XDH	ENSG00000158125	c.3952-76A>G	SNP	.
chr2	31558977	.	G	C	LOW	XDH	ENSG00000158125	c.3952-103C>G	SNP	.
chr2	31560572	rs45564939	G	A	MODERATE	XDH	ENSG00000158125	c.3886C>T	SNP	p.Arg1296Trp
chr2	31560791	rs189595216	G	A	LOW	XDH	ENSG00000158125	c.3775-108C>T	SNP	.
chr2	31562323	rs45591431	G	C	LOW	XDH	ENSG00000158125	c.3774+32C>G	SNP	.
chr2	31562412	rs207440	C	T	LOW	XDH	ENSG00000158125	c.3717G>A	SNP	p.Glu1239Glu
chr2	31564305	rs35059671	T	C	LOW	XDH	ENSG00000158125	c.3520-45A>G	SNP	.
chr2	31565178	rs141728694	A	G	LOW	XDH	ENSG00000158125	c.3405-15T>C	SNP	.
chr2	31567632	rs207454	T	G	LOW	XDH	ENSG00000158125	c.3352-30A>C	SNP	.
chr2	31569471	rs7599175	A	G	LOW	XDH	ENSG00000158125	c.3351+164T>C	SNP	.
chr2	31569753	.	C	A	LOW	XDH	ENSG00000158125	c.3277-44G>T	SNP	.
chr2	31569923	rs13409029	G	A	LOW	XDH	ENSG00000158125	c.3277-214C>T	SNP	.
chr2	31570376	rs1366813	T	C	LOW	XDH	ENSG00000158125	c.3276+12A>G	SNP	.
chr2	31570501	.	G	C	MODERATE	XDH	ENSG00000158125	c.3163C>G	SNP	p.Leu1055Val
chr2	31570626	rs4952083	C	T	LOW	XDH	ENSG00000158125	c.3148-110G>A	SNP	.
chr2	31570631	rs4952084	A	G	LOW	XDH	ENSG00000158125	c.3148-115T>C	SNP	.
chr2	31570689	rs4952085	G	A	LOW	XDH	ENSG00000158125	c.3148-173C>T	SNP	.
chr2	31571012	.	C	A	LOW	XDH	ENSG00000158125	c.3147+122G>T	SNP	.
chr2	31571064	rs45579134	T	C	LOW	XDH	ENSG00000158125	c.3147+70A>G	SNP	.
chr2	31571241	rs13415401	G	C	LOW	XDH	ENSG00000158125	c.3052-12C>G	SNP	.
chr2	31571687	.	T	C	LOW	XDH	ENSG00000158125	c.3051+78A>G	SNP	.
chr2	31571786	rs1884725	A	G	LOW	XDH	ENSG00000158125	c.3030T>C	SNP	p.Phe1010Phe
chr2	31572271	rs114259258	C	T	LOW	XDH	ENSG00000158125	c.2969+281G>A	SNP	.
chr2	31572275	rs115472424	G	C	LOW	XDH	ENSG00000158125	c.2969+277C>G	SNP	.
chr2	31572398	rs1429374	A	G	LOW	XDH	ENSG00000158125	c.2969+154T>C	SNP	.
chr2	31572482	rs11408029	T	TG	LOW	XDH	ENSG00000158125	c.2969+69dupC	I	.
chr2	31572483	.	G	GT	LOW	XDH	ENSG00000158125	c.2969+68_2969+69insA	I	.
chr2	31572522	.	A	T	LOW	XDH	ENSG00000158125	c.2969+30T>A	SNP	.
chr2	31572523	.	G	C	LOW	XDH	ENSG00000158125	c.2969+29C>G	SNP	.
chr2	31572525	.	A	AGTTGC	LOW	XDH	ENSG00000158125	c.2969+26_2969+27insGCAAC	I	.
chr2	31572526	.	A	T	LOW	XDH	ENSG00000158125	c.2969+26T>A	SNP	.
chr2	31572732	rs13419410	C	T	LOW	XDH	ENSG00000158125	c.2824-35G>A	SNP	.
chr2	31572854	rs45515198	T	C	LOW	XDH	ENSG00000158125	c.2823+44A>G	SNP	.
chr2	31587123	.	G	T	LOW	XDH	ENSG00000158125	c.2545-13C>A	SNP	.
chr2	31587142	rs6760292	A	G	LOW	XDH	ENSG00000158125	c.2545-32T>C	SNP	.
chr2	31587449	rs45554736	G	A	LOW	XDH	ENSG00000158125	c.2545-339C>T	SNP	.
chr2	31588288	rs2365842	T	A	LOW	XDH	ENSG00000158125	c.2544+35A>T	SNP	.
chr2	31588374	rs200505239	A	G	LOW	XDH	ENSG00000158125	c.2493T>C	SNP	p.Asp831Asp
chr2	31588529	.	G	T	LOW	XDH	ENSG00000158125	c.2457-119C>A	SNP	.
chr2	31588561	rs1429376	A	C	LOW	XDH	ENSG00000158125	c.2457-151T>G	SNP	.
chr2	31588577	rs17011356	A	G	LOW	XDH	ENSG00000158125	c.2457-167T>C	SNP	.
chr2	31588664	rs12621192	C	T	LOW	XDH	ENSG00000158125	c.2456+178G>A	SNP	.
chr2	31588717	.	G	T	LOW	XDH	ENSG00000158125	c.2456+125C>A	SNP	.
chr2	31589045	.	C	T	LOW	XDH	ENSG00000158125	c.2323-70G>A	SNP	.
chr2	31589654	rs13387204	T	C	LOW	XDH	ENSG00000158125	c.2322+82A>G	SNP	.
chr2	31589783	.	CT	C	HIGH	XDH	ENSG00000158125	c.2274delA	I	p.Ala758fs
chr2	31589847	rs2295475	G	A	LOW	XDH	ENSG00000158125	c.2211C>T	SNP	p.Ile737Ile
chr2	31589900	rs202164513	T	C	LOW	XDH	ENSG00000158125	c.2198-40A>G	SNP	.
chr2	31590545	rs2281548	A	G	LOW	XDH	ENSG00000158125	c.2197+282T>C	SNP	.
chr2	31590616	rs45462299	G	A	LOW	XDH	ENSG00000158125	c.2197+211C>T	SNP	.
chr2	31590626	rs2281549	G	C	LOW	XDH	ENSG00000158125	c.2197+201C>G	SNP	.
chr2	31590759	rs2281550	C	T	LOW	XDH	ENSG00000158125	c.2197+68G>A	SNP	.
chr2	31590785	rs761926	C	G	LOW	XDH	ENSG00000158125	c.2197+42G>C	SNP	.
chr2	31590917	rs17011368	T	C	MODERATE	XDH	ENSG00000158125	c.2107A>G	SNP	p.Ile703Val
chr2	31591384	rs45446491	ACAGG	A	LOW	XDH	ENSG00000158125	c.2100+19_2100+22delCCTG	I	.
chr2	31591761	rs17395161	T	C	LOW	XDH	ENSG00000158125	c.1981-235A>G	SNP	.
chr2	31593125	rs10181969	T	C	LOW	XDH	ENSG00000158125	c.1980+96A>G	SNP	.
chr2	31593153	.	G	T	LOW	XDH	ENSG00000158125	c.1980+68C>A	SNP	.
chr2	31593265	rs17323225	T	C	MODERATE	XDH	ENSG00000158125	c.1936A>G	SNP	p.Ile646Val
chr2	31594875	rs45599238	G	A	LOW	XDH	ENSG00000158125	c.1856+219C>T	SNP	.
chr2	31595087	rs184028774	C	T	LOW	XDH	ENSG00000158125	c.1856+7G>A	SNP	.
chr2	31596519	rs4549138	G	A	LOW	XDH	ENSG00000158125	c.1686+220C>T	SNP	.
chr2	31596679	rs190083422	T	C	LOW	XDH	ENSG00000158125	c.1686+60A>G	SNP	.
chr2	31596731	rs17395224	G	A	LOW	XDH	ENSG00000158125	c.1686+8C>T	SNP	.
chr2	31596955	rs4952086	G	A	LOW	XDH	ENSG00000158125	c.1603-133C>T	SNP	.
chr2	31596963	rs4952087	T	C	LOW	XDH	ENSG00000158125	c.1603-141A>G	SNP	.
chr2	31596996	.	G	T	LOW	XDH	ENSG00000158125	c.1603-174C>A	SNP	.
chr2	31597032	rs12712316	C	A	LOW	XDH	ENSG00000158125	c.1603-210G>T	SNP	.
chr2	31597994	rs207401	T	C	LOW	XDH	ENSG00000158125	c.1602+252A>G	SNP	.
chr2	31598339	rs45612839	G	C	LOW	XDH	ENSG00000158125	c.1509C>G	SNP	p.Gly503Gly
chr2	31598353	rs150262349	C	T	MODERATE	XDH	ENSG00000158125	c.1495G>A	SNP	p.Asp499Asn
chr2	31598485	rs2070294	T	C	MODIFIER	XDH	ENSG00000158125	c.1428-65A>G	SNP	.
chr2	31599989	rs185036611	C	T	MODERATE	XDH	ENSG00000158125	c.1357G>A	SNP	p.Ala453Thr
chr2	31599993	.	C	A	MODERATE	XDH	ENSG00000158125	c.1353G>T	SNP	p.Glu451Asp
chr2	31600017	rs45471294	C	T	LOW	XDH	ENSG00000158125	c.1329G>A	SNP	p.Lys443Lys
chr2	31600056	.	G	T	MODERATE	XDH	ENSG00000158125	c.1290C>A	SNP	p.Asp430Glu
chr2	31600146	rs10187719	T	C	MODIFIER	XDH	ENSG00000158125	c.1243-43A>G	SNP	.
chr2	31602677	.	G	C	MODIFIER	XDH	ENSG00000158125	n.*581C>G	SNP	.
chr2	31602925	rs180915415	G	T	LOW	XDH	ENSG00000158125	c.1133-83C>A	SNP	.
chr2	31604620	rs372846520	G	A	LOW	XDH	ENSG00000158125	c.1039-28C>T	SNP	.
chr2	31604772	rs45550432	A	G	LOW	XDH	ENSG00000158125	c.1039-180T>C	SNP	.
chr2	31606361	rs45568731	G	A	LOW	XDH	ENSG00000158125	c.886+260C>T	SNP	.
chr2	31606611	.	C	G	LOW	XDH	ENSG00000158125	c.886+10G>C	SNP	.
chr2	31606649	.	C	A	MODERATE	XDH	ENSG00000158125	c.858G>T	SNP	p.Glu286Asp
chr2	31606985	rs3065136	A	AGTGTGTGT,AGTGTGT,AGTGTGTGTGT,AGTGTGTGTGTGTGTGTGT,AGTGT,AGTGTGTGTGTGTGTGT	LOW	XDH	ENSG00000158125	c.794-280_794-273dupACACACAC	I	.
chr2	31607021	rs3065137	T	TG	LOW	XDH	ENSG00000158125	c.794-309_794-308insC	I	.
chr2	31607022	.	T	TGTGTGTGTGTG,TGTGTG,TGTGTGTG,TGTGTGTGTG	LOW	XDH	ENSG00000158125	c.794-310_794-309insCACACACACAC	I	.
chr2	31607054	.	T	C	LOW	XDH	ENSG00000158125	c.794-341A>G	SNP	.
chr2	31607065	rs71444496	C	T	LOW	XDH	ENSG00000158125	c.794-352G>A	SNP	.
chr2	31607128	rs2236168	T	C	LOW	XDH	ENSG00000158125	c.794-415A>G	SNP	.
chr2	31607271	.	T	A	LOW	XDH	ENSG00000158125	c.794-558A>T	SNP	.
chr2	31607275	rs148756340	A	G	LOW	XDH	ENSG00000158125	c.794-562T>C	SNP	.
chr2	31607344	.	G	T	LOW	XDH	ENSG00000158125	c.794-631C>A	SNP	.
chr2	31607545	rs528551	C	G	LOW	XDH	ENSG00000158125	c.794-832G>C	SNP	.
chr2	31609112	.	G	A	LOW	XDH	ENSG00000158125	c.793+168C>T	SNP	.
chr2	31609369	rs45469499	G	A	MODERATE	XDH	ENSG00000158125	c.704C>T	SNP	p.Thr235Met
chr2	31609448	rs477626	A	C	LOW	XDH	ENSG00000158125	c.652-27T>G	SNP	.
chr2	31609624	.	T	A	LOW	XDH	ENSG00000158125	c.652-203A>T	SNP	.
chr2	31610646	rs45557040	C	T	LOW	XDH	ENSG00000158125	c.651+31G>A	SNP	.
chr2	31610701	rs45575032	C	T	LOW	XDH	ENSG00000158125	c.627G>A	SNP	p.Glu209Glu
chr2	31610722	.	C	T	LOW	XDH	ENSG00000158125	c.606G>A	SNP	p.Thr202Thr
chr2	31611054	rs45519736	A	T	MODIFIER	XDH	ENSG00000158125	n.-1T>A	SNP	.
chr2	31611143	rs45523133	C	T	MODERATE	XDH	ENSG00000158125	c.514G>A	SNP	p.Gly172Arg
chr2	31611213	rs45501994	G	A	MODIFIER	XDH	ENSG00000158125	n.-1C>T	SNP	.
chr2	31611367	rs206847	T	C	MODIFIER	XDH	ENSG00000158125	n.-1A>G	SNP	.
chr2	31612582	.	G	T	MODIFIER	XDH	ENSG00000158125	n.-1C>A	SNP	.
chr2	31620632	.	G	T	LOW	XDH	ENSG00000158125	c.434-37C>A	SNP	.
chr2	31620828	.	G	T	LOW	XDH	ENSG00000158125	c.434-233C>A	SNP	.
chr2	31621598	rs10175754	T	C	LOW	XDH	ENSG00000158125	c.307-33A>G	SNP	.
chr2	31624321	.	G	T	LOW	XDH	ENSG00000158125	c.198-127C>A	SNP	.
chr2	31626045	rs1346644	G	C	LOW	XDH	ENSG00000158125	c.101-35C>G	SNP	.
chr2	31626094	rs206797	C	A	LOW	XDH	ENSG00000158125	c.101-84G>T	SNP	.
chr2	31628675	rs45451209	A	G	LOW	XDH	ENSG00000158125	c.100+98T>C	SNP	.
chr2	31628705	rs1366814	T	G	LOW	XDH	ENSG00000158125	c.100+68A>C	SNP	.
chr2	31628746	rs206801	G	A	LOW	XDH	ENSG00000158125	c.100+27C>T	SNP	.
chr2	31628955	rs206802	C	G	LOW	XDH	ENSG00000158125	c.43-125G>C	SNP	.
chr2	31637363	rs2273452	G	A	LOW	XDH	ENSG00000158125	c.42+128C>T	SNP	.
chr2	38294003	rs9341270	T	C	MODIFIER	CYP1B1	ENSG00000138061	c.*2034A>G	SNP	.
chr2	38294718	rs6760346	A	G	MODIFIER	CYP1B1	ENSG00000138061	c.*3147T>C	SNP	.
chr2	38294841	.	A	G	MODIFIER	CYP1B1	ENSG00000138061	c.*3024T>C	SNP	.
chr2	38295456	rs162549	T	A	MODIFIER	CYP1B1	ENSG00000138061	c.*2409A>T	SNP	.
chr2	38295494	rs9309020	A	G	MODIFIER	CYP1B1	ENSG00000138061	c.*2371T>C	SNP	.
chr2	38295707	rs112948057	A	G	MODIFIER	CYP1B1	ENSG00000138061	c.*2158T>C	SNP	.
chr2	38295994	rs9341266	G	A	MODIFIER	CYP1B1	ENSG00000138061	c.*1871C>T	SNP	.
chr2	38296890	rs2855658	T	C	MODIFIER	CYP1B1	ENSG00000138061	c.*975A>G	SNP	.
chr2	38296985	rs4646433	CT	C	MODIFIER	CYP1B1	ENSG00000138061	c.*879delA	I	.
chr2	38296997	rs200949126	A	AC	MODIFIER	CYP1B1	ENSG00000138061	c.*867dupG	I	.
chr2	38297055	rs4646432	CT	C,CTT	MODIFIER	CYP1B1	ENSG00000138061	c.*809delA	I	.
chr2	38297170	rs10916	C	A	MODIFIER	CYP1B1	ENSG00000138061	c.*695G>T	SNP	.
chr2	38297368	.	C	A	MODIFIER	CYP1B1	ENSG00000138061	c.*497G>T	SNP	.
chr2	38297399	rs9341260	C	T	MODIFIER	CYP1B1	ENSG00000138061	c.*466G>A	SNP	.
chr2	38297515	rs162562	G	T	MODIFIER	CYP1B1	ENSG00000138061	c.*350C>A	SNP	.
chr2	38297576	.	C	T	MODIFIER	CYP1B1	ENSG00000138061	c.*289G>A	SNP	.
chr2	38297654	rs4646431	C	CA	MODIFIER	CYP1B1	ENSG00000138061	c.*210dupT	I	.
chr2	38297747	rs1799885	G	C	LOW	CYP1B1	ENSG00000138061	n.88+6C>G	SNP	.
chr2	38298139	rs1800440	T	C	MODERATE	CYP1B1	ENSG00000138061	c.1358A>G	SNP	p.Asn453Ser
chr2	38298150	rs1056837	A	G	LOW	CYP1B1	ENSG00000138061	c.1347T>C	SNP	p.Asp449Asp
chr2	38298169	rs4986888	G	C	MODERATE	CYP1B1	ENSG00000138061	c.1328C>G	SNP	p.Ala443Gly
chr2	38298203	rs1056836	C	G	MODERATE	CYP1B1	ENSG00000138061	c.1294G>C	SNP	p.Val432Leu
chr2	38298394	rs79204362	C	T	MODERATE	CYP1B1	ENSG00000138061	c.1103G>A	SNP	p.Arg368His
chr2	38301171	.	C	T	MODIFIER	CYP1B1	ENSG00000138061	n.-1G>A	SNP	.
chr2	38301200	.	C	T	MODIFIER	CYP1B1	ENSG00000138061	n.-1G>A	SNP	.
chr2	38301214	rs6759786	G	A	MODIFIER	CYP1B1	ENSG00000138061	n.-1C>T	SNP	.
chr2	38301803	rs9341249	C	G	LOW	CYP1B1	ENSG00000138061	c.729G>C	SNP	p.Val243Val
chr2	38302177	rs1056827	C	A	MODERATE	CYP1B1	ENSG00000138061	c.355G>T	SNP	p.Ala119Ser
chr2	38302291	rs9282671	A	T	MODERATE	CYP1B1	ENSG00000138061	c.241T>A	SNP	p.Tyr81Asn
chr2	38302377	rs201824781	G	A	MODERATE	CYP1B1	ENSG00000138061	c.155C>T	SNP	p.Pro52Leu
chr2	38302385	rs4987137	G	T	LOW	CYP1B1	ENSG00000138061	c.147C>A	SNP	p.Ser49Ser
chr2	38302390	rs10012	G	C	MODERATE	CYP1B1	ENSG00000138061	c.142C>G	SNP	p.Arg48Gly
chr2	38302544	rs2617266	G	A	MODIFIER	CYP1B1	ENSG00000138061	n.-1C>T	SNP	.
chr2	38302546	rs4987134	G	A	MODIFIER	CYP1B1	ENSG00000138061	n.-1C>T	SNP	.
chr2	38302923	rs9341245	C	T	LOW	CYP1B1	ENSG00000138061	c.-2G>A	SNP	.
chr2	38303017	rs11379588	A	AG	MODIFIER	CYP1B1	ENSG00000138061	c.-97dupC	I	.
chr2	38337247	rs147558441	C	T	MODIFIER	CYP1B1	ENSG00000138061	n.-1G>A	SNP	.
chr2	38337267	rs113401938	CA	CAA,C	MODIFIER	CYP1B1	ENSG00000138061	n.-1delT	I	.
chr2	85772478	rs138686161	C	T	MODIFIER	GGCX	ENSG00000115486	c.*4579G>A	SNP	.
chr2	85772548	rs7605975	C	T	MODIFIER	GGCX	ENSG00000115486	c.*4509G>A	SNP	.
chr2	85772628	rs62165899	C	T	MODIFIER	GGCX	ENSG00000115486	c.*4429G>A	SNP	.
chr2	85772792	.	T	A	MODIFIER	GGCX	ENSG00000115486	c.*4265A>T	SNP	.
chr2	85773002	.	C	A	MODIFIER	GGCX	ENSG00000115486	c.*4055G>T	SNP	.
chr2	85773025	.	C	A	MODIFIER	GGCX	ENSG00000115486	c.*4032G>T	SNP	.
chr2	85773053	.	T	A	MODIFIER	GGCX	ENSG00000115486	c.*4004A>T	SNP	.
chr2	85773061	rs12473819	A	G	MODIFIER	GGCX	ENSG00000115486	c.*3996T>C	SNP	.
chr2	85773067	.	G	T	MODIFIER	GGCX	ENSG00000115486	c.*3990C>A	SNP	.
chr2	85773073	.	T	G	MODIFIER	GGCX	ENSG00000115486	c.*3984A>C	SNP	.
chr2	85773229	.	T	C	MODIFIER	GGCX	ENSG00000115486	c.*3828A>G	SNP	.
chr2	85773252	rs12470957	T	C	MODIFIER	GGCX	ENSG00000115486	c.*3805A>G	SNP	.
chr2	85773287	rs141040739	A	G	MODIFIER	GGCX	ENSG00000115486	c.*3770T>C	SNP	.
chr2	85773305	rs72643495	C	T	MODIFIER	GGCX	ENSG00000115486	c.*3752G>A	SNP	.
chr2	85773516	.	G	A	MODIFIER	GGCX	ENSG00000115486	c.*3541C>T	SNP	.
chr2	85773518	.	C	A	MODIFIER	GGCX	ENSG00000115486	c.*3539G>T	SNP	.
chr2	85773532	.	T	A	MODIFIER	GGCX	ENSG00000115486	c.*3525A>T	SNP	.
chr2	85773539	rs11415157	T	TAA,TA	MODIFIER	GGCX	ENSG00000115486	c.*3516_*3517dupTT	I	.
chr2	85773753	.	G	T	MODIFIER	GGCX	ENSG00000115486	c.*3304C>A	SNP	.
chr2	85773879	rs114069186	C	T	MODIFIER	GGCX	ENSG00000115486	c.*3178G>A	SNP	.
chr2	85773986	rs72843835	A	G	MODIFIER	GGCX	ENSG00000115486	c.*3071T>C	SNP	.
chr2	85774010	rs34669893	C	T	MODIFIER	GGCX	ENSG00000115486	c.*3047G>A	SNP	.
chr2	85774083	rs72843836	C	T	MODIFIER	GGCX	ENSG00000115486	c.*2974G>A	SNP	.
chr2	85774108	rs76606353	G	A	MODIFIER	GGCX	ENSG00000115486	c.*2949C>T	SNP	.
chr2	85774676	rs6547621	G	A	MODIFIER	GGCX	ENSG00000115486	c.*2381C>T	SNP	.
chr2	85774828	rs10543863	CAG	C	MODIFIER	GGCX	ENSG00000115486	c.*2227_*2228delCT	I	.
chr2	85774997	.	A	G	MODIFIER	GGCX	ENSG00000115486	c.*2060T>C	SNP	.
chr2	85776008	rs13406935	A	T	MODIFIER	GGCX	ENSG00000115486	c.*1049T>A	SNP	.
chr2	85776238	.	C	A	MODIFIER	GGCX	ENSG00000115486	c.*819G>T	SNP	.
chr2	85776276	rs142680507	T	G	MODIFIER	GGCX	ENSG00000115486	c.*781A>C	SNP	.
chr2	85776490	rs3074402	C	CTTTA	MODIFIER	GGCX	ENSG00000115486	c.*563_*566dupTAAA	I	.
chr2	85776832	rs72843839	C	T	MODIFIER	GGCX	ENSG00000115486	c.*225G>A	SNP	.
chr2	85776892	rs181695165	T	C	MODIFIER	GGCX	ENSG00000115486	c.*165A>G	SNP	.
chr2	85776942	rs200969336	G	GC	MODIFIER	GGCX	ENSG00000115486	c.*114dupG	I	.
chr2	85776949	rs59419074	CA	CAA,C	MODIFIER	GGCX	ENSG00000115486	c.*107delT	I	.
chr2	85776950	rs78909830	A	C	MODIFIER	GGCX	ENSG00000115486	c.*107T>G	SNP	.
chr2	85776965	.	ACTTTTGAG	A	MODIFIER	GGCX	ENSG00000115486	c.*84_*91delCTCAAAAG	I	.
chr2	85776966	.	C	A	MODIFIER	GGCX	ENSG00000115486	c.*91G>T	SNP	.
chr2	85777270	rs2028898	G	A	LOW	GGCX	ENSG00000115486	c.2085-21C>T	SNP	.
chr2	85777572	rs17026447	A	C	LOW	GGCX	ENSG00000115486	c.2084+106T>G	SNP	.
chr2	85777633	rs11676382	C	G	LOW	GGCX	ENSG00000115486	c.2084+45G>C	SNP	.
chr2	85777856	rs61733105	G	T	MODERATE	GGCX	ENSG00000115486	c.1906C>A	SNP	p.Pro636Thr
chr2	85777924	.	C	T	LOW	GGCX	ENSG00000115486	c.1889-51G>A	SNP	.
chr2	85778164	rs187605466	G	A	MODERATE	GGCX	ENSG00000115486	c.1772C>T	SNP	p.Thr591Met
chr2	85778263	rs146315686	C	G	LOW	GGCX	ENSG00000115486	c.1741-68G>C	SNP	.
chr2	85778993	.	C	T	LOW	GGCX	ENSG00000115486	c.1551G>A	SNP	p.Gln517Gln
chr2	85779050	rs41290033	G	A	LOW	GGCX	ENSG00000115486	c.1494C>T	SNP	p.Arg498Arg
chr2	85779202	rs370467631	TAGA	T	LOW	GGCX	ENSG00000115486	c.1440-101_1440-99delTCT	I	.
chr2	85779965	rs141235324	A	C	LOW	GGCX	ENSG00000115486	c.1287+97T>G	SNP	.
chr2	85780107	rs10179904	G	A	LOW	GGCX	ENSG00000115486	c.1242C>T	SNP	p.Thr414Thr
chr2	85780131	rs2592551	G	A	LOW	GGCX	ENSG00000115486	c.1218C>T	SNP	p.Arg406Arg
chr2	85780536	rs699664	C	T	MODERATE	GGCX	ENSG00000115486	c.974G>A	SNP	p.Arg325Gln
chr2	85780679	rs184087853	G	A	LOW	GGCX	ENSG00000115486	c.890-59C>T	SNP	.
chr2	85780762	rs186802122	G	A	LOW	GGCX	ENSG00000115486	c.890-142C>T	SNP	.
chr2	85781241	.	T	C	LOW	GGCX	ENSG00000115486	c.889+25A>G	SNP	.
chr2	85781318	rs1254896	T	G	LOW	GGCX	ENSG00000115486	c.837A>C	SNP	p.Gly279Gly
chr2	85781577	rs112936952	T	TTTGTTGTTG,TTTGTTGTTGTTG,TTTG,TTTGTTG	LOW	GGCX	ENSG00000115486	c.726-157_726-149dupCAACAACAA	I	.
chr2	85781612	.	G	A	LOW	GGCX	ENSG00000115486	c.726-183C>T	SNP	.
chr2	85781768	rs10196357	T	A	LOW	GGCX	ENSG00000115486	c.726-339A>T	SNP	.
chr2	85782023	rs762684	G	A	LOW	GGCX	ENSG00000115486	c.725+584C>T	SNP	.
chr2	85782097	rs77142461	GA	G	LOW	GGCX	ENSG00000115486	c.725+509delT	I	.
chr2	85782222	rs117757513	G	T	LOW	GGCX	ENSG00000115486	c.725+385C>A	SNP	.
chr2	85782587	rs78185751	C	A	LOW	GGCX	ENSG00000115486	c.725+20G>T	SNP	.
chr2	85782645	.	C	A	MODERATE	GGCX	ENSG00000115486	c.687G>T	SNP	p.Met229Ile
chr2	85782787	.	G	T	LOW	GGCX	ENSG00000115486	c.619-74C>A	SNP	.
chr2	85783125	.	A	T	LOW	GGCX	ENSG00000115486	c.618+180T>A	SNP	.
chr2	85783128	rs6738645	T	G	LOW	GGCX	ENSG00000115486	c.618+177A>C	SNP	.
chr2	85783147	rs28613222	T	C	LOW	GGCX	ENSG00000115486	c.618+158A>G	SNP	.
chr2	85783150	rs78831337	GA	G	LOW	GGCX	ENSG00000115486	c.618+154delT	I	.
chr2	85783205	rs150580311	A	C	LOW	GGCX	ENSG00000115486	c.618+100T>G	SNP	.
chr2	85785948	.	A	G	LOW	GGCX	ENSG00000115486	c.373+92T>C	SNP	.
chr2	85786074	rs6751560	G	A	LOW	GGCX	ENSG00000115486	c.339C>T	SNP	p.Asp113Asp
chr2	85786290	.	G	T	LOW	GGCX	ENSG00000115486	c.215-92C>A	SNP	.
chr2	85787960	.	T	A	MODERATE	GGCX	ENSG00000115486	c.192A>T	SNP	p.Leu64Phe
chr2	85788140	rs1254898	C	T	LOW	GGCX	ENSG00000115486	c.44-32G>A	SNP	.
chr2	85788175	rs7568458	T	A	LOW	GGCX	ENSG00000115486	c.44-67A>T	SNP	.
chr2	128175940	.	G	T	MODIFIER	PROC	ENSG00000115718	c.-9G>T	SNP	.
chr2	128176040	rs1799810	A	T	LOW	PROC	ENSG00000115718	c.18A>T	SNP	p.Arg6Arg
chr2	128176094	rs2069905	T	C	MODIFIER	PROC	ENSG00000115718	c.-251T>C	SNP	.
chr2	128176195	rs2854700	G	A	MODIFIER	PROC	ENSG00000115718	c.-251G>A	SNP	.
chr2	128176223	rs74392719	G	C	MODIFIER	PROC	ENSG00000115718	c.-251G>C	SNP	.
chr2	128176230	rs41280570	C	T	MODIFIER	PROC	ENSG00000115718	c.-251C>T	SNP	.
chr2	128176257	.	T	C	MODIFIER	PROC	ENSG00000115718	c.-251T>C	SNP	.
chr2	128177377	rs1158867	C	T	LOW	PROC	ENSG00000115718	c.-137-5C>T	SNP	.
chr2	128177493	rs41269833	C	T	LOW	PROC	ENSG00000115718	c.-21-5C>T	SNP	.
chr2	128177548	rs148490199	C	T	LOW	PROC	ENSG00000115718	c.93C>T	SNP	p.Phe31Phe
chr2	128177584	rs144300387	T	C	LOW	PROC	ENSG00000115718	c.129T>C	SNP	p.Pro43Pro
chr2	128178878	.	C	T	LOW	PROC	ENSG00000115718	c.153C>T	SNP	p.Ser51Ser
chr2	128179181	.	C	G	LOW	PROC	ENSG00000115718	c.300+156C>G	SNP	.
chr2	128180221	rs973760	A	G	LOW	PROC	ENSG00000115718	c.301-272A>G	SNP	.
chr2	128180480	.	GCT	G	LOW	PROC	ENSG00000115718	c.301-7_301-6delTC	I	.
chr2	128180872	rs5936	G	T	LOW	PROC	ENSG00000115718	c.588G>T	SNP	p.Ser196Ser
chr2	128181028	rs1878844	A	G	LOW	PROC	ENSG00000115718	c.700+44A>G	SNP	.
chr2	128183447	rs2679404	A	G	LOW	PROC	ENSG00000115718	c.701-214A>G	SNP	.
chr2	128183701	.	G	T	MODERATE	PROC	ENSG00000115718	c.741G>T	SNP	p.Lys247Asn
chr2	128183709	.	G	T	MODERATE	PROC	ENSG00000115718	c.749G>T	SNP	p.Ser250Ile
chr2	128183732	.	G	T	MODERATE	PROC	ENSG00000115718	c.772G>T	SNP	p.Asp258Tyr
chr2	128183755	rs2069927	G	A	LOW	PROC	ENSG00000115718	c.795G>A	SNP	p.Pro265Pro
chr2	128183914	rs2069928	G	T	LOW	PROC	ENSG00000115718	c.843+111G>T	SNP	.
chr2	128184210	rs138935191	T	C	LOW	PROC	ENSG00000115718	c.843+407T>C	SNP	.
chr2	128184770	rs5937	T	C	LOW	PROC	ENSG00000115718	c.933T>C	SNP	p.Asp311Asp
chr2	128184783	.	C	A	MODERATE	PROC	ENSG00000115718	c.946C>A	SNP	p.Leu316Ile
chr2	128185898	.	C	T	LOW	PROC	ENSG00000115718	c.962-35C>T	SNP	.
chr2	128186243	rs61731660	G	A	LOW	PROC	ENSG00000115718	c.1272G>A	SNP	p.Pro424Pro
chr2	128186696	.	C	T	MODIFIER	PROC	ENSG00000115718	c.*174C>T	SNP	.
chr2	128186698	.	T	A	MODIFIER	PROC	ENSG00000115718	c.*176T>A	SNP	.
chr2	128187050	.	G	A	MODIFIER	PROC	ENSG00000115718	c.*1559G>A	SNP	.
chr2	234544944	rs184888050	A	G	MODIFIER	UGT1A10	ENSG00000242515	c.-70A>G	SNP	.
chr2	234545039	rs149250772	A	AT,ATT,ATTT	MODIFIER	UGT1A10	ENSG00000242515	c.-70_-70insT	I	.
chr2	234545294	rs11683356	G	A	LOW	UGT1A10	ENSG00000242515	c.126G>A	SNP	p.Gln42Gln
chr2	234545318	.	CA	C	HIGH	UGT1A10	ENSG00000242515	c.151delA	I	p.Arg51fs
chr2	234545850	rs374057045	C	G	MODERATE	UGT1A10	ENSG00000242515	c.682C>G	SNP	p.Leu228Val
chr2	234545861	rs17854828	C	T	LOW	UGT1A10	ENSG00000242515	c.693C>T	SNP	p.Ala231Ala
chr2	234580305	rs6714486	T	A	MODIFIER	UGT1A9	ENSG00000241119	c.-83T>A	SNP	.
chr2	234580453	rs3832043	AT	A,ATT	MODIFIER	UGT1A9	ENSG00000241119	c.-83delT	I	.
chr2	234580494	rs17868322	G	A	MODIFIER	UGT1A9	ENSG00000241119	c.-83G>A	SNP	.
chr2	234580705	.	G	A	MODERATE	UGT1A9	ENSG00000241119	c.125G>A	SNP	p.Arg42Lys
chr2	234581003	rs138301590	T	G	LOW	UGT1A9	ENSG00000241119	c.423T>G	SNP	p.Ser141Ser
chr2	234581654	rs2741047	A	T	MODIFIER	UGT1A10	ENSG00000242515	c.855+35631A>T	SNP	.
chr2	234600116	rs12474980	G	A	MODIFIER	UGT1A7	ENSG00000244122	c.*909G>A	SNP	.
chr2	234600274	rs10445704	G	A	MODIFIER	UGT1A6	ENSG00000167165	c.-200G>A	SNP	.
chr2	234600335	rs45549435	CAGGAG	C	MODIFIER	UGT1A6	ENSG00000167165	c.-133_-129delAGGAG	I	.
chr2	234600695	rs17868327	C	A	MODIFIER	UGT1A7	ENSG00000244122	c.*1488C>A	SNP	.
chr2	234601315	.	G	T	MODIFIER	UGT1A6	ENSG00000167165	c.-140G>T	SNP	.
chr2	234601633	.	A	G	LOW	UGT1A6	ENSG00000167165	c.-18A>G	SNP	.
chr2	234601669	rs6759892	T	G	MODERATE	UGT1A6	ENSG00000167165	c.19T>G	SNP	p.Ser7Ala
chr2	234601965	rs1105880	A	G	LOW	UGT1A6	ENSG00000167165	c.315A>G	SNP	p.Leu105Leu
chr2	234602191	rs2070959	A	G	MODERATE	UGT1A6	ENSG00000167165	c.541A>G	SNP	p.Thr181Ala
chr2	234602202	rs1105879	A	C	MODERATE	UGT1A6	ENSG00000167165	c.552A>C	SNP	p.Arg184Ser
chr2	234602206	.	C	T	MODERATE	UGT1A6	ENSG00000167165	c.556C>T	SNP	p.Pro186Ser
chr2	234602277	rs17863783	G	T	LOW	UGT1A6	ENSG00000167165	c.627G>T	SNP	p.Val209Val
chr2	234602347	.	G	T	MODERATE	UGT1A6	ENSG00000167165	c.697G>T	SNP	p.Ala233Ser
chr2	234602641	rs7592281	G	T	MODIFIER	UGT1A7	ENSG00000244122	c.*473G>T	SNP	.
chr2	234602654	rs12478255	G	A	MODIFIER	UGT1A7	ENSG00000244122	c.*473G>A	SNP	.
chr2	234621780	rs3755323	T	C	MODERATE	UGT1A5	ENSG00000240224	c.143T>C	SNP	p.Leu48Ser
chr2	234621787	rs3755322	C	G	MODERATE	UGT1A5	ENSG00000240224	c.150C>G	SNP	p.Asp50Glu
chr2	234621825	rs3755321	T	C	MODERATE	UGT1A5	ENSG00000240224	c.188T>C	SNP	p.Leu63Pro
chr2	234621856	rs17874940	C	A	MODERATE	UGT1A5	ENSG00000240224	c.219C>A	SNP	p.Asn73Lys
chr2	234622061	rs3755320	C	A	MODERATE	UGT1A5	ENSG00000240224	c.424C>A	SNP	p.His142Asn
chr2	234622110	rs12475068	C	G	MODERATE	UGT1A5	ENSG00000240224	c.473C>G	SNP	p.Ala158Gly
chr2	234622282	rs17868333	C	T	LOW	UGT1A5	ENSG00000240224	c.645C>T	SNP	p.Leu215Leu
chr2	234622294	rs17863790	C	T	LOW	UGT1A5	ENSG00000240224	c.657C>T	SNP	p.Ala219Ala
chr2	234622310	rs17862867	C	T	MODERATE	UGT1A5	ENSG00000240224	c.673C>T	SNP	p.His225Tyr
chr2	234622379	rs2012736	C	A	MODERATE	UGT1A5	ENSG00000240224	c.742C>A	SNP	p.Leu248Ile
chr2	234622382	rs17862868	G	C	MODERATE	UGT1A5	ENSG00000240224	c.745G>C	SNP	p.Val249Leu
chr2	234622412	rs3892170	G	C	MODERATE	UGT1A5	ENSG00000240224	c.775G>C	SNP	p.Gly259Arg
chr2	234622420	rs17862869	T	C	LOW	UGT1A5	ENSG00000240224	c.783T>C	SNP	p.Phe261Phe
chr2	234622429	rs2012734	T	C	LOW	UGT1A5	ENSG00000240224	c.792T>C	SNP	p.Asp264Asp
chr2	234622742	rs17862870	G	A	MODIFIER	UGT1A4	ENSG00000244474	c.-44G>A	SNP	.
chr2	234626199	rs3806591	T	C	MODIFIER	UGT1A4	ENSG00000244474	c.-44T>C	SNP	.
chr2	234627010	rs3732221	C	T	MODIFIER	UGT1A4	ENSG00000244474	c.-44C>T	SNP	.
chr2	234627048	rs3732220	G	A	MODIFIER	UGT1A4	ENSG00000244474	c.-44G>A	SNP	.
chr2	234627304	rs3732218	G	A	MODIFIER	UGT1A4	ENSG00000244474	c.-44G>A	SNP	.
chr2	234627377	.	G	A	MODIFIER	UGT1A4	ENSG00000244474	c.-44G>A	SNP	.
chr2	234627402	.	G	A	MODIFIER	UGT1A4	ENSG00000244474	c.-44G>A	SNP	.
chr2	234627536	rs6755571	C	A	MODERATE	UGT1A4	ENSG00000244474	c.70C>A	SNP	p.Pro24Thr
chr2	234627608	rs2011425	T	G	MODERATE	UGT1A4	ENSG00000244474	c.142T>G	SNP	p.Leu48Val
chr2	234627640	.	G	A	LOW	UGT1A4	ENSG00000244474	c.174G>A	SNP	p.Ala58Ala
chr2	234627660	.	T	C	MODERATE	UGT1A4	ENSG00000244474	c.194T>C	SNP	p.Val65Ala
chr2	234627701	rs150934066	G	A	MODERATE	UGT1A4	ENSG00000244474	c.235G>A	SNP	p.Ala79Thr
chr2	234627744	rs188914242	C	T	MODERATE	UGT1A4	ENSG00000244474	c.278C>T	SNP	p.Thr93Met
chr2	234627863	.	C	A	MODERATE	UGT1A4	ENSG00000244474	c.397C>A	SNP	p.His133Asn
chr2	234627884	.	C	A	MODERATE	UGT1A4	ENSG00000244474	c.418C>A	SNP	p.His140Asn
chr2	234627914	rs12468274	T	C	LOW	UGT1A4	ENSG00000244474	c.448T>C	SNP	p.Leu150Leu
chr2	234627937	rs2011404	T	C	LOW	UGT1A4	ENSG00000244474	c.471T>C	SNP	p.Cys157Cys
chr2	234627981	.	T	C	MODERATE	UGT1A4	ENSG00000244474	c.515T>C	SNP	p.Phe172Ser
chr2	234627992	rs45540231	A	T	MODERATE	UGT1A4	ENSG00000244474	c.526A>T	SNP	p.Ile176Phe
chr2	234628270	rs3732217	G	A	LOW	UGT1A4	ENSG00000244474	c.804G>A	SNP	p.Pro268Pro
chr2	234637803	rs3821242	T	C	MODERATE	UGT1A3	ENSG00000243135	c.31T>C	SNP	p.Trp11Arg
chr2	234637853	rs6706232	G	A	LOW	UGT1A3	ENSG00000243135	c.81G>A	SNP	p.Glu27Glu
chr2	234638006	rs17868336	A	G	LOW	UGT1A3	ENSG00000243135	c.234A>G	SNP	p.Thr78Thr
chr2	234638203	rs13406898	C	T	MODERATE	UGT1A3	ENSG00000243135	c.431C>T	SNP	p.Thr144Ile
chr2	234638245	rs61764030	C	T	MODERATE	UGT1A3	ENSG00000243135	c.473C>T	SNP	p.Ala158Val
chr2	234638249	rs7574296	A	G	LOW	UGT1A3	ENSG00000243135	c.477A>G	SNP	p.Ala159Ala
chr2	234638394	rs140766748	A	C	MODERATE	UGT1A3	ENSG00000243135	c.622A>C	SNP	p.Met208Leu
chr2	234638508	rs146461519	G	T	MODERATE	UGT1A3	ENSG00000243135	c.736G>T	SNP	p.Val246Leu
chr2	234638580	rs45449995	A	G	MODERATE	UGT1A3	ENSG00000243135	c.808A>G	SNP	p.Met270Val
chr2	234638690	rs2361501	A	T	MODIFIER	UGT1A6	ENSG00000167165	n.*595A>T	SNP	.
chr2	234663979	.	G	T	MODIFIER	UGT1A1	ENSG00000242366	c.-41G>T	SNP	.
chr2	234669144	rs4148323	G	A	MODERATE	UGT1A1	ENSG00000242366	c.211G>A	SNP	p.Gly71Arg
chr2	234669886	rs17868341	C	T	MODIFIER	UGT1A6	ENSG00000167165	n.*1848C>T	SNP	.
chr2	234675486	.	C	G	MODIFIER	UGT1A10	ENSG00000242515	c.856-194C>G	SNP	.
chr2	234675829	rs34650714	C	T	MODIFIER	UGT1A6	ENSG00000167165	n.*204C>T	SNP	.
chr2	234676312	rs143192680	C	G	MODIFIER	UGT1A6	ENSG00000167165	n.*204C>G	SNP	.
chr2	234676866	.	G	T	MODERATE	UGT1A10	ENSG00000242515	c.1076G>T	SNP	p.Gly359Val
chr2	234676872	rs34946978	C	T	MODERATE	UGT1A10	ENSG00000242515	c.1082C>T	SNP	p.Pro361Leu
chr2	234676884	.	C	A	MODERATE	UGT1A10	ENSG00000242515	c.1094C>A	SNP	p.Ala365Asp
chr2	234677221	.	A	T	MODIFIER	UGT1A6	ENSG00000167165	n.*204A>T	SNP	.
chr2	234677222	.	TTTC	T	MODIFIER	UGT1A6	ENSG00000167165	n.*204_*204delTTC	I	.
chr2	234677224	.	TC	T	MODIFIER	UGT1A6	ENSG00000167165	n.*204delC	I	.
chr2	234677225	.	C	T	MODIFIER	UGT1A6	ENSG00000167165	n.*204C>T	SNP	.
chr2	234677226	.	TTC	T	MODIFIER	UGT1A6	ENSG00000167165	n.*204_*204delTC	I	.
chr2	234677228	rs201728038	CTTTTTTTTTT	CTTTTTTT,CTTTTTTTT,CTTTTTT,C,CTTTTTTTTT,CTTTTTTTTTTTTT	MODIFIER	UGT1A6	ENSG00000167165	n.*204_*204delTTTTTTTTTT	I	.
chr2	234678110	rs145239529	CGT	C	MODIFIER	UGT1A6	ENSG00000167165	n.*204_*204delGT	I	.
chr2	234678246	rs36059993	G	A	MODIFIER	UGT1A10	ENSG00000242515	c.*39G>A	SNP	.
chr2	234678449	.	C	A	MODIFIER	UGT1A10	ENSG00000242515	c.*242C>A	SNP	.
chr2	234678465	rs35283790	C	T	MODIFIER	UGT1A10	ENSG00000242515	c.*258C>T	SNP	.
chr2	234678503	.	CAA	C,CA,CAAA	MODIFIER	UGT1A10	ENSG00000242515	c.*312_*313delAA	I	.
chr2	234678668	rs12474441	T	G	MODIFIER	UGT1A10	ENSG00000242515	c.*461T>G	SNP	.
chr2	234678953	rs11563070	G	A	MODIFIER	UGT1A8	ENSG00000241635	c.*746G>A	SNP	.
chr2	234679230	.	A	G	MODIFIER	UGT1A8	ENSG00000241635	c.*1023A>G	SNP	.
chr2	234679235	.	C	A	MODIFIER	UGT1A8	ENSG00000241635	c.*1028C>A	SNP	.
chr2	234679307	rs112650156	TA	T	MODIFIER	UGT1A8	ENSG00000241635	c.*1114delA	I	.
chr2	234679384	rs11563251	C	T	MODIFIER	UGT1A8	ENSG00000241635	c.*1177C>T	SNP	.
chr2	234679456	rs35475316	A	T	MODIFIER	UGT1A8	ENSG00000241635	c.*1249A>T	SNP	.
chr2	234679974	rs11888492	C	G	MODIFIER	UGT1A8	ENSG00000241635	c.*1767C>G	SNP	.
chr2	234680128	.	A	G	MODIFIER	UGT1A8	ENSG00000241635	c.*1921A>G	SNP	.
chr2	234680923	.	C	A	LOW	UGT1A10	ENSG00000242515	c.1311C>A	SNP	p.Ile437Ile
chr2	234681145	rs200144439	C	A	HIGH	UGT1A10	ENSG00000242515	c.1533C>A	SNP	p.Tyr511*
chr2	234681416	rs10929303	T	C	MODIFIER	UGT1A10	ENSG00000242515	c.*211T>C	SNP	.
chr2	234681544	rs1042640	G	C	MODIFIER	UGT1A10	ENSG00000242515	c.*339G>C	SNP	.
chr2	234681645	rs8330	G	C	MODIFIER	UGT1A10	ENSG00000242515	c.*440G>C	SNP	.
chr3	12328932	rs17029002	C	T	MODIFIER	PPARG	ENSG00000132170	c.-319C>T	SNP	.
chr3	12329112	.	T	A	MODIFIER	PPARG	ENSG00000132170	c.-139T>A	SNP	.
chr3	12329178	rs113419707	GC	G	LOW	PPARG	ENSG00000132170	c.-77+6delC	I	.
chr3	12329195	rs2920502	G	C	MODIFIER	PPARG	ENSG00000132170	c.-238G>C	SNP	.
chr3	12329452	rs17029006	C	T	LOW	PPARG	ENSG00000132170	c.-144C>T	SNP	.
chr3	12329483	rs17029007	G	A	MODIFIER	PPARG	ENSG00000132170	c.-113G>A	SNP	.
chr3	12329513	.	G	A	MODIFIER	PPARG	ENSG00000132170	c.-83G>A	SNP	.
chr3	12329562	rs17029008	G	C	MODIFIER	PPARG	ENSG00000132170	c.-300G>C	SNP	.
chr3	12330574	rs17036174	A	T	MODIFIER	PPARG	ENSG00000132170	c.-62A>T	SNP	.
chr3	12330721	rs17036179	AT	A	MODIFIER	PPARG	ENSG00000132170	c.-77+1556delT	I	.
chr3	12330880	rs138785078	T	C	MODIFIER	PPARG	ENSG00000132170	c.-77+1706T>C	SNP	.
chr3	12347462	.	A	G	LOW	PPARG	ENSG00000132170	c.-77+4A>G	SNP	.
chr3	12347593	.	G	T	MODIFIER	PPARG	ENSG00000132170	c.-76-6286G>T	SNP	.
chr3	12353612	rs13095716	T	A	MODIFIER	PPARG	ENSG00000132170	c.-69T>A	SNP	.
chr3	12353993	rs13073869	G	A	MODIFIER	PPARG	ENSG00000132170	c.-3+41G>A	SNP	.
chr3	12393125	rs1801282	C	G	MODERATE	PPARG	ENSG00000132170	c.34C>G	SNP	p.Pro12Ala
chr3	12413237	rs964232	C	T	MODIFIER	PPARG	ENSG00000132170	c.83-7966C>T	SNP	.
chr3	12413339	rs2120825	T	G	MODIFIER	PPARG	ENSG00000132170	c.83-7864T>G	SNP	.
chr3	12413481	rs146288451	G	A	MODIFIER	PPARG	ENSG00000132170	c.-114G>A	SNP	.
chr3	12413497	.	T	C	MODIFIER	PPARG	ENSG00000132170	c.-98T>C	SNP	.
chr3	12413590	rs114712433	G	A	MODIFIER	PPARG	ENSG00000132170	c.-5G>A	SNP	.
chr3	12421033	rs17036428	T	C	MODIFIER	PPARG	ENSG00000132170	n.-1T>C	SNP	.
chr3	12421056	rs13306745	G	T	MODIFIER	PPARG	ENSG00000132170	n.-1G>T	SNP	.
chr3	12421067	rs140888574	T	C	MODIFIER	PPARG	ENSG00000132170	n.-1T>C	SNP	.
chr3	12421089	rs28763893	C	T	MODIFIER	PPARG	ENSG00000132170	n.-1C>T	SNP	.
chr3	12421140	.	ACT	A	MODIFIER	PPARG	ENSG00000132170	n.-1_-1delCT	I	.
chr3	12422948	rs147975759	T	C	LOW	PPARG	ENSG00000132170	c.438T>C	SNP	p.Ala146Ala
chr3	12423113	rs4135324	G	C	LOW	PPARG	ENSG00000132170	c.480+123G>C	SNP	.
chr3	12423131	.	C	A	LOW	PPARG	ENSG00000132170	c.480+141C>A	SNP	.
chr3	12433987	.	C	A	LOW	PPARG	ENSG00000132170	c.481-126C>A	SNP	.
chr3	12434070	rs4135332	G	C	LOW	PPARG	ENSG00000132170	c.481-43G>C	SNP	.
chr3	12434272	rs4135334	A	T	LOW	PPARG	ENSG00000132170	c.619+21A>T	SNP	.
chr3	12434376	.	C	A	LOW	PPARG	ENSG00000132170	c.619+125C>A	SNP	.
chr3	12441045	rs3127608	T	C	LOW	PPARG	ENSG00000132170	c.620-6336T>C	SNP	.
chr3	12441064	.	C	A	LOW	PPARG	ENSG00000132170	c.620-6317C>A	SNP	.
chr3	12447616	rs199995596	G	A	LOW	PPARG	ENSG00000132170	c.819+36G>A	SNP	.
chr3	12447814	rs1797895	C	G	LOW	PPARG	ENSG00000132170	c.819+234C>G	SNP	.
chr3	12447964	rs4135343	G	A	LOW	PPARG	ENSG00000132170	c.819+384G>A	SNP	.
chr3	12457920	rs180694484	C	CACT,A	LOW	PPARG	ENSG00000132170	c.820-283C>A	I	.
chr3	12457922	rs4684103	C	T	LOW	PPARG	ENSG00000132170	c.820-281C>T	SNP	.
chr3	12458190	.	G	A	LOW	PPARG	ENSG00000132170	c.820-13G>A	SNP	.
chr3	12475235	rs143737405	C	T	LOW	PPARG	ENSG00000132170	c.1271-162C>T	SNP	.
chr3	12475557	rs3856806	C	T	LOW	PPARG	ENSG00000132170	c.1431C>T	SNP	p.His477His
chr3	12475682	.	C	A	MODIFIER	PPARG	ENSG00000132170	c.*38C>A	SNP	.
chr3	12475895	.	C	T	MODIFIER	PPARG	ENSG00000132170	c.*1639C>T	SNP	.
chr3	12475994	rs4135300	C	T	MODIFIER	PPARG	ENSG00000132170	c.*1639C>T	SNP	.
chr3	12476088	.	C	A	MODIFIER	PPARG	ENSG00000132170	c.*1639C>A	SNP	.
chr3	93591689	.	C	A	MODIFIER	PROS1	ENSG00000184500	c.*2348G>T	SNP	.
chr3	93592096	.	C	A	MODIFIER	PROS1	ENSG00000184500	c.*993G>T	SNP	.
chr3	93592220	.	C	A	MODIFIER	PROS1	ENSG00000184500	c.*869G>T	SNP	.
chr3	93592569	rs9681204	T	G	MODIFIER	PROS1	ENSG00000184500	c.*520A>C	SNP	.
chr3	93592709	rs138546241	T	A	MODIFIER	PROS1	ENSG00000184500	c.*380A>T	SNP	.
chr3	93592783	.	C	A	MODIFIER	PROS1	ENSG00000184500	c.*306G>T	SNP	.
chr3	93593119	rs6123	T	C	LOW	PROS1	ENSG00000184500	c.2001A>G	SNP	p.Pro667Pro
chr3	93593292	.	C	A	LOW	PROS1	ENSG00000184500	c.1871-43G>T	SNP	.
chr3	93595865	.	G	A	LOW	PROS1	ENSG00000184500	c.1815C>T	SNP	p.Ala605Ala
chr3	93595930	.	G	T	MODERATE	PROS1	ENSG00000184500	c.1750C>A	SNP	p.Leu584Met
chr3	93596061	.	A	G	LOW	PROS1	ENSG00000184500	c.1645-26T>C	SNP	.
chr3	93597667	rs12488200	A	G	LOW	PROS1	ENSG00000184500	c.1644+340T>C	SNP	.
chr3	93597935	rs199469502	A	AAATAC	LOW	PROS1	ENSG00000184500	c.1644+67_1644+71dupGTATT	I	.
chr3	93603794	.	C	A	LOW	PROS1	ENSG00000184500	c.1324-54G>T	SNP	.
chr3	93605043	.	C	A	LOW	PROS1	ENSG00000184500	c.1323+137G>T	SNP	.
chr3	93605126	rs8178649	A	G	LOW	PROS1	ENSG00000184500	c.1323+54T>C	SNP	.
chr3	93605172	.	A	C	LOW	PROS1	ENSG00000184500	c.1323+8T>G	SNP	.
chr3	93605335	.	C	A	HIGH	PROS1	ENSG00000184500	c.1168G>T	SNP	p.Glu390*
chr3	93605366	.	A	G	LOW	PROS1	ENSG00000184500	c.1156-19T>C	SNP	.
chr3	93611891	rs376656035	T	C	LOW	PROS1	ENSG00000184500	c.1041A>G	SNP	p.Ser347Ser
chr3	93612022	.	C	A	LOW	PROS1	ENSG00000184500	c.966-56G>T	SNP	.
chr3	93615556	.	TAAAC	T	MODIFIER	PROS1	ENSG00000184500	c.850-25_850-22delGTTT	I	.
chr3	93615652	rs142578390	C	T	MODIFIER	PROS1	ENSG00000184500	c.850-117G>A	SNP	.
chr3	93617263	.	T	G	MODIFIER	PROS1	ENSG00000184500	c.849+29A>C	SNP	.
chr3	93619606	.	C	A	LOW	PROS1	ENSG00000184500	c.727+42G>T	SNP	.
chr3	93619746	rs140490120	C	G	MODERATE	PROS1	ENSG00000184500	c.629G>C	SNP	p.Ser210Thr
chr3	93619924	.	C	A	LOW	PROS1	ENSG00000184500	c.602-151G>T	SNP	.
chr3	93624847	.	G	A	LOW	PROS1	ENSG00000184500	c.469+18C>T	SNP	.
chr3	93625200	.	T	C	LOW	PROS1	ENSG00000184500	c.347-213A>G	SNP	.
chr3	93625229	.	C	A	LOW	PROS1	ENSG00000184500	c.347-242G>T	SNP	.
chr3	93629384	.	G	A	LOW	PROS1	ENSG00000184500	c.346+79C>T	SNP	.
chr3	93629638	rs73145870	A	G,C	LOW	PROS1	ENSG00000184500	c.260-89T>C	I	.
chr3	93629784	rs8178623	C	T	LOW	PROS1	ENSG00000184500	c.260-235G>A	SNP	.
chr3	93645967	rs13089004	A	T	LOW	PROS1	ENSG00000184500	c.234+127T>A	SNP	.
chr3	93645981	rs61519199	A	C	LOW	PROS1	ENSG00000184500	c.234+113T>G	SNP	.
chr3	93646022	rs115491294	A	G	LOW	PROS1	ENSG00000184500	c.234+72T>C	SNP	.
chr3	93646101	rs73846070	G	A	MODERATE	PROS1	ENSG00000184500	c.227C>T	SNP	p.Pro76Leu
chr3	93646283	.	T	C	LOW	PROS1	ENSG00000184500	c.77-32A>G	SNP	.
chr3	93646396	rs8178610	C	T	LOW	PROS1	ENSG00000184500	c.77-145G>A	SNP	.
chr3	93647377	.	CAA	C,CA	LOW	PROS1	ENSG00000184500	c.77-1128_77-1127delTT	I	.
chr3	93677421	.	C	CA	LOW	PROS1	ENSG00000184500	c.76+15096dupT	I	.
chr3	93692256	.	C	A	LOW	PROS1	ENSG00000184500	c.76+262G>T	SNP	.
chr3	93692990	rs191784428	A	G	MODIFIER	PROS1	ENSG00000184500	c.-318T>C	SNP	.
chr3	119499323	rs55904282	G	A	MODIFIER	NR1I2	ENSG00000144852	c.-49G>A	SNP	.
chr3	119499507	rs1523130	T	C	MODIFIER	NR1I2	ENSG00000144852	c.-1663T>C	SNP	.
chr3	119499559	.	TGCCTAAG	T	MODIFIER	NR1I2	ENSG00000144852	c.-1607_-1601delTAAGGCC	I	.
chr3	119499608	rs1523129	A	G	LOW	NR1I2	ENSG00000144852	c.-1562A>G	SNP	.
chr3	119499694	rs114087724	C	G	MODIFIER	NR1I2	ENSG00000144852	c.-1476C>G	SNP	.
chr3	119500035	rs3814055	C	T	MODIFIER	NR1I2	ENSG00000144852	c.-1135C>T	SNP	.
chr3	119500664	rs1523128	A	G	MODIFIER	NR1I2	ENSG00000144852	c.-506A>G	SNP	.
chr3	119500889	.	A	T	MODIFIER	NR1I2	ENSG00000144852	c.-281A>T	SNP	.
chr3	119501039	rs1523127	C	A	MODIFIER	NR1I2	ENSG00000144852	c.-131C>A	SNP	.
chr3	119501305	rs201206425	TG	T	MODIFIER	NR1I2	ENSG00000144852	c.-49delG	I	.
chr3	119501307	rs34673274	GA	AA,G	MODIFIER	NR1I2	ENSG00000144852	c.-49G>A	I	.
chr3	119501397	rs112670229	CAGGAGA	C	MODIFIER	NR1I2	ENSG00000144852	c.-49_-49delAGGAGA	I	.
chr3	119501473	.	C	A	MODIFIER	NR1I2	ENSG00000144852	c.-49C>A	SNP	.
chr3	119501580	rs3841391	G	GC	MODIFIER	NR1I2	ENSG00000144852	c.-20dupC	I	.
chr3	119501748	rs116598923	C	T	MODIFIER	NR1I2	ENSG00000144852	c.95+49C>T	SNP	.
chr3	119501780	rs2472668	G	A	MODIFIER	NR1I2	ENSG00000144852	c.95+81G>A	SNP	.
chr3	119501798	rs2461831	T	A	MODIFIER	NR1I2	ENSG00000144852	c.95+99T>A	SNP	.
chr3	119526058	rs12721601	T	C	MODIFIER	NR1I2	ENSG00000144852	n.-1T>C	SNP	.
chr3	119526176	rs12721613	C	T	MODERATE	NR1I2	ENSG00000144852	c.196C>T	SNP	p.Pro66Ser
chr3	119526203	rs12721607	G	A	MODERATE	NR1I2	ENSG00000144852	c.223G>A	SNP	p.Gly75Arg
chr3	119526309	.	C	A	LOW	NR1I2	ENSG00000144852	c.314+15C>A	SNP	.
chr3	119526349	rs1464603	G	A	LOW	NR1I2	ENSG00000144852	c.314+55G>A	SNP	.
chr3	119526372	rs1464602	G	A	LOW	NR1I2	ENSG00000144852	c.314+78G>A	SNP	.
chr3	119526394	rs80320762	G	A	LOW	NR1I2	ENSG00000144852	c.314+100G>A	SNP	.
chr3	119526470	rs114577406	G	T	LOW	NR1I2	ENSG00000144852	c.314+176G>T	SNP	.
chr3	119528879	rs12721616	C	T	LOW	NR1I2	ENSG00000144852	c.315-29C>T	SNP	.
chr3	119529019	rs201488139	G	A	LOW	NR1I2	ENSG00000144852	c.426G>A	SNP	p.Leu142Leu
chr3	119529113	rs3732356	G	T	LOW	NR1I2	ENSG00000144852	c.448+72G>T	SNP	.
chr3	119529258	rs56150145	C	T	LOW	NR1I2	ENSG00000144852	c.448+217C>T	SNP	.
chr3	119529291	rs139979061	G	A	LOW	NR1I2	ENSG00000144852	c.448+250G>A	SNP	.
chr3	119529355	.	A	G	LOW	NR1I2	ENSG00000144852	c.448+314A>G	SNP	.
chr3	119529450	.	GC	G	LOW	NR1I2	ENSG00000144852	c.448+410delC	I	.
chr3	119529605	rs2461825	A	G	LOW	NR1I2	ENSG00000144852	c.448+564A>G	SNP	.
chr3	119530027	rs2461824	G	A	LOW	NR1I2	ENSG00000144852	c.449-359G>A	SNP	.
chr3	119530141	rs73175826	T	C	LOW	NR1I2	ENSG00000144852	c.449-245T>C	SNP	.
chr3	119530546	rs12721611	T	C	LOW	NR1I2	ENSG00000144852	c.609T>C	SNP	p.Thr203Thr
chr3	119531709	rs61755051	C	T	LOW	NR1I2	ENSG00000144852	c.813C>T	SNP	p.Gly271Gly
chr3	119533733	rs6785049	G	A	LOW	NR1I2	ENSG00000144852	c.912-93G>A	SNP	.
chr3	119533773	rs6797879	T	C	LOW	NR1I2	ENSG00000144852	c.912-53T>C	SNP	.
chr3	119533910	rs4058490	T	C	LOW	NR1I2	ENSG00000144852	c.996T>C	SNP	p.Asn332Asn
chr3	119534153	rs2276707	C	T	LOW	NR1I2	ENSG00000144852	c.1055-17C>T	SNP	.
chr3	119534493	.	G	C	LOW	NR1I2	ENSG00000144852	c.1172-80G>C	SNP	.
chr3	119534767	.	TG	T	LOW	NR1I2	ENSG00000144852	c.1277+90delG	I	.
chr3	119534769	.	G	C	LOW	NR1I2	ENSG00000144852	c.1277+91G>C	SNP	.
chr3	119534786	.	C	CA	LOW	NR1I2	ENSG00000144852	c.1277+108_1277+109insA	I	.
chr3	119534831	.	C	T	LOW	NR1I2	ENSG00000144852	c.1277+153C>T	SNP	.
chr3	119534920	.	C	T	LOW	NR1I2	ENSG00000144852	c.1277+242C>T	SNP	.
chr3	119535795	rs11929668	C	G	LOW	NR1I2	ENSG00000144852	c.1278-120C>G	SNP	.
chr3	119536069	rs114275769	C	T	MODIFIER	NR1I2	ENSG00000144852	c.*10C>T	SNP	.
chr3	119536074	rs3732358	G	A	MODIFIER	NR1I2	ENSG00000144852	c.*15G>A	SNP	.
chr3	119536361	rs76580593	G	T	MODIFIER	NR1I2	ENSG00000144852	c.*302G>T	SNP	.
chr3	119536429	rs3732359	G	A	MODIFIER	NR1I2	ENSG00000144852	c.*370G>A	SNP	.
chr3	119536543	.	GCT	G	MODIFIER	NR1I2	ENSG00000144852	c.*485_*486delCT	I	.
chr3	119536547	.	CT	C	MODIFIER	NR1I2	ENSG00000144852	c.*491delT	I	.
chr3	119536549	.	T	C	MODIFIER	NR1I2	ENSG00000144852	c.*490T>C	SNP	.
chr3	119536559	rs10511395	C	A	MODIFIER	NR1I2	ENSG00000144852	c.*500C>A	SNP	.
chr3	119536581	rs3732360	C	T	MODIFIER	NR1I2	ENSG00000144852	c.*522C>T	SNP	.
chr3	119536718	rs1054190	C	T	MODIFIER	NR1I2	ENSG00000144852	c.*659C>T	SNP	.
chr3	119536796	rs369390830	AAAAC	A	MODIFIER	NR1I2	ENSG00000144852	c.*743_*746delAACA	I	.
chr3	119536817	rs6438550	G	A	MODIFIER	NR1I2	ENSG00000144852	c.*758G>A	SNP	.
chr3	119536897	rs1054191	G	A	MODIFIER	NR1I2	ENSG00000144852	c.*838G>A	SNP	.
chr3	119536926	rs2472683	A	G	MODIFIER	NR1I2	ENSG00000144852	c.*867A>G	SNP	.
chr3	119537254	rs3814057	A	C	MODIFIER	NR1I2	ENSG00000144852	c.*1195A>C	SNP	.
chr3	119537283	.	G	C	MODIFIER	NR1I2	ENSG00000144852	c.*1224G>C	SNP	.
chr3	119537291	rs3814058	T	C	MODIFIER	NR1I2	ENSG00000144852	c.*1232T>C	SNP	.
chr3	119537353	rs2461826	T	C	MODIFIER	NR1I2	ENSG00000144852	c.*1470T>C	SNP	.
chr3	119537458	rs75309956	C	T	MODIFIER	NR1I2	ENSG00000144852	c.*1470C>T	SNP	.
chr3	128779777	.	G	A	MODIFIER	GP9	ENSG00000169704	c.-139+84G>A	SNP	.
chr3	128780216	rs148475069	C	T	MODIFIER	GP9	ENSG00000169704	c.-138-121C>T	SNP	.
chr3	128780222	.	C	A	MODIFIER	GP9	ENSG00000169704	c.-138-115C>A	SNP	.
chr3	128780819	.	C	A	LOW	GP9	ENSG00000169704	c.237C>A	SNP	p.Thr79Thr
chr3	128781048	rs3796130	G	A	MODERATE	GP9	ENSG00000169704	c.466G>A	SNP	p.Ala156Thr
chr3	128781135	.	C	A	MODIFIER	GP9	ENSG00000169704	c.*19C>A	SNP	.
chr3	128781258	rs11404362	A	AT	MODIFIER	GP9	ENSG00000169704	c.*756_*756insT	I	.
chr3	151055184	rs200041386	A	AT	MODIFIER	P2RY12	ENSG00000169313	c.*420dupA	I	.
chr3	151055228	rs150127393	G	A	MODIFIER	P2RY12	ENSG00000169313	c.*377C>T	SNP	.
chr3	151055267	rs180901375	C	T	MODIFIER	P2RY12	ENSG00000169313	c.*338G>A	SNP	.
chr3	151055454	.	G	T	MODIFIER	P2RY12	ENSG00000169313	c.*151C>A	SNP	.
chr3	151055645	rs16846673	T	C	MODERATE	P2RY12	ENSG00000169313	c.989A>G	SNP	p.Glu330Gly
chr3	151055697	.	G	T	MODERATE	P2RY12	ENSG00000169313	c.937C>A	SNP	p.Leu313Met
chr3	151056051	.	G	T	MODERATE	P2RY12	ENSG00000169313	c.583C>A	SNP	p.Gln195Lys
chr3	151056088	rs16863320	G	A	LOW	P2RY12	ENSG00000169313	c.546C>T	SNP	p.Phe182Phe
chr3	151056598	rs6809699	A	C	LOW	P2RY12	ENSG00000169313	c.36T>G	SNP	p.Gly12Gly
chr3	151056616	rs6785930	G	A	MODERATE	P2RY12	ENSG00000169313	c.18C>T	SNP	.
chr3	151058441	rs3821667	A	G	LOW	P2RY12	ENSG00000169313	c.-72T>C	SNP	.
chr3	151058738	rs145478181	C	T	MODIFIER	P2RY12	ENSG00000169313	n.-1G>A	SNP	.
chr3	151102760	.	G	T	MODIFIER	P2RY12	ENSG00000169313	c.-301C>A	SNP	.
chr3	151102803	rs371359915	C	G	MODIFIER	P2RY12	ENSG00000169313	c.-301G>C	SNP	.
chr3	152552553	rs114700678	G	A	MODIFIER	P2RY1	ENSG00000169860	c.-837G>A	SNP	.
chr3	152552914	rs78011023	C	A	MODIFIER	P2RY1	ENSG00000169860	c.-658C>A	SNP	.
chr3	152552925	rs3755711	G	C	MODIFIER	P2RY1	ENSG00000169860	c.-647G>C	SNP	.
chr3	152553210	rs41302198	G	T	MODIFIER	P2RY1	ENSG00000169860	c.-362G>T	SNP	.
chr3	152553220	.	C	A	MODIFIER	P2RY1	ENSG00000169860	c.-352C>A	SNP	.
chr3	152553471	.	C	A	MODIFIER	P2RY1	ENSG00000169860	c.-101C>A	SNP	.
chr3	152553628	rs1065776	C	T	LOW	P2RY1	ENSG00000169860	c.57C>T	SNP	p.Ala19Ala
chr3	152553813	.	A	G	MODERATE	P2RY1	ENSG00000169860	c.242A>G	SNP	p.Lys81Arg
chr3	152554062	.	A	G	MODERATE	P2RY1	ENSG00000169860	c.491A>G	SNP	p.Lys164Arg
chr3	152554357	rs701265	A	G	LOW	P2RY1	ENSG00000169860	c.786A>G	SNP	p.Val262Val
chr3	152555452	rs16864613	C	G	MODIFIER	P2RY1	ENSG00000169860	c.*759C>G	SNP	.
chr3	152555468	.	C	A	MODIFIER	P2RY1	ENSG00000169860	c.*775C>A	SNP	.
chr3	194115567	rs60913085	T	C	MODIFIER	GP5	ENSG00000178732	c.*1762A>G	SNP	.
chr3	194115581	rs61655400	T	C	MODIFIER	GP5	ENSG00000178732	c.*1748A>G	SNP	.
chr3	194115608	.	G	T	MODIFIER	GP5	ENSG00000178732	c.*1721C>A	SNP	.
chr3	194115646	rs56144534	C	A	MODIFIER	GP5	ENSG00000178732	c.*1683G>T	SNP	.
chr3	194115664	rs73889854	A	C	MODIFIER	GP5	ENSG00000178732	c.*1665T>G	SNP	.
chr3	194115777	rs58379059	C	T	MODIFIER	GP5	ENSG00000178732	c.*1552G>A	SNP	.
chr3	194115840	rs73069165	C	T	MODIFIER	GP5	ENSG00000178732	c.*1489G>A	SNP	.
chr3	194116105	.	T	C	MODIFIER	GP5	ENSG00000178732	c.*1224A>G	SNP	.
chr3	194116152	.	G	A	MODIFIER	GP5	ENSG00000178732	c.*1177C>T	SNP	.
chr3	194116329	.	G	A	MODIFIER	GP5	ENSG00000178732	c.*1000C>T	SNP	.
chr3	194116507	.	A	T	MODIFIER	GP5	ENSG00000178732	c.*822T>A	SNP	.
chr3	194116519	rs112399795	C	T	MODIFIER	GP5	ENSG00000178732	c.*810G>A	SNP	.
chr3	194116954	rs73069169	C	T	MODIFIER	GP5	ENSG00000178732	c.*375G>A	SNP	.
chr3	194116991	rs111229267	A	G	MODIFIER	GP5	ENSG00000178732	c.*338T>C	SNP	.
chr3	194116995	rs113415706	C	A	MODIFIER	GP5	ENSG00000178732	c.*334G>T	SNP	.
chr3	194117120	rs59617643	C	G	MODIFIER	GP5	ENSG00000178732	c.*209G>C	SNP	.
chr3	194117142	rs3047	T	C	MODIFIER	GP5	ENSG00000178732	c.*187A>G	SNP	.
chr3	194117590	rs78332923	G	A	LOW	GP5	ENSG00000178732	c.1422C>T	SNP	p.Gly474Gly
chr3	194117943	rs3732466	C	G	MODERATE	GP5	ENSG00000178732	c.1069G>C	SNP	p.Gly357Arg
chr3	194118039	.	G	A	MODERATE	GP5	ENSG00000178732	c.973C>T	SNP	p.Pro325Ser
chr3	194118125	.	C	T	HIGH	GP5	ENSG00000178732	c.887G>A	SNP	p.Trp296*
chr3	194118171	.	G	T	MODERATE	GP5	ENSG00000178732	c.841C>A	SNP	p.Leu281Ile
chr3	194118330	.	T	C	MODERATE	GP5	ENSG00000178732	c.682A>G	SNP	p.Asn228Asp
chr3	194118565	rs71316299	C	T	LOW	GP5	ENSG00000178732	c.447G>A	SNP	p.Gln149Gln
chr3	194118763	rs149317860	G	A	LOW	GP5	ENSG00000178732	c.249C>T	SNP	p.Asp83Asp
chr3	194118874	rs1223989	T	C	LOW	GP5	ENSG00000178732	c.138A>G	SNP	p.Leu46Leu
chr3	194118899	.	C	T	MODERATE	GP5	ENSG00000178732	c.113G>A	SNP	p.Gly38Asp
chr3	194119046	rs148391579	CA	C	MODIFIER	GP5	ENSG00000178732	c.-36delT	I	.
chr3	194119108	rs1538863	C	T	MODIFIER	GP5	ENSG00000178732	c.-73G>A	SNP	.
chr3	194119168	rs60085137	A	G	MODIFIER	GP5	ENSG00000178732	c.-73T>C	SNP	.
chr4	69512194	rs7660719	G	C	MODIFIER	UGT2B15	ENSG00000196620	c.*1603C>G	SNP	.
chr4	69512239	.	G	T	MODIFIER	UGT2B15	ENSG00000196620	c.*1603C>A	SNP	.
chr4	69512269	rs139161609	C	T	MODIFIER	UGT2B15	ENSG00000196620	c.*1603G>A	SNP	.
chr4	69512278	rs144088792	C	T	MODIFIER	UGT2B15	ENSG00000196620	c.*1603G>A	SNP	.
chr4	69512346	.	C	CT	MODIFIER	UGT2B15	ENSG00000196620	c.*1603_*1603insA	I	.
chr4	69512377	rs17324486	T	C	MODIFIER	UGT2B15	ENSG00000196620	c.*445A>G	SNP	.
chr4	69512447	.	A	AT,ATT	MODIFIER	UGT2B15	ENSG00000196620	c.*374dupA	I	.
chr4	69512468	.	T	A	MODIFIER	UGT2B15	ENSG00000196620	c.*354A>T	SNP	.
chr4	69512506	rs34930215	G	A	MODIFIER	UGT2B15	ENSG00000196620	c.*316C>T	SNP	.
chr4	69512595	rs35791822	C	A	MODIFIER	UGT2B15	ENSG00000196620	c.*227G>T	SNP	.
chr4	69512637	rs4148271	T	A	MODIFIER	UGT2B15	ENSG00000196620	c.*185A>T	SNP	.
chr4	69512651	.	T	TC	MODIFIER	UGT2B15	ENSG00000196620	c.*170dupG	I	.
chr4	69512654	rs3100	G	A,T	MODIFIER	UGT2B15	ENSG00000196620	c.*168C>T	I	.
chr4	69512835	rs146711063	T	C	MODERATE	UGT2B15	ENSG00000196620	c.1580A>G	SNP	p.Lys527Arg
chr4	69512847	rs4148269	T	G	MODERATE	UGT2B15	ENSG00000196620	c.1568A>C	SNP	p.Lys523Thr
chr4	69513115	rs4148268	A	G	MODIFIER	UGT2B15	ENSG00000196620	c.1314-14T>C	SNP	.
chr4	69513197	.	G	T	MODIFIER	UGT2B15	ENSG00000196620	c.1314-96C>A	SNP	.
chr4	69519875	rs138762595	G	A	MODERATE	UGT2B15	ENSG00000196620	c.1193C>T	SNP	p.Ala398Val
chr4	69519916	rs149314105	C	T	LOW	UGT2B15	ENSG00000196620	c.1152G>A	SNP	p.Ala384Ala
chr4	69520070	rs143598280	C	T	MODIFIER	UGT2B15	ENSG00000196620	c.1094-96G>A	SNP	.
chr4	69520182	rs34449264	C	CA,CAA	MODIFIER	UGT2B15	ENSG00000196620	c.1094-209dupT	I	.
chr4	69520750	.	G	T	MODIFIER	UGT2B15	ENSG00000196620	c.1093+63C>A	SNP	.
chr4	69528302	rs2278917	G	A	MODIFIER	UGT2B15	ENSG00000196620	c.1005+424C>T	SNP	.
chr4	69528306	rs34618890	C	T	MODIFIER	UGT2B15	ENSG00000196620	c.1005+420G>A	SNP	.
chr4	69528376	rs140326184	G	A	MODIFIER	UGT2B15	ENSG00000196620	c.1005+350C>T	SNP	.
chr4	69528947	rs1947435	G	C	MODIFIER	UGT2B15	ENSG00000196620	c.874-90C>G	SNP	.
chr4	69533702	rs2045100	T	A	MODIFIER	UGT2B15	ENSG00000196620	c.873+56A>T	SNP	.
chr4	69533743	.	C	A	MODIFIER	UGT2B15	ENSG00000196620	c.873+15G>T	SNP	.
chr4	69533864	.	A	G	MODERATE	UGT2B15	ENSG00000196620	c.767T>C	SNP	p.Met256Thr
chr4	69535382	.	T	G	MODIFIER	UGT2B15	ENSG00000196620	c.724+231A>C	SNP	.
chr4	69535426	.	C	A	MODIFIER	UGT2B15	ENSG00000196620	c.724+187G>T	SNP	.
chr4	69536084	rs1902023	A	C	MODERATE	UGT2B15	ENSG00000196620	c.253T>G	SNP	p.Tyr85Asp
chr4	69536371	.	GTTTC	G	MODIFIER	UGT2B15	ENSG00000196620	c.-11_-11delGAAA	I	.
chr4	69536379	.	C	T	MODIFIER	UGT2B15	ENSG00000196620	c.-11G>A	SNP	.
chr4	69536714	rs75187800	G	A	MODIFIER	UGT2B15	ENSG00000196620	c.-11C>T	SNP	.
chr4	69536715	rs368412257	G	C	MODIFIER	UGT2B15	ENSG00000196620	c.-11C>G	SNP	.
chr4	69916770	.	G	T	MODIFIER	UGT2B7	ENSG00000171234	c.-399G>T	SNP	.
chr4	69917016	rs115674975	C	T	MODIFIER	UGT2B7	ENSG00000171234	c.-399C>T	SNP	.
chr4	69917040	rs4422474	G	A	MODIFIER	UGT2B7	ENSG00000171234	c.-399G>A	SNP	.
chr4	69917073	rs4377650	C	T	MODIFIER	UGT2B7	ENSG00000171234	c.-399C>T	SNP	.
chr4	69917251	rs139287645	G	A	MODIFIER	UGT2B7	ENSG00000171234	c.-228G>A	SNP	.
chr4	69917321	rs11935951	G	T	HIGH	UGT2B7	ENSG00000171234	c.-159+1G>T	SNP	.
chr4	69955217	rs151280356	G	GGCAAAT	MODIFIER	UGT2B7	ENSG00000171234	c.-126_-125insTGCAAA	I	.
chr4	69955423	.	G	A	MODIFIER	UGT2B7	ENSG00000171234	c.-27+102G>A	SNP	.
chr4	69961988	.	C	A	MODIFIER	UGT2B7	ENSG00000171234	c.-47C>A	SNP	.
chr4	69962021	.	C	A	MODIFIER	UGT2B7	ENSG00000171234	c.-47C>A	SNP	.
chr4	69962078	rs7668258	T	C	MODIFIER	UGT2B7	ENSG00000171234	c.-47T>C	SNP	.
chr4	69962101	rs73823859	G	A	MODIFIER	UGT2B7	ENSG00000171234	c.-47G>A	SNP	.
chr4	69962114	rs7668282	T	C	MODIFIER	UGT2B7	ENSG00000171234	c.-47T>C	SNP	.
chr4	69962170	.	T	A	MODIFIER	UGT2B7	ENSG00000171234	c.-47T>A	SNP	.
chr4	69962449	rs12233719	G	T	MODERATE	UGT2B7	ENSG00000171234	c.211G>T	SNP	p.Ala71Ser
chr4	69962610	rs28365063	A	G	LOW	UGT2B7	ENSG00000171234	c.372A>G	SNP	p.Arg124Arg
chr4	69962966	rs138733571	A	AT	MODIFIER	UGT2B7	ENSG00000171234	c.721+14dupT	I	.
chr4	69963016	.	C	A	MODIFIER	UGT2B7	ENSG00000171234	c.721+57C>A	SNP	.
chr4	69964123	rs60529914	A	G	MODIFIER	UGT2B7	ENSG00000171234	c.722-135A>G	SNP	.
chr4	69964180	rs7439326	T	C	MODIFIER	UGT2B7	ENSG00000171234	c.722-78T>C	SNP	.
chr4	69964209	rs7438244	A	G	MODIFIER	UGT2B7	ENSG00000171234	c.722-49A>G	SNP	.
chr4	69964234	rs34182209	C	CT,CTT	MODIFIER	UGT2B7	ENSG00000171234	c.722-14dupT	I	.
chr4	69964271	rs28365062	A	G	LOW	UGT2B7	ENSG00000171234	c.735A>G	SNP	p.Thr245Thr
chr4	69964337	rs7438284	A	T	LOW	UGT2B7	ENSG00000171234	c.801A>T	SNP	p.Pro267Pro
chr4	69964338	rs7439366	T	C	MODERATE	UGT2B7	ENSG00000171234	c.802T>C	SNP	p.Tyr268His
chr4	69964391	rs34661811	C	A	LOW	UGT2B7	ENSG00000171234	c.855C>A	SNP	p.Ala285Ala
chr4	69964521	rs7441750	G	A	MODIFIER	UGT2B7	ENSG00000171234	c.870+115G>A	SNP	.
chr4	69964554	rs7441774	G	A	MODIFIER	UGT2B7	ENSG00000171234	c.870+148G>A	SNP	.
chr4	69968479	.	G	A	MODIFIER	UGT2B7	ENSG00000171234	c.871-46G>A	SNP	.
chr4	69968758	.	A	G	MODIFIER	UGT2B7	ENSG00000171234	c.1002+102A>G	SNP	.
chr4	69972632	rs75446752	A	T	MODIFIER	UGT2B7	ENSG00000171234	c.1003-261A>T	SNP	.
chr4	69972777	rs5013211	G	A	MODIFIER	UGT2B7	ENSG00000171234	c.1003-116G>A	SNP	.
chr4	69972779	rs4257713	G	A	MODIFIER	UGT2B7	ENSG00000171234	c.1003-114G>A	SNP	.
chr4	69972949	rs4292394	C	G	LOW	UGT2B7	ENSG00000171234	c.1059C>G	SNP	p.Leu353Leu
chr4	69972952	rs4348159	C	T	LOW	UGT2B7	ENSG00000171234	c.1062C>T	SNP	p.Tyr354Tyr
chr4	69973044	rs4337789	A	T	MODIFIER	UGT2B7	ENSG00000171234	c.1090+64A>T	SNP	.
chr4	69973239	rs6600892	A	T	MODIFIER	UGT2B7	ENSG00000171234	c.1090+259A>T	SNP	.
chr4	69973249	.	C	A	MODIFIER	UGT2B7	ENSG00000171234	c.1090+269C>A	SNP	.
chr4	69973284	.	C	T	MODIFIER	UGT2B7	ENSG00000171234	c.1090+304C>T	SNP	.
chr4	69973921	rs57913007	C	T	LOW	UGT2B7	ENSG00000171234	c.1191C>T	SNP	p.Ala397Ala
chr4	69978068	rs7658752	G	A	MODIFIER	UGT2B7	ENSG00000171234	c.*866G>A	SNP	.
chr4	69978115	.	C	A	MODIFIER	UGT2B7	ENSG00000171234	c.*866C>A	SNP	.
chr4	69978370	rs72551393	A	G	LOW	UGT2B7	ENSG00000171234	c.1506A>G	SNP	p.Ala502Ala
chr4	69978505	.	T	G	MODIFIER	UGT2B7	ENSG00000171234	c.*51T>G	SNP	.
chr4	69978554	.	CAA	C,CA,CAAA,CAAAA	MODIFIER	UGT2B7	ENSG00000171234	c.*112_*113delAA	I	.
chr4	69978601	.	A	G	MODIFIER	UGT2B7	ENSG00000171234	c.*147A>G	SNP	.
chr4	69978750	rs6851533	T	C	MODIFIER	UGT2B7	ENSG00000171234	c.*1636T>C	SNP	.
chr4	74270032	rs369763404	C	T	LOW	ALB	ENSG00000163631	c.-13C>T	SNP	.
chr4	74272085	rs138698741	C	T	LOW	ALB	ENSG00000163631	c.138-261C>T	SNP	.
chr4	74274303	rs55888080	C	T	LOW	ALB	ENSG00000163631	c.271-8C>T	SNP	.
chr4	74274363	rs142714816	A	G	MODERATE	ALB	ENSG00000163631	c.323A>G	SNP	p.Tyr108Cys
chr4	74274832	rs56054419	C	T	LOW	ALB	ENSG00000163631	c.483-240C>T	SNP	.
chr4	74274864	.	GCACA	GCA,GCACACACA,GCACACA,GCACACACACA,GCACACACACACA,G	LOW	ALB	ENSG00000163631	c.483-207_483-204delCACA	I	.
chr4	74274871	.	C	A	LOW	ALB	ENSG00000163631	c.483-201C>A	SNP	.
chr4	74274961	rs9631551	T	C	LOW	ALB	ENSG00000163631	c.483-111T>C	SNP	.
chr4	74274975	rs189891919	T	G	LOW	ALB	ENSG00000163631	c.483-97T>G	SNP	.
chr4	74275120	rs149432908	A	T	MODERATE	ALB	ENSG00000163631	c.531A>T	SNP	p.Glu177Asp
chr4	74275201	rs58639526	A	G	LOW	ALB	ENSG00000163631	c.612A>G	SNP	p.Pro204Pro
chr4	74276026	rs61375018	T	C	LOW	ALB	ENSG00000163631	c.616-3T>C	SNP	.
chr4	74276150	rs55772354	G	A	LOW	ALB	ENSG00000163631	c.713+24G>A	SNP	.
chr4	74277908	rs16849331	G	T	LOW	ALB	ENSG00000163631	c.843+66G>T	SNP	.
chr4	74279392	.	A	G	LOW	ALB	ENSG00000163631	c.1058+41A>G	SNP	.
chr4	74279393	.	C	A	LOW	ALB	ENSG00000163631	c.1058+42C>A	SNP	.
chr4	74281012	rs6832260	T	A	LOW	ALB	ENSG00000163631	c.1191+128T>A	SNP	.
chr4	74282092	rs35807836	A	AT	LOW	ALB	ENSG00000163631	c.1289+22_1289+23insT	I	.
chr4	74283382	.	A	C	MODERATE	ALB	ENSG00000163631	c.1424A>C	SNP	p.Asp475Ala
chr4	74283984	rs56042353	T	C	LOW	ALB	ENSG00000163631	c.1608T>C	SNP	p.Asp536Asp
chr4	74285191	rs11351486	GT	G,GTT	LOW	ALB	ENSG00000163631	c.1653-32delT	I	.
chr4	74285239	rs962004	C	T	LOW	ALB	ENSG00000163631	c.1668C>T	SNP	p.Leu556Leu
chr4	74285253	.	C	T	MODERATE	ALB	ENSG00000163631	c.1682C>T	SNP	p.Pro561Leu
chr4	74285292	rs79738788	A	G	MODERATE	ALB	ENSG00000163631	c.1721A>G	SNP	p.Asp574Gly
chr4	74285758	rs2236766	G	T	LOW	ALB	ENSG00000163631	c.1786-213G>T	SNP	.
chr4	74286034	rs61332165	C	T	MODIFIER	ALB	ENSG00000163631	c.*19C>T	SNP	.
chr4	74286122	rs141701212	A	G	MODIFIER	ALB	ENSG00000163631	n.*693A>G	SNP	.
chr4	74286209	.	C	A	MODIFIER	ALB	ENSG00000163631	n.*693C>A	SNP	.
chr4	74286458	rs56265647	A	G	MODIFIER	ALB	ENSG00000163631	n.*693A>G	SNP	.
chr4	74286542	.	A	C	MODIFIER	ALB	ENSG00000163631	n.*693A>C	SNP	.
chr4	74286815	.	A	G	MODERATE	ALB	ENSG00000163631	c.1792A>G	SNP	p.Met598Val
chr4	74287028	.	T	C	MODIFIER	ALB	ENSG00000163631	c.*243T>C	SNP	.
chr4	100197713	.	C	A	MODIFIER	ADH1A	ENSG00000187758	c.*68G>T	SNP	.
chr4	100200834	rs56270330	C	T	LOW	ADH1A	ENSG00000187758	c.965-113G>A	SNP	.
chr4	100202705	rs12504321	G	T	LOW	ADH1A	ENSG00000187758	c.828+798C>A	SNP	.
chr4	100202998	rs2051429	G	C	LOW	ADH1A	ENSG00000187758	c.828+505C>G	SNP	.
chr4	100203037	rs12504365	C	T	LOW	ADH1A	ENSG00000187758	c.828+466G>A	SNP	.
chr4	100203084	rs142725701	T	C	LOW	ADH1A	ENSG00000187758	c.828+419A>G	SNP	.
chr4	100203156	rs12512053	A	G	LOW	ADH1A	ENSG00000187758	c.828+347T>C	SNP	.
chr4	100203176	rs12508502	T	C	LOW	ADH1A	ENSG00000187758	c.828+327A>G	SNP	.
chr4	100203447	rs2276332	A	C	LOW	ADH1A	ENSG00000187758	c.828+56T>G	SNP	.
chr4	100203503	.	C	A	MODERATE	ADH1A	ENSG00000187758	c.828G>T	SNP	p.Met276Ile
chr4	100203717	.	C	A	MODERATE	ADH1A	ENSG00000187758	c.614G>T	SNP	p.Gly205Val
chr4	100205636	.	C	A	MODERATE	ADH1A	ENSG00000187758	c.487G>T	SNP	p.Ala163Ser
chr4	100205819	rs28364312	C	A	LOW	ADH1A	ENSG00000187758	c.348-44G>T	SNP	.
chr4	100205829	rs28364311	T	G	HIGH	ADH1A	ENSG00000187758	n.479+1A>C	SNP	.
chr4	100205872	rs190428650	C	G	HIGH	ADH1A	ENSG00000187758	c.347+1G>C	SNP	.
chr4	100208305	.	C	A	LOW	ADH1A	ENSG00000187758	c.121-160G>T	SNP	.
chr4	100208652	.	T	C	LOW	ADH1A	ENSG00000187758	c.120+69A>G	SNP	.
chr4	100212173	rs13134764	A	T	MODIFIER	ADH1A	ENSG00000187758	c.-102T>A	SNP	.
chr4	100212197	rs4147531	G	A	MODIFIER	ADH1A	ENSG00000187758	c.-115C>T	SNP	.
chr4	100226147	.	A	AT	MODIFIER	ADH1B	ENSG00000196616	c.*2849dupA	I	.
chr4	100226324	rs12507573	C	A	MODIFIER	ADH1B	ENSG00000196616	c.*2673G>T	SNP	.
chr4	100226379	rs1789878	T	A	MODIFIER	ADH1B	ENSG00000196616	c.*2618A>T	SNP	.
chr4	100226389	rs1789879	A	G	MODIFIER	ADH1B	ENSG00000196616	c.*2608T>C	SNP	.
chr4	100226460	rs34004679	AC	A,ACC	MODIFIER	ADH1B	ENSG00000196616	c.*2536delG	I	.
chr4	100226658	.	CATATATATATATATATATATATACAATCACTTAACTATATGAACCACTTGCCCCATAGTGTATATATATATATATATATATATATATATAT	CAT,CATAT,CATATATATATATATATATATACAATCACTTAACTATATGAACCACTTGCCCCATAGTGTATATATATATATATATATATATATATATAT,C,CATATATATATATATATATACAATCACTTAACTATATGAACCACTTGCCCCATAGTGTATATATATATATATATATATATATATATAT	MODIFIER	ADH1B	ENSG00000196616	c.*2248_*2338delATATATATATATATATATATATATATATATACACTATGGGGCAAGTGGTTCATATAGTTAAGTGATTGTATATATATATATATATATATAT	I	.
chr4	100226718	.	GTATATATATATATATATATATATATATATATA	GTA,GTATA,G	MODIFIER	ADH1B	ENSG00000196616	c.*2247_*2278delTATATATATATATATATATATATATATATATA	I	.
chr4	100226777	rs73832758	A	C	MODIFIER	ADH1B	ENSG00000196616	c.*2220T>G	SNP	.
chr4	100227162	.	ATTTTC	A	MODIFIER	ADH1B	ENSG00000196616	c.*1830_*1834delGAAAA	I	.
chr4	100227212	rs3133155	C	G	MODIFIER	ADH1B	ENSG00000196616	c.*1785G>C	SNP	.
chr4	100227221	.	G	T	MODIFIER	ADH1B	ENSG00000196616	c.*1776C>A	SNP	.
chr4	100227288	rs28914794	G	C	MODIFIER	ADH1B	ENSG00000196616	c.*1709C>G	SNP	.
chr4	100227327	rs28914793	A	T	MODIFIER	ADH1B	ENSG00000196616	c.*1670T>A	SNP	.
chr4	100227415	.	G	T	MODIFIER	ADH1B	ENSG00000196616	c.*1582C>A	SNP	.
chr4	100227740	.	T	G	MODIFIER	ADH1B	ENSG00000196616	c.*1257A>C	SNP	.
chr4	100228466	rs1042026	T	C	MODIFIER	ADH1B	ENSG00000196616	c.*531A>G	SNP	.
chr4	100228538	rs28914789	A	AT	MODIFIER	ADH1B	ENSG00000196616	c.*458dupA	I	.
chr4	100228619	.	G	A	MODIFIER	ADH1B	ENSG00000196616	c.*378C>T	SNP	.
chr4	100228945	rs17033	T	C	MODIFIER	ADH1B	ENSG00000196616	c.*52A>G	SNP	.
chr4	100229017	rs2066702	G	A	MODERATE	ADH1B	ENSG00000196616	c.1108C>T	SNP	p.Arg370Cys
chr4	100229021	rs74990410	A	C	MODERATE	ADH1B	ENSG00000196616	c.1104T>G	SNP	p.Ser368Arg
chr4	100231685	rs185179231	T	C	MODIFIER	ADH1B	ENSG00000196616	c.1103+237A>G	SNP	.
chr4	100232447	rs28914780	G	T	MODIFIER	ADH1B	ENSG00000196616	c.964+231C>A	SNP	.
chr4	100232600	rs17028834	T	C	MODIFIER	ADH1B	ENSG00000196616	c.964+78A>G	SNP	.
chr4	100232624	rs13133908	T	G	MODIFIER	ADH1B	ENSG00000196616	c.964+54A>C	SNP	.
chr4	100232856	rs28914777	A	G	MODIFIER	ADH1B	ENSG00000196616	c.829-43T>C	SNP	.
chr4	100234995	rs74451421	C	T	MODERATE	ADH1B	ENSG00000196616	c.811G>A	SNP	p.Gly271Ser
chr4	100235043	rs78574385	G	A	LOW	ADH1B	ENSG00000196616	c.763C>T	SNP	p.Leu255Leu
chr4	100235053	rs1789882	A	G	LOW	ADH1B	ENSG00000196616	c.753T>C	SNP	p.Ile251Ile
chr4	100235192	.	C	A	MODERATE	ADH1B	ENSG00000196616	c.614G>T	SNP	p.Gly205Val
chr4	100235241	.	G	A	LOW	ADH1B	ENSG00000196616	c.568-3C>T	SNP	.
chr4	100237100	.	G	A	LOW	ADH1B	ENSG00000196616	c.522C>T	SNP	p.Gly174Gly
chr4	100237127	rs41275697	C	T	LOW	ADH1B	ENSG00000196616	c.495G>A	SNP	p.Ser165Ser
chr4	100237479	rs372446680	GTTC	G	MODIFIER	ADH1B	ENSG00000196616	n.*694_*694delGAA	I	.
chr4	100237563	.	G	T	MODIFIER	ADH1B	ENSG00000196616	n.*694C>A	SNP	.
chr4	100238715	rs28913918	G	A	MODIFIER	ADH1B	ENSG00000196616	n.*694C>T	SNP	.
chr4	100238852	.	C	A	MODIFIER	ADH1B	ENSG00000196616	c.259+351G>T	SNP	.
chr4	100238895	.	G	T	MODIFIER	ADH1B	ENSG00000196616	c.259+308C>A	SNP	.
chr4	100238998	rs2075633	T	C	MODIFIER	ADH1B	ENSG00000196616	c.259+205A>G	SNP	.
chr4	100239112	rs4147536	A	C	MODIFIER	ADH1B	ENSG00000196616	c.259+91T>G	SNP	.
chr4	100239319	rs1229984	T	C	MODERATE	ADH1B	ENSG00000196616	c.143A>G	SNP	p.His48Arg
chr4	100239628	.	G	T	MODIFIER	ADH1B	ENSG00000196616	c.121-287C>A	SNP	.
chr4	100239717	rs28913915	CAT	C	MODIFIER	ADH1B	ENSG00000196616	c.120+223_120+224delAT	I	.
chr4	100240002	rs1229983	T	C	LOW	ADH1B	ENSG00000196616	c.60A>G	SNP	p.Lys20Lys
chr4	100240064	rs55963727	A	T	MODIFIER	ADH1B	ENSG00000196616	c.19-21T>A	SNP	.
chr4	100240292	rs115839326	T	C	MODIFIER	ADH1B	ENSG00000196616	c.19-249A>G	SNP	.
chr4	100240373	rs17028839	A	G	MODIFIER	ADH1B	ENSG00000196616	c.19-330T>C	SNP	.
chr4	100240921	rs1235416	G	T	MODIFIER	ADH1B	ENSG00000196616	c.19-878C>A	SNP	.
chr4	100241161	.	G	A	MODIFIER	ADH1B	ENSG00000196616	c.19-1118C>T	SNP	.
chr4	100241555	rs9282578	G	A	MODIFIER	ADH1B	ENSG00000196616	c.18+916C>T	SNP	.
chr4	100241575	rs1353621	T	C	MODIFIER	ADH1B	ENSG00000196616	c.18+896A>G	SNP	.
chr4	100241834	.	A	G	MODIFIER	ADH1B	ENSG00000196616	c.18+637T>C	SNP	.
chr4	100242413	rs28913906	C	A	MODIFIER	ADH1B	ENSG00000196616	c.18+58G>T	SNP	.
chr4	100242582	.	T	C	MODIFIER	ADH1B	ENSG00000196616	c.-69A>G	SNP	.
chr4	100242711	.	T	C	MODIFIER	ADH1B	ENSG00000196616	c.-69A>G	SNP	.
chr4	100242807	rs3076071	AC	A	MODIFIER	ADH1B	ENSG00000196616	c.-69delG	I	.
chr4	100242812	.	C	CG	MODIFIER	ADH1B	ENSG00000196616	c.-69_-69insC	I	.
chr4	100242813	.	C	CG	MODIFIER	ADH1B	ENSG00000196616	c.-69_-69insC	I	.
chr4	100242814	.	C	T	MODIFIER	ADH1B	ENSG00000196616	c.-69G>A	SNP	.
chr4	100257598	.	G	A	MODIFIER	ADH1C	ENSG00000248144	n.*1480C>T	SNP	.
chr4	100257907	rs2298753	T	C	MODIFIER	ADH1C	ENSG00000248144	n.*2A>G	SNP	.
chr4	100258006	.	G	A	MODIFIER	ADH1C	ENSG00000248144	n.1104-73C>T	SNP	.
chr4	100258007	rs1612735	T	C	MODIFIER	ADH1C	ENSG00000248144	n.1104-74A>G	SNP	.
chr4	100258054	rs1693453	C	A	MODIFIER	ADH1C	ENSG00000248144	n.1104-121G>T	SNP	.
chr4	100258154	rs138244919	C	T	MODIFIER	ADH1C	ENSG00000248144	n.1104-221G>A	SNP	.
chr4	100258155	rs1614972	C	T	MODIFIER	ADH1C	ENSG00000248144	n.1104-222G>A	SNP	.
chr4	100260545	rs62307295	C	A	MODIFIER	ADH1C	ENSG00000248144	n.*872G>T	SNP	.
chr4	100260667	rs374716842	ACGCC	A	MODIFIER	ADH1C	ENSG00000248144	n.*872_*872delGGCG	I	.
chr4	100260669	rs5860576	GCCC	G	MODIFIER	ADH1C	ENSG00000248144	n.*872_*872delGGG	I	.
chr4	100260677	rs2298754	C	G	MODIFIER	ADH1C	ENSG00000248144	n.*872G>C	SNP	.
chr4	100260681	rs1975438	C	A	MODIFIER	ADH1C	ENSG00000248144	n.*872G>T	SNP	.
chr4	100260783	rs35719513	G	T	MODIFIER	ADH1C	ENSG00000248144	n.*872C>A	SNP	.
chr4	100260789	rs698	T	C	MODIFIER	ADH1C	ENSG00000248144	n.*872A>G	SNP	.
chr4	100260953	.	A	C	MODIFIER	ADH1C	ENSG00000248144	n.*872T>G	SNP	.
chr4	100261038	rs2298755	C	G	MODIFIER	ADH1C	ENSG00000248144	n.*872G>C	SNP	.
chr4	100261040	rs3216150	C	CA	MODIFIER	ADH1C	ENSG00000248144	n.*872dupT	I	.
chr4	100261503	.	G	T	MODIFIER	ADH1C	ENSG00000248144	n.*872C>A	SNP	.
chr4	100261524	rs34009511	T	C	MODIFIER	ADH1C	ENSG00000248144	n.*872A>G	SNP	.
chr4	100261577	rs55753621	AT	A	MODIFIER	ADH1C	ENSG00000248144	n.*872delA	I	.
chr4	100261578	rs78398191	T	A	MODIFIER	ADH1C	ENSG00000248144	n.*872A>T	SNP	.
chr4	100261819	.	C	A	MODIFIER	ADH1C	ENSG00000248144	n.*872G>T	SNP	.
chr4	100261889	.	G	A	MODIFIER	ADH1C	ENSG00000248144	n.*872C>T	SNP	.
chr4	100261952	rs1693471	G	A	MODIFIER	ADH1C	ENSG00000248144	n.*872C>T	SNP	.
chr4	100262041	rs1789903	C	G	MODIFIER	ADH1C	ENSG00000248144	n.*872G>C	SNP	.
chr4	100263942	rs1789912	C	T	MODIFIER	ADH1C	ENSG00000248144	n.*872G>A	SNP	.
chr4	100263965	rs1693482	C	T	MODIFIER	ADH1C	ENSG00000248144	n.*872G>A	SNP	.
chr4	100264102	rs6413444	G	A	MODIFIER	ADH1C	ENSG00000248144	n.*581C>T	SNP	.
chr4	100264355	.	G	T	MODIFIER	ADH1C	ENSG00000248144	n.*564C>A	SNP	.
chr4	100265957	rs283411	C	A	MODIFIER	ADH1C	ENSG00000248144	n.*564G>T	SNP	.
chr4	100265969	.	T	C	MODIFIER	ADH1C	ENSG00000248144	n.*564A>G	SNP	.
chr4	100266112	rs1693425	C	T	MODIFIER	ADH1C	ENSG00000248144	n.474G>A	SNP	.
chr4	100266133	rs2241894	T	C	MODIFIER	ADH1C	ENSG00000248144	n.453A>G	SNP	.
chr4	100266163	rs35725608	G	A	MODIFIER	ADH1C	ENSG00000248144	n.423C>T	SNP	.
chr4	100266188	.	C	A	MODIFIER	ADH1C	ENSG00000248144	n.398G>T	SNP	.
chr4	100266330	rs1693426	A	G	LOW	ADH1C	ENSG00000248144	n.347+6T>C	SNP	.
chr4	100266478	rs70956000	CA	C	MODIFIER	ADH1C	ENSG00000248144	n.260-56delT	I	.
chr4	100266483	rs200651908	A	G	MODIFIER	ADH1C	ENSG00000248144	n.260-60T>C	SNP	.
chr4	100266583	rs1662053	A	C	MODIFIER	ADH1C	ENSG00000248144	n.260-160T>G	SNP	.
chr4	100266635	rs1662052	A	G	MODIFIER	ADH1C	ENSG00000248144	n.260-212T>C	SNP	.
chr4	100266652	.	G	T	MODIFIER	ADH1C	ENSG00000248144	n.260-229C>A	SNP	.
chr4	100266696	rs1789916	G	A	MODIFIER	ADH1C	ENSG00000248144	n.260-273C>T	SNP	.
chr4	100268049	rs1693431	T	G	MODIFIER	ADH1C	ENSG00000248144	n.259+114A>C	SNP	.
chr4	100268131	rs3762896	C	T	MODIFIER	ADH1C	ENSG00000248144	n.259+32G>A	SNP	.
chr4	100268132	rs33988198	A	C	MODIFIER	ADH1C	ENSG00000248144	n.259+31T>G	SNP	.
chr4	100268190	rs283413	A	C	MODIFIER	ADH1C	ENSG00000248144	n.232T>G	SNP	.
chr4	100268415	.	G	T	MODIFIER	ADH1C	ENSG00000248144	n.121-114C>A	SNP	.
chr4	100268463	.	G	T	MODIFIER	ADH1C	ENSG00000248144	n.121-162C>A	SNP	.
chr4	100268930	.	G	T	MODIFIER	ADH1C	ENSG00000248144	n.90-629C>A	SNP	.
chr4	100269045	rs17526590	G	A	MODIFIER	ADH1C	ENSG00000248144	n.19-42C>T	SNP	.
chr4	100269202	rs1789921	G	A	MODIFIER	ADH1C	ENSG00000248144	n.19-199C>T	SNP	.
chr4	100272032	rs1662048	T	C	MODIFIER	ADH1C	ENSG00000248144	n.18+1783A>G	SNP	.
chr4	100272034	rs34664835	C	T	MODIFIER	ADH1C	ENSG00000248144	n.18+1781G>A	SNP	.
chr4	100272055	rs1662047	G	C	MODIFIER	ADH1C	ENSG00000248144	n.18+1760C>G	SNP	.
chr4	100272059	rs1662046	C	T	MODIFIER	ADH1C	ENSG00000248144	n.18+1756G>A	SNP	.
chr4	100272066	rs1662045	G	A	MODIFIER	ADH1C	ENSG00000248144	n.18+1749C>T	SNP	.
chr4	100272147	rs6846835	T	C	MODIFIER	ADH1C	ENSG00000248144	n.18+1668A>G	SNP	.
chr4	100272220	.	G	T	MODIFIER	ADH1C	ENSG00000248144	n.18+1595C>A	SNP	.
chr4	100272297	rs142139141	C	CA	MODIFIER	ADH1C	ENSG00000248144	n.18+1517dupT	I	.
chr4	100272378	rs33948605	CAAT	C	MODIFIER	ADH1C	ENSG00000248144	n.18+1434_18+1436delATT	I	.
chr4	100272425	.	G	T	MODIFIER	ADH1C	ENSG00000248144	n.18+1390C>A	SNP	.
chr4	100273668	rs55853380	TTCTAATTTAGATATGAATTTTAAATTATTCATCA	T	MODIFIER	ADH1C	ENSG00000248144	n.18+113_18+146delTGATGAATAATTTAAAATTCATATCTAAATTAGA	I	.
chr4	100274157	rs4147541	G	C	MODIFIER	ADH1C	ENSG00000248144	n.-325C>G	SNP	.
chr4	100333267	rs729147	G	A	MODIFIER	ADH7	ENSG00000196344	c.*1215C>T	SNP	.
chr4	100333432	.	T	A	MODIFIER	ADH7	ENSG00000196344	c.*873A>T	SNP	.
chr4	100333462	rs148373030	A	T	MODIFIER	ADH7	ENSG00000196344	c.*843T>A	SNP	.
chr4	100333556	rs284787	G	A	MODIFIER	ADH7	ENSG00000196344	c.*749C>T	SNP	.
chr4	100333612	rs3805329	T	C	MODIFIER	ADH7	ENSG00000196344	c.*693A>G	SNP	.
chr4	100333758	.	T	C	MODIFIER	ADH7	ENSG00000196344	c.*547A>G	SNP	.
chr4	100333846	rs894369	C	G	MODIFIER	ADH7	ENSG00000196344	c.*459G>C	SNP	.
chr4	100333858	.	C	G	MODIFIER	ADH7	ENSG00000196344	c.*447G>C	SNP	.
chr4	100333932	rs3805331	A	G	MODIFIER	ADH7	ENSG00000196344	c.*373T>C	SNP	.
chr4	100333977	rs284786	T	A	MODIFIER	ADH7	ENSG00000196344	c.*328A>T	SNP	.
chr4	100334066	rs4147554	A	G	MODIFIER	ADH7	ENSG00000196344	c.*239T>C	SNP	.
chr4	100336542	rs191234487	A	G	MODIFIER	ADH7	ENSG00000196344	c.1160+93T>C	SNP	.
chr4	100336655	.	C	A	MODERATE	ADH7	ENSG00000196344	c.1140G>T	SNP	p.Glu380Asp
chr4	100340190	rs141729668	G	T	MODERATE	ADH7	ENSG00000196344	c.974C>A	SNP	p.Pro325Gln
chr4	100340236	rs370741519	C	T	MODERATE	ADH7	ENSG00000196344	c.928G>A	SNP	p.Val310Met
chr4	100341517	rs142585452	T	C	LOW	ADH7	ENSG00000196344	c.885+173A>G	SNP	.
chr4	100341643	rs1154460	G	A	LOW	ADH7	ENSG00000196344	c.885+47C>T	SNP	.
chr4	100341839	rs59534319	T	C	MODERATE	ADH7	ENSG00000196344	c.736A>G	SNP	p.Lys246Glu
chr4	100341861	rs971074	C	T	LOW	ADH7	ENSG00000196344	c.714G>A	SNP	p.Arg238Arg
chr4	100342172	rs112675628	T	C	MODIFIER	ADH7	ENSG00000196344	c.625-222A>G	SNP	.
chr4	100348683	rs111558838	T	C	MODIFIER	ADH7	ENSG00000196344	c.*589A>G	SNP	.
chr4	100348837	.	GT	GTT,G	MODIFIER	ADH7	ENSG00000196344	c.*589delA	I	.
chr4	100348872	rs12504511	G	A	MODIFIER	ADH7	ENSG00000196344	c.*589C>T	SNP	.
chr4	100349204	rs75076500	A	C	MODIFIER	ADH7	ENSG00000196344	c.407+40T>G	SNP	.
chr4	100349435	.	A	C	MODIFIER	ADH7	ENSG00000196344	c.320-104T>G	SNP	.
chr4	100349669	rs1573496	C	G	MODERATE	ADH7	ENSG00000196344	c.299G>C	SNP	p.Gly100Ala
chr4	100349793	rs72681953	T	C	LOW	ADH7	ENSG00000196344	c.181-6A>G	SNP	.
chr4	100350801	rs72904920	G	A	MODIFIER	ADH7	ENSG00000196344	c.79-11C>T	SNP	.
chr4	100351384	rs1154465	T	A	LOW	ADH7	ENSG00000196344	c.-202A>T	SNP	.
chr4	100351436	rs17529509	C	A	MODIFIER	ADH7	ENSG00000196344	c.-254G>T	SNP	.
chr4	100351447	rs112941647	T	C	MODIFIER	ADH7	ENSG00000196344	c.-265A>G	SNP	.
chr4	100351485	rs74491575	C	G	MODIFIER	ADH7	ENSG00000196344	c.-267G>C	SNP	.
chr4	100351630	.	T	A	MODIFIER	ADH7	ENSG00000196344	c.-267A>T	SNP	.
chr4	100353800	.	C	T	MODIFIER	ADH7	ENSG00000196344	c.-178G>A	SNP	.
chr4	100353995	.	T	C	MODIFIER	ADH7	ENSG00000196344	c.-267A>G	SNP	.
chr4	100354011	rs1154467	A	T	MODIFIER	ADH7	ENSG00000196344	c.-267T>A	SNP	.
chr4	100354012	rs76629054	T	A	MODIFIER	ADH7	ENSG00000196344	c.-267A>T	SNP	.
chr4	100354182	rs116370806	T	C	MODIFIER	ADH7	ENSG00000196344	c.-267A>G	SNP	.
chr4	100354222	.	C	A	MODIFIER	ADH7	ENSG00000196344	c.-267G>T	SNP	.
chr4	100356012	rs4147549	G	A	MODIFIER	ADH7	ENSG00000196344	c.-267C>T	SNP	.
chr4	100356080	.	G	A	MODIFIER	ADH7	ENSG00000196344	c.-267C>T	SNP	.
chr4	100356179	rs1154469	C	T	LOW	ADH7	ENSG00000196344	c.78+5G>A	SNP	.
chr4	100356337	rs1154470	G	A	MODIFIER	ADH7	ENSG00000196344	c.-31C>T	SNP	.
chr4	100356388	.	C	A	HIGH	ADH7	ENSG00000196344	c.3G>T	SNP	p.Met1?
chr4	100356466	rs17537595	A	G	MODIFIER	ADH7	ENSG00000196344	c.-40T>C	SNP	.
chr4	100356584	rs34925826	A	G	LOW	ADH7	ENSG00000196344	c.-158T>C	SNP	.
chr4	100356796	.	G	T	MODIFIER	ADH7	ENSG00000196344	c.-406C>A	SNP	.
chr4	100356830	.	T	A	MODIFIER	ADH7	ENSG00000196344	c.-440A>T	SNP	.
chr4	100356992	.	A	G	MODIFIER	ADH7	ENSG00000196344	c.-31T>C	SNP	.
chr4	100357018	rs2851028	G	A	MODIFIER	ADH7	ENSG00000196344	c.-31C>T	SNP	.
chr4	100357038	rs2654847	T	A	MODIFIER	ADH7	ENSG00000196344	c.-31A>T	SNP	.
chr4	155483914	rs1800788	C	T	MODIFIER	FGB	ENSG00000171564	c.-64C>T	SNP	.
chr4	155484015	rs1800787	C	T	MODIFIER	FGB	ENSG00000171564	c.-64C>T	SNP	.
chr4	155484511	rs2227395	G	A	MODIFIER	FGB	ENSG00000171564	n.-1G>A	SNP	.
chr4	155486279	rs72955361	T	G	MODIFIER	FGB	ENSG00000171564	n.-1T>G	SNP	.
chr4	155486381	rs2227401	C	T	MODIFIER	FGB	ENSG00000171564	n.*20C>T	SNP	.
chr4	155486470	rs2227402	T	A	MODIFIER	FGB	ENSG00000171564	n.-1T>A	SNP	.
chr4	155486646	rs2227403	T	C	MODIFIER	FGB	ENSG00000171564	n.-1T>C	SNP	.
chr4	155487136	rs6060	C	T	LOW	FGB	ENSG00000171564	c.291C>T	SNP	p.His97His
chr4	155487221	rs2042642	G	C	MODIFIER	FGB	ENSG00000171564	c.306+70G>C	SNP	.
chr4	155487351	.	A	C	MODIFIER	FGB	ENSG00000171564	c.306+200A>C	SNP	.
chr4	155487395	.	T	C	MODIFIER	FGB	ENSG00000171564	c.306+244T>C	SNP	.
chr4	155487652	rs6055	T	C	LOW	FGB	ENSG00000171564	c.318T>C	SNP	p.Cys106Cys
chr4	155488072	rs2227408	A	T	LOW	FGB	ENSG00000171564	c.490+248A>T	SNP	.
chr4	155488821	rs6056	C	T	LOW	FGB	ENSG00000171564	c.567C>T	SNP	p.Ser189Ser
chr4	155489085	rs2227411	A	G	LOW	FGB	ENSG00000171564	c.718+113A>G	SNP	.
chr4	155489095	rs2227412	A	G	LOW	FGB	ENSG00000171564	c.718+123A>G	SNP	.
chr4	155489167	rs72955364	A	T	LOW	FGB	ENSG00000171564	c.718+195A>T	SNP	.
chr4	155489242	.	C	A	LOW	FGB	ENSG00000171564	c.718+270C>A	SNP	.
chr4	155490008	rs35554458	C	CA	LOW	FGB	ENSG00000171564	c.833-326_833-325insA	I	.
chr4	155490649	rs140114081	TTTTG	T	LOW	FGB	ENSG00000171564	c.959-16_959-13delTTTG	I	.
chr4	155490820	rs6057	A	G	LOW	FGB	ENSG00000171564	c.1113A>G	SNP	p.Ser371Ser
chr4	155490832	rs4681	C	T	LOW	FGB	ENSG00000171564	c.1125C>T	SNP	p.Tyr375Tyr
chr4	155491759	rs4220	G	A	MODERATE	FGB	ENSG00000171564	c.1433G>A	SNP	p.Arg478Lys
chr4	155492224	rs2227421	A	C	MODIFIER	FGB	ENSG00000171564	c.*422A>C	SNP	.
chr4	155492249	rs2227423	T	C	MODIFIER	FGB	ENSG00000171564	c.*1539T>C	SNP	.
chr4	155492252	rs183181144	T	A	MODIFIER	FGB	ENSG00000171564	c.*1539T>A	SNP	.
chr4	155492328	.	C	T	MODIFIER	FGB	ENSG00000171564	c.*1539C>T	SNP	.
chr4	155492393	.	C	A	MODIFIER	FGB	ENSG00000171564	c.*1539C>A	SNP	.
chr4	155492420	.	C	T	MODIFIER	FGB	ENSG00000171564	c.*1539C>T	SNP	.
chr4	155492421	rs2227439	T	C	MODIFIER	FGB	ENSG00000171564	c.*1539T>C	SNP	.
chr4	155492720	rs2227424	C	G	MODIFIER	FGB	ENSG00000171564	c.*1539C>G	SNP	.
chr4	155493171	rs2227426	G	A	MODIFIER	FGB	ENSG00000171564	c.*1539G>A	SNP	.
chr4	155493319	rs2059502	T	C	MODIFIER	FGB	ENSG00000171564	c.*1539T>C	SNP	.
chr4	155493352	rs1044291	C	T	MODIFIER	FGB	ENSG00000171564	c.*1539C>T	SNP	.
chr4	155493419	rs2059503	A	T	MODIFIER	FGB	ENSG00000171564	c.*1539A>T	SNP	.
chr4	155493530	.	C	A	MODIFIER	FGB	ENSG00000171564	c.*1539C>A	SNP	.
chr4	155493554	rs116381809	G	T	MODIFIER	FGB	ENSG00000171564	c.*1539G>T	SNP	.
chr4	155493768	.	T	C	MODIFIER	FGB	ENSG00000171564	c.*1539T>C	SNP	.
chr4	155493951	.	C	A	MODIFIER	FGB	ENSG00000171564	c.*1539C>A	SNP	.
chr4	187129995	rs2276917	A	G	MODIFIER	KLKB1	ENSG00000164344	c.-3A>G	SNP	.
chr4	187130015	rs61748269	T	A	LOW	CYP4V2	ENSG00000145476	c.1091-4T>A	SNP	.
chr4	187130198	rs2276918	A	G	MODIFIER	CYP4V2	ENSG00000145476	c.1225+45A>G	SNP	.
chr4	187130349	rs72646291	G	A	MODERATE	CYP4V2	ENSG00000145476	c.1328G>A	SNP	p.Arg443Gln
chr4	187130444	rs72646293	T	A	MODIFIER	CYP4V2	ENSG00000145476	c.1405+18T>A	SNP	.
chr4	187130534	rs11437160	T	TA	MODIFIER	CYP4V2	ENSG00000145476	c.1405+118dupA	I	.
chr4	187147398	rs58132180	C	CT	MODIFIER	KLKB1	ENSG00000164344	c.-202_-202insT	I	.
chr4	187147522	rs182848733	C	G	MODIFIER	KLKB1	ENSG00000164344	c.-202C>G	SNP	.
chr4	187147546	rs187749834	C	A	MODIFIER	KLKB1	ENSG00000164344	c.-202C>A	SNP	.
chr4	187147637	rs113459460	T	C	MODIFIER	KLKB1	ENSG00000164344	c.-156T>C	SNP	.
chr4	187147688	.	A	G	MODIFIER	KLKB1	ENSG00000164344	c.-188A>G	SNP	.
chr4	187148387	rs4253238	C	T	MODIFIER	KLKB1	ENSG00000164344	c.-188C>T	SNP	.
chr4	187148475	rs4253239	C	T	MODIFIER	KLKB1	ENSG00000164344	c.-188C>T	SNP	.
chr4	187148556	.	C	A	LOW	KLKB1	ENSG00000164344	c.-187C>A	SNP	.
chr4	187148689	rs185309940	G	A	MODIFIER	KLKB1	ENSG00000164344	c.-54G>A	SNP	.
chr4	187148725	rs188971793	A	G	MODIFIER	KLKB1	ENSG00000164344	c.-18A>G	SNP	.
chr4	187148796	rs74603662	T	A	MODIFIER	KLKB1	ENSG00000164344	c.200-4485T>A	SNP	.
chr4	187148876	.	A	G	MODIFIER	KLKB1	ENSG00000164344	c.200-4405A>G	SNP	.
chr4	187149281	.	C	A	MODIFIER	KLKB1	ENSG00000164344	c.200-4000C>A	SNP	.
chr4	187149540	rs1912826	G	A	MODIFIER	KLKB1	ENSG00000164344	c.200-3741G>A	SNP	.
chr4	187150310	rs4253335	C	A	MODIFIER	KLKB1	ENSG00000164344	c.200-2971C>A	SNP	.
chr4	187150403	rs370164966	G	A	MODIFIER	KLKB1	ENSG00000164344	c.200-2878G>A	SNP	.
chr4	187150478	rs3775298	A	G	MODIFIER	KLKB1	ENSG00000164344	c.200-2803A>G	SNP	.
chr4	187153489	.	G	GA	MODIFIER	KLKB1	ENSG00000164344	c.362+48dupA	I	.
chr4	187153511	rs4253243	T	C	MODIFIER	KLKB1	ENSG00000164344	c.362+68T>C	SNP	.
chr4	187154829	.	C	A	MODIFIER	KLKB1	ENSG00000164344	c.363-277C>A	SNP	.
chr4	187154857	rs4253247	CA	C	MODIFIER	KLKB1	ENSG00000164344	c.363-248delA	I	.
chr4	187154873	rs2304596	T	C	MODIFIER	KLKB1	ENSG00000164344	c.363-233T>C	SNP	.
chr4	187154970	.	C	A	MODIFIER	KLKB1	ENSG00000164344	c.363-136C>A	SNP	.
chr4	187155072	.	T	G	MODIFIER	KLKB1	ENSG00000164344	c.363-34T>G	SNP	.
chr4	187155081	.	C	A	MODIFIER	KLKB1	ENSG00000164344	c.363-25C>A	SNP	.
chr4	187155418	.	C	A	MODIFIER	KLKB1	ENSG00000164344	c.469+206C>A	SNP	.
chr4	187158034	rs3733402	G	A	MODERATE	KLKB1	ENSG00000164344	c.569G>A	SNP	p.Ser190Asn
chr4	187158248	.	T	TTTTA	MODIFIER	KLKB1	ENSG00000164344	c.*645_*645insTTTA	I	.
chr4	187159282	rs4253256	G	C	MODIFIER	KLKB1	ENSG00000164344	c.*645G>C	SNP	.
chr4	187159405	rs61748604	T	C	LOW	KLKB1	ENSG00000164344	c.630-5T>C	SNP	.
chr4	187159600	rs4253351	G	A	MODIFIER	KLKB1	ENSG00000164344	c.*645G>A	SNP	.
chr4	187159665	rs113581762	C	T	MODIFIER	KLKB1	ENSG00000164344	c.*645C>T	SNP	.
chr4	187159689	rs4253353	T	G	MODIFIER	KLKB1	ENSG00000164344	c.*645T>G	SNP	.
chr4	187171355	rs4253299	A	G	MODIFIER	KLKB1	ENSG00000164344	n.-1A>G	SNP	.
chr4	187171405	rs188038815	A	G	MODERATE	KLKB1	ENSG00000164344	c.748A>G	SNP	p.Met250Val
chr4	187172087	.	CT	C	MODIFIER	KLKB1	ENSG00000164344	n.-1delT	I	.
chr4	187172135	.	T	C	MODIFIER	KLKB1	ENSG00000164344	n.-1T>C	SNP	.
chr4	187172280	rs2304595	G	A	MODIFIER	KLKB1	ENSG00000164344	c.900-93G>A	SNP	.
chr4	187172353	rs4253300	C	CT	MODIFIER	KLKB1	ENSG00000164344	c.900-12dupT	I	.
chr4	187172362	rs75552988	A	T	MODIFIER	KLKB1	ENSG00000164344	c.900-11A>T	SNP	.
chr4	187172422	rs113884104	A	G	MODERATE	KLKB1	ENSG00000164344	c.949A>G	SNP	p.Thr317Ala
chr4	187172615	.	T	A	MODIFIER	KLKB1	ENSG00000164344	c.1010-26T>A	SNP	.
chr4	187173012	rs4253301	T	G	MODERATE	KLKB1	ENSG00000164344	c.1282T>G	SNP	p.Ser428Ala
chr4	187173488	rs4253302	A	G	MODIFIER	KLKB1	ENSG00000164344	n.*720A>G	SNP	.
chr4	187173517	.	G	T	MODIFIER	KLKB1	ENSG00000164344	n.*720G>T	SNP	.
chr4	187173546	rs4253303	G	A	MODIFIER	KLKB1	ENSG00000164344	n.*720G>A	SNP	.
chr4	187173571	rs4253304	G	C	MODIFIER	KLKB1	ENSG00000164344	n.*720G>C	SNP	.
chr4	187173573	.	G	T	MODIFIER	KLKB1	ENSG00000164344	n.*720G>T	SNP	.
chr4	187175636	rs76981962	C	T	MODIFIER	KLKB1	ENSG00000164344	n.*720C>T	SNP	.
chr4	187175686	.	C	A	MODIFIER	KLKB1	ENSG00000164344	n.*720C>A	SNP	.
chr4	187175722	rs2292423	T	A	MODIFIER	KLKB1	ENSG00000164344	n.*720T>A	SNP	.
chr4	187176074	rs62348798	G	A	MODIFIER	KLKB1	ENSG00000164344	n.*720G>A	SNP	.
chr4	187178153	rs13118347	C	G	MODIFIER	KLKB1	ENSG00000164344	n.*720C>G	SNP	.
chr4	187178300	rs4241822	T	C	MODIFIER	KLKB1	ENSG00000164344	n.*720T>C	SNP	.
chr4	187178473	rs4253325	G	A	MODERATE	KLKB1	ENSG00000164344	c.1820G>A	SNP	p.Arg607Gln
chr4	187178550	.	G	T	MODIFIER	KLKB1	ENSG00000164344	c.1866+31G>T	SNP	.
chr4	187179028	.	G	T	MODIFIER	KLKB1	ENSG00000164344	c.1867-147G>T	SNP	.
chr4	187179127	rs41278597	T	C	MODIFIER	KLKB1	ENSG00000164344	c.1867-48T>C	SNP	.
chr4	187179135	rs4253331	T	C	MODIFIER	KLKB1	ENSG00000164344	c.1867-40T>C	SNP	.
chr4	187179210	rs925453	T	C	MODERATE	KLKB1	ENSG00000164344	c.1621T>C	SNP	p.Trp541Arg
chr4	187179458	.	G	T	MODIFIER	KLKB1	ENSG00000164344	c.*92G>T	SNP	.
chr4	187179486	rs3087505	A	G	MODIFIER	KLKB1	ENSG00000164344	c.*120A>G	SNP	.
chr4	187179504	.	C	A	MODIFIER	KLKB1	ENSG00000164344	c.*138C>A	SNP	.
chr4	187179678	rs3822055	T	C	MODIFIER	KLKB1	ENSG00000164344	c.*2060T>C	SNP	.
chr4	187179803	rs4253332	T	C	MODIFIER	KLKB1	ENSG00000164344	c.*2060T>C	SNP	.
chr4	187187005	rs3822056	G	T	MODIFIER	F11	ENSG00000088926	c.-353G>T	SNP	.
chr4	187187104	.	C	A	MODIFIER	F11	ENSG00000088926	c.-347C>A	SNP	.
chr4	187187135	rs3733403	C	G	LOW	F11	ENSG00000088926	c.-316C>G	SNP	.
chr4	187187392	.	A	G	MODIFIER	F11	ENSG00000088926	c.-59A>G	SNP	.
chr4	187187495	.	C	T	MODIFIER	F11	ENSG00000088926	c.-2+46C>T	SNP	.
chr4	187187569	rs925451	G	A	MODIFIER	F11	ENSG00000088926	c.-2+120G>A	SNP	.
chr4	187188269	.	T	A	MODIFIER	F11	ENSG00000088926	c.-1-21T>A	SNP	.
chr4	187188481	.	C	T	MODIFIER	F11	ENSG00000088926	c.55+136C>T	SNP	.
chr4	187193858	rs4253408	G	A	LOW	F11	ENSG00000088926	c.219-367G>A	SNP	.
chr4	187195373	rs5973	C	T	LOW	F11	ENSG00000088926	c.429C>T	SNP	p.Asp143Asp
chr4	187195541	.	ATTT	A	LOW	F11	ENSG00000088926	c.485+113_485+115delTTT	I	.
chr4	187195551	rs1593	T	A	LOW	F11	ENSG00000088926	c.485+122T>A	SNP	.
chr4	187195610	rs4253410	T	C	LOW	F11	ENSG00000088926	c.485+181T>C	SNP	.
chr4	187195715	.	C	A	LOW	F11	ENSG00000088926	c.485+286C>A	SNP	.
chr4	187195796	rs4253411	T	C	LOW	F11	ENSG00000088926	c.485+367T>C	SNP	.
chr4	187195931	.	A	G	LOW	F11	ENSG00000088926	c.485+502A>G	SNP	.
chr4	187196131	.	G	A	LOW	F11	ENSG00000088926	c.485+702G>A	SNP	.
chr4	187196373	.	G	T	LOW	F11	ENSG00000088926	c.486-568G>T	SNP	.
chr4	187196411	.	G	T	LOW	F11	ENSG00000088926	c.486-530G>T	SNP	.
chr4	187196853	rs4253414	T	C	LOW	F11	ENSG00000088926	c.486-88T>C	SNP	.
chr4	187197100	.	G	T	MODIFIER	F11	ENSG00000088926	c.*586G>T	SNP	.
chr4	187197379	rs369721182	G	A	LOW	F11	ENSG00000088926	c.596-6G>A	SNP	.
chr4	187197412	rs148520354	C	T	MODERATE	F11	ENSG00000088926	c.623C>T	SNP	p.Thr208Met
chr4	187201001	rs2241817	A	G	LOW	F11	ENSG00000088926	c.756-165A>G	SNP	.
chr4	187201211	rs5974	A	G	LOW	F11	ENSG00000088926	c.801A>G	SNP	p.Thr267Thr
chr4	187201353	.	T	C	MODIFIER	F11	ENSG00000088926	c.866-24T>C	SNP	.
chr4	187202884	.	T	C	MODIFIER	F11	ENSG00000088926	c.-2T>C	SNP	.
chr4	187202977	rs3775306	G	A	MODIFIER	F11	ENSG00000088926	c.-2G>A	SNP	.
chr4	187203342	.	C	A	MODIFIER	F11	ENSG00000088926	c.-2C>A	SNP	.
chr4	187205002	rs4253422	C	G	MODIFIER	F11	ENSG00000088926	c.-2C>G	SNP	.
chr4	187205033	rs4253423	A	G	MODIFIER	F11	ENSG00000088926	c.-2A>G	SNP	.
chr4	187205054	.	C	T	MODIFIER	F11	ENSG00000088926	c.-2C>T	SNP	.
chr4	187205301	rs5970	T	C	LOW	F11	ENSG00000088926	c.1191T>C	SNP	p.Gly397Gly
chr4	187205426	rs116667976	G	A	LOW	F11	ENSG00000088926	c.1304+12G>A	SNP	.
chr4	187205608	.	G	A	LOW	F11	ENSG00000088926	c.1304+194G>A	SNP	.
chr4	187206783	rs4253426	G	T	LOW	F11	ENSG00000088926	c.1305-9G>T	SNP	.
chr4	187207354	rs2289251	C	T	LOW	F11	ENSG00000088926	c.1481-215C>T	SNP	.
chr4	187207381	rs2289252	C	T	LOW	F11	ENSG00000088926	c.1481-188C>T	SNP	.
chr4	187207535	rs2289253	G	T	LOW	F11	ENSG00000088926	c.1481-34G>T	SNP	.
chr4	187207715	rs2289254	C	A	LOW	F11	ENSG00000088926	c.1576+51C>A	SNP	.
chr4	187208690	rs138207591	A	T	LOW	F11	ENSG00000088926	c.1577-148A>T	SNP	.
chr4	187208741	rs143389832	T	TAA	LOW	F11	ENSG00000088926	c.1577-97_1577-96insAA	I	.
chr4	187208745	.	AAT	A,AATAT	LOW	F11	ENSG00000088926	c.1577-92_1577-91delAT	I	.
chr4	187208747	rs186001900	T	A	LOW	F11	ENSG00000088926	c.1577-91T>A	SNP	.
chr4	187208749	.	T	A	LOW	F11	ENSG00000088926	c.1577-89T>A	SNP	.
chr4	187208928	.	A	C	MODERATE	F11	ENSG00000088926	c.1667A>C	SNP	p.His556Pro
chr4	187208968	rs5975	C	T	LOW	F11	ENSG00000088926	c.1707C>T	SNP	p.Asp569Asp
chr4	187209559	rs5966	A	G	LOW	F11	ENSG00000088926	c.1717-48A>G	SNP	.
chr4	187209562	rs377450848	G	A	LOW	F11	ENSG00000088926	c.1717-45G>A	SNP	.
chr4	187209702	rs5971	G	T	LOW	F11	ENSG00000088926	c.1812G>T	SNP	p.Arg604Arg
chr4	187209729	rs5976	G	A	LOW	F11	ENSG00000088926	c.1839G>A	SNP	p.Glu613Glu
chr4	187209748	rs148054334	G	C	MODERATE	F11	ENSG00000088926	c.1858G>C	SNP	p.Glu620Gln
chr4	187209776	.	C	A	MODIFIER	F11	ENSG00000088926	c.*8C>A	SNP	.
chr4	187210033	rs4253429	A	G	MODIFIER	F11	ENSG00000088926	c.*265A>G	SNP	.
chr4	187210064	rs4253430	G	C	MODIFIER	F11	ENSG00000088926	c.*296G>C	SNP	.
chr4	187210090	rs4253865	G	A	MODIFIER	F11	ENSG00000088926	c.*322G>A	SNP	.
chr4	187210172	rs139159299	A	G	MODIFIER	F11	ENSG00000088926	c.*404A>G	SNP	.
chr4	187210247	rs1062547	A	T	MODIFIER	F11	ENSG00000088926	c.*479A>T	SNP	.
chr4	187210318	rs147642874	TA	T	MODIFIER	F11	ENSG00000088926	c.*558delA	I	.
chr4	187210377	.	C	T	MODIFIER	F11	ENSG00000088926	c.*609C>T	SNP	.
chr4	187210620	rs4253431	G	A	MODIFIER	F11	ENSG00000088926	c.*852G>A	SNP	.
chr4	187210678	.	T	G	MODIFIER	F11	ENSG00000088926	c.*910T>G	SNP	.
chr4	187210836	rs141386483	ATTT	AT,ATT,A,ATTTT	MODIFIER	F11	ENSG00000088926	c.*2230_*2230delTTT	I	.
chr4	187210870	rs4253433	C	T	MODIFIER	F11	ENSG00000088926	c.*2230C>T	SNP	.
chr5	52285077	rs27646	C	G	MODIFIER	ITGA2	ENSG00000164171	c.-144C>G	SNP	.
chr5	52285175	rs3212385	G	A	MODIFIER	ITGA2	ENSG00000164171	c.-124G>A	SNP	.
chr5	52322721	rs26678	G	T	MODIFIER	ITGA2	ENSG00000164171	c.185+23G>T	SNP	.
chr5	52337783	rs3212439	T	C	MODIFIER	ITGA2	ENSG00000164171	c.186-159T>C	SNP	.
chr5	52337908	rs3212441	C	T	MODIFIER	ITGA2	ENSG00000164171	c.186-34C>T	SNP	.
chr5	52338083	rs1363192	T	G	MODIFIER	ITGA2	ENSG00000164171	c.295+32T>G	SNP	.
chr5	52338122	.	C	A	MODIFIER	ITGA2	ENSG00000164171	c.295+71C>A	SNP	.
chr5	52340674	rs3212460	C	T	MODIFIER	ITGA2	ENSG00000164171	c.296-157C>T	SNP	.
chr5	52340684	.	C	A	MODIFIER	ITGA2	ENSG00000164171	c.296-147C>A	SNP	.
chr5	52341006	.	G	A	MODIFIER	ITGA2	ENSG00000164171	c.387+84G>A	SNP	.
chr5	52341064	rs1421937	A	G	MODIFIER	ITGA2	ENSG00000164171	c.387+142A>G	SNP	.
chr5	52341110	rs3212461	T	G	MODIFIER	ITGA2	ENSG00000164171	c.387+188T>G	SNP	.
chr5	52344046	rs3212486	G	A	MODIFIER	ITGA2	ENSG00000164171	c.388-147G>A	SNP	.
chr5	52344212	.	C	A	MODERATE	ITGA2	ENSG00000164171	c.407C>A	SNP	p.Ala136Glu
chr5	52344307	rs201616242	C	T	MODERATE	ITGA2	ENSG00000164171	c.502C>T	SNP	p.Pro168Ser
chr5	52344456	rs41268439	C	T	MODIFIER	ITGA2	ENSG00000164171	c.503-17C>T	SNP	.
chr5	52344610	rs1421933	A	G	MODIFIER	ITGA2	ENSG00000164171	c.630+10A>G	SNP	.
chr5	52344669	.	G	A	MODIFIER	ITGA2	ENSG00000164171	c.630+69G>A	SNP	.
chr5	52347369	rs1126643	C	T	LOW	ITGA2	ENSG00000164171	c.759C>T	SNP	p.Phe253Phe
chr5	52347561	rs1833558	G	A	MODIFIER	ITGA2	ENSG00000164171	c.779+172G>A	SNP	.
chr5	52347661	.	C	A	MODIFIER	ITGA2	ENSG00000164171	c.779+272C>A	SNP	.
chr5	52351182	rs3212519	A	G	MODIFIER	ITGA2	ENSG00000164171	c.780-186A>G	SNP	.
chr5	52351236	rs2910962	C	T	MODIFIER	ITGA2	ENSG00000164171	c.780-132C>T	SNP	.
chr5	52351242	rs2974987	A	G	MODIFIER	ITGA2	ENSG00000164171	c.780-126A>G	SNP	.
chr5	52351377	rs1139484	T	C	LOW	ITGA2	ENSG00000164171	c.789T>C	SNP	p.Ala263Ala
chr5	52351413	rs1062535	G	A	LOW	ITGA2	ENSG00000164171	c.825G>A	SNP	p.Thr275Thr
chr5	52351600	.	C	A	MODIFIER	ITGA2	ENSG00000164171	c.930+82C>A	SNP	.
chr5	52351746	rs3212522	G	A	MODIFIER	ITGA2	ENSG00000164171	c.931-68G>A	SNP	.
chr5	52351838	rs41272301	G	A	MODERATE	ITGA2	ENSG00000164171	c.955G>A	SNP	p.Ala319Thr
chr5	52351876	rs3212523	A	G	LOW	ITGA2	ENSG00000164171	c.993A>G	SNP	p.Ala331Ala
chr5	52351995	rs118050125	T	A	MODIFIER	ITGA2	ENSG00000164171	c.1096+16T>A	SNP	.
chr5	52353959	rs3212529	T	C	MODIFIER	ITGA2	ENSG00000164171	c.1173+28T>C	SNP	.
chr5	52354103	rs996765	A	T	MODIFIER	ITGA2	ENSG00000164171	c.1173+172A>T	SNP	.
chr5	52355516	rs3212684	G	A	MODIFIER	ITGA2	ENSG00000164171	c.1174-188G>A	SNP	.
chr5	52355566	rs3212536	A	G	MODIFIER	ITGA2	ENSG00000164171	c.1174-138A>G	SNP	.
chr5	52355854	rs2303127	T	C	MODIFIER	ITGA2	ENSG00000164171	c.1312+12T>C	SNP	.
chr5	52356083	.	T	C	MODIFIER	ITGA2	ENSG00000164171	c.1312+241T>C	SNP	.
chr5	52356096	.	C	T	MODIFIER	ITGA2	ENSG00000164171	c.1312+254C>T	SNP	.
chr5	52356692	rs3212538	T	C	MODIFIER	ITGA2	ENSG00000164171	c.1313-39T>C	SNP	.
chr5	52356701	rs3212539	T	G	MODIFIER	ITGA2	ENSG00000164171	c.1313-30T>G	SNP	.
chr5	52357068	.	C	A	MODIFIER	ITGA2	ENSG00000164171	c.1458+192C>A	SNP	.
chr5	52358518	.	C	A	MODIFIER	ITGA2	ENSG00000164171	c.1459-98C>A	SNP	.
chr5	52358757	rs1801106	G	A	MODERATE	ITGA2	ENSG00000164171	c.1600G>A	SNP	p.Glu534Lys
chr5	52358761	rs35940809	TA	T	MODIFIER	ITGA2	ENSG00000164171	c.1602+15delA	I	.
chr5	52360525	.	C	A	MODIFIER	ITGA2	ENSG00000164171	c.1603-217C>A	SNP	.
chr5	52360658	rs139704993	A	T	MODIFIER	ITGA2	ENSG00000164171	c.1603-84A>T	SNP	.
chr5	52360818	.	C	A	MODERATE	ITGA2	ENSG00000164171	c.1679C>A	SNP	p.Ala560Asp
chr5	52361011	.	G	A	MODIFIER	ITGA2	ENSG00000164171	c.1806+66G>A	SNP	.
chr5	52361080	rs41272303	G	T	MODIFIER	ITGA2	ENSG00000164171	c.1806+135G>T	SNP	.
chr5	52361147	.	A	G	MODIFIER	ITGA2	ENSG00000164171	c.1806+202A>G	SNP	.
chr5	52361219	rs2406599	A	G	MODIFIER	ITGA2	ENSG00000164171	c.1806+274A>G	SNP	.
chr5	52361508	rs186263441	C	T	MODIFIER	ITGA2	ENSG00000164171	c.1807-163C>T	SNP	.
chr5	52361766	rs144430073	C	T	LOW	ITGA2	ENSG00000164171	c.1902C>T	SNP	p.Thr634Thr
chr5	52361925	.	C	T	MODIFIER	ITGA2	ENSG00000164171	c.1943+118C>T	SNP	.
chr5	52362093	.	C	A	MODIFIER	ITGA2	ENSG00000164171	c.1943+286C>A	SNP	.
chr5	52362765	rs3212556	A	T	MODIFIER	ITGA2	ENSG00000164171	c.1944-183A>T	SNP	.
chr5	52362909	rs187025055	A	G	MODIFIER	ITGA2	ENSG00000164171	c.1944-39A>G	SNP	.
chr5	52365673	.	C	A	MODIFIER	ITGA2	ENSG00000164171	c.2084-266C>A	SNP	.
chr5	52365806	.	C	A	MODIFIER	ITGA2	ENSG00000164171	c.2084-133C>A	SNP	.
chr5	52365923	rs10649391	A	ATT	LOW	ITGA2	ENSG00000164171	c.2084-9_2084-8dupTT	I	.
chr5	52366138	rs2112290	G	A	MODIFIER	ITGA2	ENSG00000164171	c.2235+48G>A	SNP	.
chr5	52366162	rs2303126	G	A	MODIFIER	ITGA2	ENSG00000164171	c.2235+72G>A	SNP	.
chr5	52366220	.	C	A	MODIFIER	ITGA2	ENSG00000164171	c.2235+130C>A	SNP	.
chr5	52366284	rs3212567	G	A	MODIFIER	ITGA2	ENSG00000164171	c.2235+194G>A	SNP	.
chr5	52366336	rs3212568	T	C	MODIFIER	ITGA2	ENSG00000164171	c.2235+246T>C	SNP	.
chr5	52367666	rs2287872	A	T	MODIFIER	ITGA2	ENSG00000164171	c.2236-102A>T	SNP	.
chr5	52367706	rs2287871	T	C	MODIFIER	ITGA2	ENSG00000164171	c.2236-62T>C	SNP	.
chr5	52367715	rs3212580	T	C	MODIFIER	ITGA2	ENSG00000164171	c.2236-53T>C	SNP	.
chr5	52367956	rs3212581	G	T	MODIFIER	ITGA2	ENSG00000164171	c.2346+78G>T	SNP	.
chr5	52368366	rs3212582	A	C	MODIFIER	ITGA2	ENSG00000164171	c.2347-77A>C	SNP	.
chr5	52368472	rs3212583	C	T	LOW	ITGA2	ENSG00000164171	c.2376C>T	SNP	p.Asp792Asp
chr5	52368546	rs3212584	T	C	MODIFIER	ITGA2	ENSG00000164171	c.2429+21T>C	SNP	.
chr5	52368565	rs3212585	A	T	MODIFIER	ITGA2	ENSG00000164171	c.2429+40A>T	SNP	.
chr5	52368594	rs3212586	C	T	MODIFIER	ITGA2	ENSG00000164171	c.2429+69C>T	SNP	.
chr5	52368922	rs984966	T	A	MODIFIER	ITGA2	ENSG00000164171	c.2430-26T>A	SNP	.
chr5	52369002	rs3212327	G	A	LOW	ITGA2	ENSG00000164171	c.2484G>A	SNP	p.Thr828Thr
chr5	52369086	rs3213805	G	A	LOW	ITGA2	ENSG00000164171	c.2568G>A	SNP	p.Leu856Leu
chr5	52369193	rs3815755	A	G	MODIFIER	ITGA2	ENSG00000164171	c.2571+104A>G	SNP	.
chr5	52369335	rs3797474	A	G	MODIFIER	ITGA2	ENSG00000164171	c.2571+246A>G	SNP	.
chr5	52370174	rs3212591	G	A	MODIFIER	ITGA2	ENSG00000164171	c.2572-41G>A	SNP	.
chr5	52370432	rs2303125	G	C	MODIFIER	ITGA2	ENSG00000164171	c.2664+125G>C	SNP	.
chr5	52370771	rs41531548	G	C	MODIFIER	ITGA2	ENSG00000164171	c.2665-120G>C	SNP	.
chr5	52371030	.	T	A	MODIFIER	ITGA2	ENSG00000164171	c.2742-21T>A	SNP	.
chr5	52374527	rs3212605	TTAAA	T	MODIFIER	ITGA2	ENSG00000164171	c.2826-70_2826-67delTAAA	I	.
chr5	52376215	rs35178651	C	G	MODIFIER	ITGA2	ENSG00000164171	c.2929-126C>G	SNP	.
chr5	52376247	rs140484910	C	T	MODIFIER	ITGA2	ENSG00000164171	c.2929-94C>T	SNP	.
chr5	52376716	.	C	T	MODIFIER	ITGA2	ENSG00000164171	c.3039+265C>T	SNP	.
chr5	52377177	rs116388024	A	G	MODIFIER	ITGA2	ENSG00000164171	c.3040-245A>G	SNP	.
chr5	52377181	rs3212617	T	A	MODIFIER	ITGA2	ENSG00000164171	c.3040-241T>A	SNP	.
chr5	52377482	.	T	C	MODERATE	ITGA2	ENSG00000164171	c.3100T>C	SNP	p.Ser1034Pro
chr5	52378850	rs76748680	GT	G	MODIFIER	ITGA2	ENSG00000164171	c.3145-313delT	I	.
chr5	52379277	rs2303122	C	T	LOW	ITGA2	ENSG00000164171	c.3252C>T	SNP	p.Phe1084Phe
chr5	52386384	.	C	A	LOW	ITGA2	ENSG00000164171	c.3501C>A	SNP	p.Thr1167Thr
chr5	52386458	rs13173706	G	A	MODIFIER	ITGA2	ENSG00000164171	c.*29G>A	SNP	.
chr5	52386516	rs202180218	A	AT	MODIFIER	ITGA2	ENSG00000164171	c.*95dupT	I	.
chr5	52386901	rs199677547	TAAC	T	MODIFIER	ITGA2	ENSG00000164171	c.*475_*477delCAA	I	.
chr5	52387150	rs1109527	A	C	MODIFIER	ITGA2	ENSG00000164171	c.*721A>C	SNP	.
chr5	52387187	rs146801078	C	CATTT	MODIFIER	ITGA2	ENSG00000164171	c.*760_*761insTTAT	I	.
chr5	52387323	rs1109526	C	T	MODIFIER	ITGA2	ENSG00000164171	c.*894C>T	SNP	.
chr5	52387681	rs1042324	G	A	MODIFIER	ITGA2	ENSG00000164171	c.*1252G>A	SNP	.
chr5	52388137	.	T	C	MODIFIER	ITGA2	ENSG00000164171	c.*1708T>C	SNP	.
chr5	52388186	rs3212655	GA	G	MODIFIER	ITGA2	ENSG00000164171	c.*1764delA	I	.
chr5	52388454	rs376277558	TAAA	TAA,T,TA	MODIFIER	ITGA2	ENSG00000164171	c.*2039_*2041delAAA	I	.
chr5	52388796	.	G	C	MODIFIER	ITGA2	ENSG00000164171	c.*2367G>C	SNP	.
chr5	52388809	.	C	A	MODIFIER	ITGA2	ENSG00000164171	c.*2380C>A	SNP	.
chr5	52388849	.	C	A	MODIFIER	ITGA2	ENSG00000164171	c.*2420C>A	SNP	.
chr5	52388933	rs72277253	TCAAA	T	MODIFIER	ITGA2	ENSG00000164171	c.*2517_*2520delCAAA	I	.
chr5	52388942	rs199794354	CA	C	MODIFIER	ITGA2	ENSG00000164171	c.*2516delA	I	.
chr5	52388946	.	CAAAA	C	MODIFIER	ITGA2	ENSG00000164171	c.*2523_*2526delAAAA	I	.
chr5	52388948	rs199635147	A	AT	MODIFIER	ITGA2	ENSG00000164171	c.*2519_*2520insT	I	.
chr5	52388999	rs1900182	C	T,A	MODIFIER	ITGA2	ENSG00000164171	c.*2570C>T	I	.
chr5	52389003	rs75427194	C	G	MODIFIER	ITGA2	ENSG00000164171	c.*2574C>G	SNP	.
chr5	52389145	rs149715267	C	G	MODIFIER	ITGA2	ENSG00000164171	c.*2716C>G	SNP	.
chr5	52389311	rs10526632	G	GGTATGTTTAGC	MODIFIER	ITGA2	ENSG00000164171	c.*2883_*2893dupGTATGTTTAGC	I	.
chr5	52389368	rs7700416	C	T	MODIFIER	ITGA2	ENSG00000164171	c.*2939C>T	SNP	.
chr5	52389369	rs6898333	G	A	MODIFIER	ITGA2	ENSG00000164171	c.*2940G>A	SNP	.
chr5	52389428	rs6880055	A	G	MODIFIER	ITGA2	ENSG00000164171	c.*2999A>G	SNP	.
chr5	52389455	rs7719848	A	G	MODIFIER	ITGA2	ENSG00000164171	c.*3026A>G	SNP	.
chr5	52389593	rs7737412	G	A	MODIFIER	ITGA2	ENSG00000164171	c.*3164G>A	SNP	.
chr5	52389811	rs145397056	T	TAAAG	MODIFIER	ITGA2	ENSG00000164171	c.*3385_*3386insGAAA	I	.
chr5	52390026	rs140054322	A	AATTATATAAACAACTTTGTAGGACT,AATTTATAAACAACTTTGTAGGACT	MODIFIER	ITGA2	ENSG00000164171	c.*3599_*3600insTATATAAACAACTTTGTAGGACTAT	I	.
chr5	52390190	rs145759303	TAA	T	MODIFIER	ITGA2	ENSG00000164171	c.*3763_*3764delAA	I	.
chr5	52390318	.	A	G	MODIFIER	ITGA2	ENSG00000164171	c.*3889A>G	SNP	.
chr5	52390347	rs10471829	G	C	MODIFIER	ITGA2	ENSG00000164171	c.*3918G>C	SNP	.
chr5	52390415	rs7725246	A	C	MODIFIER	ITGA2	ENSG00000164171	c.*3986A>C	SNP	.
chr5	52390472	rs144122745	TTAG	T	MODIFIER	ITGA2	ENSG00000164171	c.*4048_*4050delAGT	I	.
chr5	52390527	rs10471830	C	G	MODIFIER	ITGA2	ENSG00000164171	c.*4098C>G	SNP	.
chr5	52390704	.	C	A	MODIFIER	ITGA2	ENSG00000164171	c.*3689C>A	SNP	.
chr5	148204577	rs17778257	A	T	MODIFIER	ADRB2	ENSG00000169252	c.-240A>T	SNP	.
chr5	148204836	.	G	T	MODIFIER	ADRB2	ENSG00000169252	c.-240G>T	SNP	.
chr5	148204864	rs2400706	C	T	MODIFIER	ADRB2	ENSG00000169252	c.-240C>T	SNP	.
chr5	148204966	rs2895795	T	A	MODIFIER	ADRB2	ENSG00000169252	c.-240T>A	SNP	.
chr5	148205052	rs2400707	A	G	MODIFIER	ADRB2	ENSG00000169252	c.-240A>G	SNP	.
chr5	148205134	.	A	G	MODIFIER	ADRB2	ENSG00000169252	c.-240A>G	SNP	.
chr5	148205372	rs2053044	A	G	MODIFIER	ADRB2	ENSG00000169252	c.-240A>G	SNP	.
chr5	148205579	.	G	T	MODIFIER	ADRB2	ENSG00000169252	c.-240G>T	SNP	.
chr5	148205741	rs12654778	G	A	MODIFIER	ADRB2	ENSG00000169252	c.-240G>A	SNP	.
chr5	148205927	rs11168070	G	C	MODIFIER	ADRB2	ENSG00000169252	c.-240G>C	SNP	.
chr5	148205941	.	C	T	MODIFIER	ADRB2	ENSG00000169252	c.-240C>T	SNP	.
chr5	148205989	rs17334228	C	T	MODIFIER	ADRB2	ENSG00000169252	c.-240C>T	SNP	.
chr5	148206028	rs11959427	C	T	MODIFIER	ADRB2	ENSG00000169252	c.-240C>T	SNP	.
chr5	148206173	.	C	A	MODIFIER	ADRB2	ENSG00000169252	c.-222C>A	SNP	.
chr5	148206348	rs1042711	C	T	LOW	ADRB2	ENSG00000169252	c.-47C>T	SNP	.
chr5	148206375	rs1801704	C	T	MODIFIER	ADRB2	ENSG00000169252	c.-20C>T	SNP	.
chr5	148206440	rs1042713	G	A	MODERATE	ADRB2	ENSG00000169252	c.46G>A	SNP	p.Gly16Arg
chr5	148206473	rs1042714	G	C	MODERATE	ADRB2	ENSG00000169252	c.79G>C	SNP	p.Glu27Gln
chr5	148206524	.	G	A	MODERATE	ADRB2	ENSG00000169252	c.130G>A	SNP	p.Val44Ile
chr5	148206646	rs1042717	G	A	LOW	ADRB2	ENSG00000169252	c.252G>A	SNP	p.Leu84Leu
chr5	148206885	rs1800888	C	T	MODERATE	ADRB2	ENSG00000169252	c.491C>T	SNP	p.Thr164Ile
chr5	148206917	rs1042718	C	A	LOW	ADRB2	ENSG00000169252	c.523C>A	SNP	p.Arg175Arg
chr5	148207063	.	T	C	LOW	ADRB2	ENSG00000169252	c.669T>C	SNP	p.Phe223Phe
chr5	148207135	rs41358746	G	T	MODERATE	ADRB2	ENSG00000169252	c.741G>T	SNP	p.Gln247His
chr5	148207447	rs1042719	G	C	LOW	ADRB2	ENSG00000169252	c.1053G>C	SNP	p.Gly351Gly
chr5	148207488	.	G	T	MODERATE	ADRB2	ENSG00000169252	c.1094G>T	SNP	p.Gly365Val
chr5	148207633	rs1042720	G	A	LOW	ADRB2	ENSG00000169252	c.1239G>A	SNP	p.Leu413Leu
chr5	148207659	.	ACC	AC,A	MODIFIER	ADRB2	ENSG00000169252	c.*33_*34delCC	I	.
chr5	148207661	rs201971211	C	CG	MODIFIER	ADRB2	ENSG00000169252	c.*25_*26insG	I	.
chr5	148207667	rs141761380	C	CG,CCG,CCA	MODIFIER	ADRB2	ENSG00000169252	c.*31_*32insG	I	.
chr5	148207855	.	T	A	MODIFIER	ADRB2	ENSG00000169252	c.*219T>A	SNP	.
chr5	148208014	rs8192451	C	T	MODIFIER	ADRB2	ENSG00000169252	c.*378C>T	SNP	.
chr5	148208084	.	TA	T	MODIFIER	ADRB2	ENSG00000169252	c.*449delA	I	.
chr5	148208092	.	C	T	MODIFIER	ADRB2	ENSG00000169252	c.*456C>T	SNP	.
chr5	176829973	.	C	A	LOW	F12	ENSG00000131187	c.1532-274G>T	SNP	.
chr5	176830451	rs17876048	C	T	LOW	F12	ENSG00000131187	c.1387+31G>A	SNP	.
chr5	176830570	rs17876033	G	A	MODERATE	F12	ENSG00000131187	c.1299C>T	SNP	.
chr5	176830597	rs61737766	C	G	LOW	F12	ENSG00000131187	c.1272G>C	SNP	p.Thr424Thr
chr5	176830627	rs17876032	G	A	LOW	F12	ENSG00000131187	c.1251-9C>T	SNP	.
chr5	176830741	rs41309760	G	A	LOW	F12	ENSG00000131187	c.1250+119C>T	SNP	.
chr5	176830783	.	G	C	LOW	F12	ENSG00000131187	c.1250+77C>G	SNP	.
chr5	176830832	.	G	A	LOW	F12	ENSG00000131187	c.1250+28C>T	SNP	.
chr5	176831034	.	C	A	MODERATE	F12	ENSG00000131187	c.1076G>T	SNP	p.Cys359Phe
chr5	176831119	rs17876031	A	G	LOW	F12	ENSG00000131187	c.1019-28T>C	SNP	.
chr5	176831177	rs35966430	TC	T	LOW	F12	ENSG00000131187	c.1018+19delG	I	.
chr5	176831186	.	C	A	LOW	F12	ENSG00000131187	c.1018+11G>T	SNP	.
chr5	176831285	rs77098327	C	G	MODERATE	F12	ENSG00000131187	c.930G>C	SNP	p.Arg310Ser
chr5	176831589	rs17876047	G	A	LOW	F12	ENSG00000131187	c.711C>T	SNP	p.Pro237Pro
chr5	176831826	rs17876030	C	G	MODERATE	F12	ENSG00000131187	c.619G>C	SNP	p.Ala207Pro
chr5	176831980	rs17876029	T	C	LOW	F12	ENSG00000131187	c.530-65A>G	SNP	.
chr5	176832529	.	C	A	LOW	F12	ENSG00000131187	c.287-95G>T	SNP	.
chr5	176832574	.	C	A	LOW	F12	ENSG00000131187	c.287-140G>T	SNP	.
chr5	176832919	.	C	A	LOW	F12	ENSG00000131187	c.215+44G>T	SNP	.
chr5	176832991	.	G	A	MODERATE	F12	ENSG00000131187	c.187C>T	SNP	p.His63Tyr
chr5	176836110	.	A	T	LOW	F12	ENSG00000131187	c.58-6T>A	SNP	.
chr5	176836313	.	C	A	MODIFIER	F12	ENSG00000131187	n.-1G>T	SNP	.
chr5	176836532	rs1801020	A	G	MODIFIER	F12	ENSG00000131187	c.-4T>C	SNP	.
chr6	6144602	rs77424672	A	G	MODIFIER	F13A1	ENSG00000124491	c.*1250T>C	SNP	.
chr6	6144812	rs150404339	G	A	MODIFIER	F13A1	ENSG00000124491	c.*1040C>T	SNP	.
chr6	6144857	rs3024466	C	A	MODIFIER	F13A1	ENSG00000124491	c.*995G>T	SNP	.
chr6	6145187	.	C	T	MODIFIER	F13A1	ENSG00000124491	c.*665G>A	SNP	.
chr6	6145233	rs191569585	G	A	MODIFIER	F13A1	ENSG00000124491	c.*619C>T	SNP	.
chr6	6145265	rs75981686	C	T	MODIFIER	F13A1	ENSG00000124491	c.*587G>A	SNP	.
chr6	6145409	rs3024486	C	T	MODIFIER	F13A1	ENSG00000124491	c.*443G>A	SNP	.
chr6	6145692	rs1050783	C	T	MODIFIER	F13A1	ENSG00000124491	c.*160G>A	SNP	.
chr6	6145726	rs1050782	A	G	MODIFIER	F13A1	ENSG00000124491	c.*126T>C	SNP	.
chr6	6151819	rs3024459	T	C	MODIFIER	F13A1	ENSG00000124491	c.2045+227A>G	SNP	.
chr6	6151890	.	G	GT	MODIFIER	F13A1	ENSG00000124491	c.2045+155dupA	I	.
chr6	6151952	rs3024458	C	T	MODIFIER	F13A1	ENSG00000124491	c.2045+94G>A	SNP	.
chr6	6152007	rs5980	C	T	MODIFIER	F13A1	ENSG00000124491	c.2045+39G>A	SNP	.
chr6	6152106	.	C	T	MODERATE	F13A1	ENSG00000124491	c.1985G>A	SNP	p.Arg662Gln
chr6	6152137	rs5988	C	G	MODERATE	F13A1	ENSG00000124491	c.1954G>C	SNP	p.Glu652Gln
chr6	6152140	rs5987	C	T	MODERATE	F13A1	ENSG00000124491	c.1951G>A	SNP	p.Val651Ile
chr6	6152211	rs2274394	C	G	MODIFIER	F13A1	ENSG00000124491	c.1909-29G>C	SNP	.
chr6	6152235	.	CTTG	C	MODIFIER	F13A1	ENSG00000124491	c.1909-56_1909-54delCAA	I	.
chr6	6152408	rs3024457	C	A	MODIFIER	F13A1	ENSG00000124491	c.1909-226G>T	SNP	.
chr6	6167738	rs145180358	C	A	MODERATE	F13A1	ENSG00000124491	c.1861G>T	SNP	p.Ala621Ser
chr6	6167739	rs138943514	C	G	LOW	F13A1	ENSG00000124491	c.1860G>C	SNP	p.Leu620Leu
chr6	6167822	rs138754417	C	T	MODERATE	F13A1	ENSG00000124491	c.1777G>A	SNP	p.Gly593Ser
chr6	6174786	rs380058	G	C	MODIFIER	F13A1	ENSG00000124491	c.1747+27C>G	SNP	.
chr6	6174856	rs5986	T	C	LOW	F13A1	ENSG00000124491	c.1704A>G	SNP	p.Glu568Glu
chr6	6174866	rs5982	G	A	MODERATE	F13A1	ENSG00000124491	c.1694C>T	SNP	p.Pro565Leu
chr6	6175174	rs3024444	C	T	MODIFIER	F13A1	ENSG00000124491	c.1460-74G>A	SNP	.
chr6	6182082	rs3024439	C	T	MODIFIER	F13A1	ENSG00000124491	c.1459+139G>A	SNP	.
chr6	6182113	rs139726577	A	G	MODIFIER	F13A1	ENSG00000124491	c.1459+108T>C	SNP	.
chr6	6182456	rs184655535	C	T	MODIFIER	F13A1	ENSG00000124491	c.1306-82G>A	SNP	.
chr6	6182546	.	C	T	MODIFIER	F13A1	ENSG00000124491	c.1306-172G>A	SNP	.
chr6	6195906	rs41302861	C	T	MODIFIER	F13A1	ENSG00000124491	c.1305+124G>A	SNP	.
chr6	6195926	rs2274391	C	T	MODIFIER	F13A1	ENSG00000124491	c.1305+104G>A	SNP	.
chr6	6196141	rs5978	G	A	MODIFIER	F13A1	ENSG00000124491	c.1217-23C>T	SNP	.
chr6	6196142	rs5977	G	A	MODIFIER	F13A1	ENSG00000124491	c.1217-24C>T	SNP	.
chr6	6197369	.	C	A	MODIFIER	F13A1	ENSG00000124491	c.1216+87G>T	SNP	.
chr6	6197412	rs3024481	G	A	MODIFIER	F13A1	ENSG00000124491	c.1216+44C>T	SNP	.
chr6	6197630	.	C	A	MODIFIER	F13A1	ENSG00000124491	c.1113-71G>T	SNP	.
chr6	6206692	rs187174873	G	A	MODIFIER	F13A1	ENSG00000124491	c.*98C>T	SNP	.
chr6	6206896	rs202166823	CCTT	C	MODIFIER	F13A1	ENSG00000124491	c.1113-9340_1113-9338delAAG	I	.
chr6	6221930	rs3024419	C	T	MODIFIER	F13A1	ENSG00000124491	c.1112+336G>A	SNP	.
chr6	6222102	rs3024417	T	A	MODIFIER	F13A1	ENSG00000124491	c.1112+164A>T	SNP	.
chr6	6222249	rs3024480	T	C	MODIFIER	F13A1	ENSG00000124491	c.1112+17A>G	SNP	.
chr6	6222311	.	T	A	MODERATE	F13A1	ENSG00000124491	c.1067A>T	SNP	p.Glu356Val
chr6	6222382	rs5981	T	G	LOW	F13A1	ENSG00000124491	c.996A>C	SNP	p.Pro332Pro
chr6	6222388	.	TC	T	HIGH	F13A1	ENSG00000124491	c.989delG	I	p.Gly330fs
chr6	6225132	.	A	G	MODIFIER	F13A1	ENSG00000124491	c.-3T>C	SNP	.
chr6	6248276	rs190420901	T	A	MODIFIER	F13A1	ENSG00000124491	n.*579A>T	SNP	.
chr6	6248697	.	C	A	MODIFIER	F13A1	ENSG00000124491	n.*579G>T	SNP	.
chr6	6250912	rs3024371	T	A	MODIFIER	F13A1	ENSG00000124491	n.*579A>T	SNP	.
chr6	6250967	rs3024370	G	A	MODIFIER	F13A1	ENSG00000124491	n.*579C>T	SNP	.
chr6	6251120	rs3024477	T	A	MODERATE	F13A1	ENSG00000124491	c.614A>T	SNP	p.Tyr205Phe
chr6	6251275	rs3024368	T	TA	MODIFIER	F13A1	ENSG00000124491	c.572-114dupT	I	.
chr6	6266704	.	C	T	MODIFIER	F13A1	ENSG00000124491	c.*582G>A	SNP	.
chr6	6266715	rs143144048	G	A	MODIFIER	F13A1	ENSG00000124491	c.*582C>T	SNP	.
chr6	6266742	rs368154155	G	A	MODIFIER	F13A1	ENSG00000124491	c.*582C>T	SNP	.
chr6	6305458	rs7745910	G	C	MODIFIER	F13A1	ENSG00000124491	c.*76C>G	SNP	.
chr6	6305477	rs2295753	C	A	MODIFIER	F13A1	ENSG00000124491	c.*57G>T	SNP	.
chr6	6305743	rs138690353	A	T	MODERATE	F13A1	ENSG00000124491	c.160T>A	SNP	p.Phe54Ile
chr6	6305894	rs201607189	CTG	C	MODIFIER	F13A1	ENSG00000124491	n.-1_-1delCA	I	.
chr6	6318654	rs373040196	C	G	MODIFIER	F13A1	ENSG00000124491	c.130+114G>C	SNP	.
chr6	6318795	rs5985	C	A	MODERATE	F13A1	ENSG00000124491	c.103G>T	SNP	p.Val35Leu
chr6	6318921	rs11414870	G	GA,GAA,GAAA	LOW	F13A1	ENSG00000124491	c.-18-7dupT	I	.
chr6	6320808	rs2815822	T	G	MODIFIER	F13A1	ENSG00000124491	c.-19+12A>C	SNP	.
chr6	6320915	.	G	T	MODIFIER	F13A1	ENSG00000124491	c.-114C>A	SNP	.
chr6	6321128	rs1024231	T	C	MODIFIER	F13A1	ENSG00000124491	c.-25A>G	SNP	.
chr6	18128491	rs9465099	A	G	MODIFIER	TPMT	ENSG00000137364	c.*824T>C	SNP	.
chr6	18128659	rs7886	T	A	MODIFIER	TPMT	ENSG00000137364	c.*2240A>T	SNP	.
chr6	18128781	.	G	A	MODIFIER	TPMT	ENSG00000137364	c.*2118C>T	SNP	.
chr6	18128804	rs9477633	C	T	MODIFIER	TPMT	ENSG00000137364	c.*2095G>A	SNP	.
chr6	18128999	rs1142378	T	G	MODIFIER	TPMT	ENSG00000137364	c.*1900A>C	SNP	.
chr6	18129131	.	TTAG	T	MODIFIER	TPMT	ENSG00000137364	c.*1765_*1767delCTA	I	.
chr6	18129295	rs9465100	C	T	MODIFIER	TPMT	ENSG00000137364	c.*1604G>A	SNP	.
chr6	18129388	.	C	T	MODIFIER	TPMT	ENSG00000137364	c.*1511G>A	SNP	.
chr6	18130534	.	T	A	MODIFIER	TPMT	ENSG00000137364	c.*365A>T	SNP	.
chr6	18130918	rs1142345	T	C	MODERATE	TPMT	ENSG00000137364	c.719A>G	SNP	p.Tyr240Cys
chr6	18132495	rs78846846	G	A	MODIFIER	TPMT	ENSG00000137364	c.581-87C>T	SNP	.
chr6	18134008	rs113956700	G	A,GA,GAA	MODIFIER	TPMT	ENSG00000137364	c.580+27C>T	I	.
chr6	18134021	rs2842949	C	A	MODIFIER	TPMT	ENSG00000137364	c.580+14G>T	SNP	.
chr6	18134356	.	C	A	LOW	TPMT	ENSG00000137364	c.495-236G>T	SNP	.
chr6	18139214	rs2842934	G	A	LOW	TPMT	ENSG00000137364	c.474C>T	SNP	p.Ile158Ile
chr6	18139228	rs1800460	C	T	MODERATE	TPMT	ENSG00000137364	c.460G>A	SNP	p.Ala154Thr
chr6	18139802	rs12201199	A	T	LOW	TPMT	ENSG00000137364	c.419+94T>A	SNP	.
chr6	18139964	rs375276814	GA	G	LOW	TPMT	ENSG00000137364	c.367-17delT	I	.
chr6	18139973	.	ATT	A	LOW	TPMT	ENSG00000137364	c.367-27_367-26delAA	I	.
chr6	18140026	.	C	A	LOW	TPMT	ENSG00000137364	c.367-78G>T	SNP	.
chr6	18140175	rs2842935	T	C	LOW	TPMT	ENSG00000137364	c.367-227A>G	SNP	.
chr6	18140250	rs2842936	T	C	LOW	TPMT	ENSG00000137364	c.367-302A>G	SNP	.
chr6	18143769	rs2518463	A	G	LOW	TPMT	ENSG00000137364	c.366+58T>C	SNP	.
chr6	18144098	rs141831144	AG	A	LOW	TPMT	ENSG00000137364	c.234-140delC	I	.
chr6	18144100	rs73724425	G	A	LOW	TPMT	ENSG00000137364	c.234-141C>T	SNP	.
chr6	18147780	rs3898137	G	A	LOW	TPMT	ENSG00000137364	c.233+274C>T	SNP	.
chr6	18147958	rs17839845	C	A	LOW	TPMT	ENSG00000137364	c.233+96G>T	SNP	.
chr6	18147960	rs17839846	T	C	LOW	TPMT	ENSG00000137364	c.233+94A>G	SNP	.
chr6	18148019	rs4449636	G	A	LOW	TPMT	ENSG00000137364	c.233+35C>T	SNP	.
chr6	18148155	rs368770445	GA	G	LOW	TPMT	ENSG00000137364	c.141-10delT	I	.
chr6	18148217	.	C	A	LOW	TPMT	ENSG00000137364	c.141-71G>T	SNP	.
chr6	18148247	rs12529220	T	A	LOW	TPMT	ENSG00000137364	c.141-101A>T	SNP	.
chr6	18148321	.	T	C	LOW	TPMT	ENSG00000137364	c.141-175A>G	SNP	.
chr6	18149105	rs3931660	A	T	LOW	TPMT	ENSG00000137364	c.140+114T>A	SNP	.
chr6	18149329	.	A	G	LOW	TPMT	ENSG00000137364	c.30T>C	SNP	p.Ile10Ile
chr6	18149381	.	C	A	MODIFIER	TPMT	ENSG00000137364	c.-23G>T	SNP	.
chr6	18149439	rs187635479	T	C	MODIFIER	TPMT	ENSG00000137364	c.-44-37A>G	SNP	.
chr6	18149526	rs3930696	C	T	MODIFIER	TPMT	ENSG00000137364	c.-44-124G>A	SNP	.
chr6	35310432	rs9658058	C	T	MODIFIER	PPARD	ENSG00000112033	c.-308C>T	SNP	.
chr6	35315140	rs9469999	G	A	MODIFIER	PPARD	ENSG00000112033	c.-198+213G>A	SNP	.
chr6	35315161	.	C	A	MODIFIER	PPARD	ENSG00000112033	c.-198+234C>A	SNP	.
chr6	35365346	rs1883323	G	A	LOW	PPARD	ENSG00000112033	c.-126G>A	SNP	.
chr6	35365411	rs9658117	G	T	MODIFIER	PPARD	ENSG00000112033	c.-102+41G>T	SNP	.
chr6	35365457	rs2284197	A	G	MODIFIER	PPARD	ENSG00000112033	c.-102+87A>G	SNP	.
chr6	35378735	rs9658131	G	T	MODIFIER	PPARD	ENSG00000112033	c.-101-29G>T	SNP	.
chr6	35378761	rs9658133	C	T	LOW	PPARD	ENSG00000112033	c.-101-3C>T	SNP	.
chr6	35378778	rs2016520	C	T	MODIFIER	PPARD	ENSG00000112033	c.-87C>T	SNP	.
chr6	35378798	rs9658134	G	A	MODIFIER	PPARD	ENSG00000112033	c.-67G>A	SNP	.
chr6	35378962	.	C	A	MODERATE	PPARD	ENSG00000112033	c.98C>A	SNP	p.Pro33Gln
chr6	35379078	.	C	A	MODIFIER	PPARD	ENSG00000112033	c.130+84C>A	SNP	.
chr6	35387648	.	G	T	MODIFIER	PPARD	ENSG00000112033	c.131-256G>T	SNP	.
chr6	35391656	.	G	T	LOW	PPARD	ENSG00000112033	c.425-67G>T	SNP	.
chr6	35391787	rs2076167	C	T	LOW	PPARD	ENSG00000112033	c.489C>T	SNP	p.Asn163Asn
chr6	35392037	.	G	T	MODIFIER	PPARD	ENSG00000112033	c.628-69G>T	SNP	.
chr6	35392548	.	T	A	MODERATE	PPARD	ENSG00000112033	c.1070T>A	SNP	p.Leu357Gln
chr6	35392578	rs180784946	G	A	LOW	PPARD	ENSG00000112033	c.1078+22G>A	SNP	.
chr6	35392738	.	T	A	LOW	PPARD	ENSG00000112033	c.1078+182T>A	SNP	.
chr6	35392885	rs144776588	A	G	LOW	PPARD	ENSG00000112033	c.1078+329A>G	SNP	.
chr6	35392891	rs147591529	A	G	LOW	PPARD	ENSG00000112033	c.1078+335A>G	SNP	.
chr6	35393117	.	C	A	LOW	PPARD	ENSG00000112033	c.1079-492C>A	SNP	.
chr6	35393191	.	C	A	LOW	PPARD	ENSG00000112033	c.1079-418C>A	SNP	.
chr6	35393589	rs9658165	C	T	LOW	PPARD	ENSG00000112033	c.1079-20C>T	SNP	.
chr6	35393665	.	C	T	MODERATE	PPARD	ENSG00000112033	c.1135C>T	SNP	p.Arg379Cys
chr6	35393690	.	C	A	MODERATE	PPARD	ENSG00000112033	c.1160C>A	SNP	p.Ala387Asp
chr6	35393731	.	C	A	MODERATE	PPARD	ENSG00000112033	c.1201C>A	SNP	p.Gln401Lys
chr6	35393861	rs201530032	G	A	MODIFIER	PPARD	ENSG00000112033	c.*5G>A	SNP	.
chr6	35393888	rs200466735	A	G	MODIFIER	PPARD	ENSG00000112033	c.*32A>G	SNP	.
chr6	35394029	rs201473008	C	T	MODIFIER	PPARD	ENSG00000112033	c.*173C>T	SNP	.
chr6	35394080	rs9658167	G	A	MODIFIER	PPARD	ENSG00000112033	c.*224G>A	SNP	.
chr6	35394542	.	G	T	MODIFIER	PPARD	ENSG00000112033	c.*686G>T	SNP	.
chr6	35394610	rs9658172	G	A	MODIFIER	PPARD	ENSG00000112033	c.*754G>A	SNP	.
chr6	35394738	rs45621342	A	T	MODIFIER	PPARD	ENSG00000112033	c.*882A>T	SNP	.
chr6	35394852	rs9658174	G	A	MODIFIER	PPARD	ENSG00000112033	c.*996G>A	SNP	.
chr6	35394866	rs201421329	G	A	MODIFIER	PPARD	ENSG00000112033	c.*1010G>A	SNP	.
chr6	35394947	rs9658176	C	T	MODIFIER	PPARD	ENSG00000112033	c.*1091C>T	SNP	.
chr6	35395010	rs3734254	C	T	MODIFIER	PPARD	ENSG00000112033	c.*1154C>T	SNP	.
chr6	35395331	rs201962303	C	T	MODIFIER	PPARD	ENSG00000112033	c.*1475C>T	SNP	.
chr6	35395448	rs9658177	G	A	MODIFIER	PPARD	ENSG00000112033	c.*1592G>A	SNP	.
chr6	35395578	rs1053046	G	A	MODIFIER	PPARD	ENSG00000112033	c.*1722G>A	SNP	.
chr6	35395603	.	C	A	MODIFIER	PPARD	ENSG00000112033	c.*1747C>A	SNP	.
chr6	35395618	rs1053049	C	T	MODIFIER	PPARD	ENSG00000112033	c.*1762C>T	SNP	.
chr6	35395724	.	G	T	MODIFIER	PPARD	ENSG00000112033	c.*1868G>T	SNP	.
chr6	35395761	rs200476846	C	T	MODIFIER	PPARD	ENSG00000112033	c.*1905C>T	SNP	.
chr6	35395795	rs9794	G	C,A	MODIFIER	PPARD	ENSG00000112033	c.*1939G>C	I	.
chr6	35396004	rs760783	T	G	MODIFIER	PPARD	ENSG00000112033	c.*1675T>G	SNP	.
chr6	35396013	.	C	A	MODIFIER	PPARD	ENSG00000112033	c.*1675C>A	SNP	.
chr6	35396029	.	T	A	MODIFIER	PPARD	ENSG00000112033	c.*1675T>A	SNP	.
chr6	134490613	rs55984236	CA	C	MODIFIER	SGK1	ENSG00000118515	c.*792delT	I	.
chr6	134490686	.	C	A	MODIFIER	SGK1	ENSG00000118515	c.*720G>T	SNP	.
chr6	134491608	.	A	G	LOW	SGK1	ENSG00000118515	c.1414-35T>C	SNP	.
chr6	134491930	.	C	A	LOW	SGK1	ENSG00000118515	c.1413+34G>T	SNP	.
chr6	134492040	.	C	A	MODERATE	SGK1	ENSG00000118515	c.1337G>T	SNP	p.Ser446Ile
chr6	134492126	.	C	A	LOW	SGK1	ENSG00000118515	c.1323+35G>T	SNP	.
chr6	134492485	.	C	T	LOW	SGK1	ENSG00000118515	c.1168-169G>A	SNP	.
chr6	134492496	rs113274174	T	TTG	LOW	SGK1	ENSG00000118515	c.1168-182_1168-181dupCA	I	.
chr6	134492635	rs117811328	T	C	LOW	SGK1	ENSG00000118515	c.1167+140A>G	SNP	.
chr6	134493149	rs141988023	A	AG	LOW	SGK1	ENSG00000118515	c.1071+181dupC	I	.
chr6	134493229	.	C	T	LOW	SGK1	ENSG00000118515	c.1071+102G>A	SNP	.
chr6	134493235	.	G	A	LOW	SGK1	ENSG00000118515	c.1071+96C>T	SNP	.
chr6	134493397	rs1057293	G	A	LOW	SGK1	ENSG00000118515	c.1005C>T	SNP	p.Asp335Asp
chr6	134493752	.	C	T	LOW	SGK1	ENSG00000118515	c.947+48G>A	SNP	.
chr6	134493787	.	C	T	LOW	SGK1	ENSG00000118515	c.947+13G>A	SNP	.
chr6	134493870	.	G	A	MODERATE	SGK1	ENSG00000118515	c.877C>T	SNP	p.Arg293Trp
chr6	134493947	rs1743966	A	G	LOW	SGK1	ENSG00000118515	c.835-35T>C	SNP	.
chr6	134494511	.	A	T	LOW	SGK1	ENSG00000118515	c.619-16T>A	SNP	.
chr6	134494548	rs1743965	C	T	LOW	SGK1	ENSG00000118515	c.618+52G>A	SNP	.
chr6	134494708	rs113667538	GA	G,GAA	LOW	SGK1	ENSG00000118515	c.514-5delT	I	.
chr6	134494899	rs62621911	G	C	MODIFIER	SGK1	ENSG00000118515	n.-1C>G	SNP	.
chr6	134494965	.	AAAAAT	A	MODIFIER	SGK1	ENSG00000118515	n.-1_-1delATTTT	I	.
chr6	134495291	rs3215438	T	TC	LOW	SGK1	ENSG00000118515	c.153-74dupG	I	.
chr6	134495343	rs189465907	C	T	LOW	SGK1	ENSG00000118515	c.153-125G>A	SNP	.
chr6	134495490	rs190524673	T	A	LOW	SGK1	ENSG00000118515	c.152+159A>T	SNP	.
chr6	134495597	rs55758956	G	T	LOW	SGK1	ENSG00000118515	c.152+52C>A	SNP	.
chr6	134495879	rs376300142	T	C	MODERATE	SGK1	ENSG00000118515	c.67A>G	SNP	p.Ile23Val
chr6	134496001	.	C	A	MODIFIER	SGK1	ENSG00000118515	c.-56G>T	SNP	.
chr6	134496112	rs1743964	G	A	MODIFIER	SGK1	ENSG00000118515	n.-1C>T	SNP	.
chr6	134496782	.	G	T	LOW	SGK1	ENSG00000118515	c.18C>A	SNP	p.Gly6Gly
chr6	134497048	rs146929936	G	C	MODIFIER	SGK1	ENSG00000118515	c.-249C>G	SNP	.
chr6	134497078	.	A	AGGGG	MODIFIER	SGK1	ENSG00000118515	c.-283_-280dupCCCC	I	.
chr6	134498724	.	C	T	MODIFIER	SGK1	ENSG00000118515	n.-1G>A	SNP	.
chr6	134499165	.	A	G	MODIFIER	SGK1	ENSG00000118515	n.-1T>C	SNP	.
chr6	134536096	.	C	T	MODIFIER	SGK1	ENSG00000118515	c.*97G>A	SNP	.
chr6	134536256	rs201147934	T	TTTTC	MODIFIER	SGK1	ENSG00000118515	c.286-7691_286-7688dupGAAA	I	.
chr6	134536268	.	C	CT,CTT,T	MODIFIER	SGK1	ENSG00000118515	c.286-7699G>A	I	.
chr6	134536272	rs202041836	CTTTT	CTTTCTTTTT,CTTTCTTTTTT,C,TTTTT	MODIFIER	SGK1	ENSG00000118515	c.286-7703G>A	I	.
chr6	134536290	rs73560868	G	C	MODIFIER	SGK1	ENSG00000118515	c.286-7721C>G	SNP	.
chr6	134536309	rs4896026	G	A	MODIFIER	SGK1	ENSG00000118515	c.286-7740C>T	SNP	.
chr6	134539954	rs17053580	G	A	MODIFIER	SGK1	ENSG00000118515	c.286-11385C>T	SNP	.
chr6	134551547	rs1743947	T	C	MODIFIER	SGK1	ENSG00000118515	c.286-22978A>G	SNP	.
chr6	134551561	.	T	A	MODIFIER	SGK1	ENSG00000118515	c.286-22992A>T	SNP	.
chr6	134551721	rs55997806	G	GC	MODIFIER	SGK1	ENSG00000118515	n.-1dupG	I	.
chr6	134551726	.	C	CA	MODIFIER	SGK1	ENSG00000118515	n.-1_-1insT	I	.
chr6	134551727	.	C	CA,A	MODIFIER	SGK1	ENSG00000118515	n.-1G>T	I	.
chr6	134551910	rs6569935	C	G	MODIFIER	SGK1	ENSG00000118515	n.-1G>C	SNP	.
chr6	134570863	rs2327501	T	C	MODIFIER	SGK1	ENSG00000118515	n.-1A>G	SNP	.
chr6	134580942	rs117128797	G	A	MODIFIER	SGK1	ENSG00000118515	c.*1952C>T	SNP	.
chr6	134581016	rs1981093	G	A	MODIFIER	SGK1	ENSG00000118515	c.*1878C>T	SNP	.
chr6	134581033	.	G	A	MODIFIER	SGK1	ENSG00000118515	c.*1861C>T	SNP	.
chr6	134581118	rs1763505	T	C	MODIFIER	SGK1	ENSG00000118515	c.*1776A>G	SNP	.
chr6	134581315	rs11435127	C	CA	MODIFIER	SGK1	ENSG00000118515	c.*1578dupT	I	.
chr6	134581322	.	A	AT	MODIFIER	SGK1	ENSG00000118515	c.*1571_*1572insA	I	.
chr6	134581323	rs11427009	A	AT,T	MODIFIER	SGK1	ENSG00000118515	c.*1571T>A	I	.
chr6	134581386	rs7766311	G	T	MODIFIER	SGK1	ENSG00000118515	c.*1508C>A	SNP	.
chr6	134581804	.	CAA	C,CA	MODIFIER	SGK1	ENSG00000118515	c.*1088_*1089delTT	I	.
chr6	134581821	.	G	A	MODIFIER	SGK1	ENSG00000118515	c.*1073C>T	SNP	.
chr6	134581825	.	G	A	MODIFIER	SGK1	ENSG00000118515	c.*1069C>T	SNP	.
chr6	134581834	.	T	C	MODIFIER	SGK1	ENSG00000118515	c.*1060A>G	SNP	.
[truncated: 3,111 more rows]

## Sheet: ST4_HWE
SNP	Gene	CHR	F_A	F_U	P	OR
rs2842935	TPMT	6	0.4167	0.1024	0.001402	6.261
rs2842936	TPMT	6	0.4167	0.1024	0.001402	6.261
rs2518463	TPMT	6	0.4167	0.1024	0.001402	6.261
rs73724425	TPMT	6	0.4167	0.09639	0.0008955	6.696
rs3898137	TPMT	6	0.4167	0.09639	0.0008955	6.696
rs17839845	TPMT	6	0.4167	0.09639	0.0008955	6.696
rs17839846	TPMT	6	0.4167	0.09639	0.0008955	6.696
rs4449636	TPMT	6	0.4167	0.1024	0.001402	6.261
Nw18148217	TPMT	6	0.4167	0.09639	0.0008955	6.696
rs12529220	TPMT	6	0.4167	0.1024	0.001402	6.261
Nw18148321	TPMT	6	0.4167	0.09639	0.0008955	6.696
rs3931660	TPMT	6	0.4167	0.09639	0.0008955	6.696
Nw18149329	TPMT	6	0.4167	0.09639	0.0008955	6.696
Nw18149381	TPMT	6	0.4167	0.09639	0.0008955	6.696
rs187635479	TPMT	6	0.4167	0.09639	0.0008955	6.696
rs3930696	TPMT	6	0.4167	0.1024	0.001402	6.261
rs9658058	PPARD	6	0.4167	0.09639	0.0008955	6.696
rs9469999	PPARD	6	0.4167	0.09639	0.0008955	6.696
Nw35315161	PPARD	6	0.4167	0.09639	0.0008955	6.696
rs1883323	PPARD	6	0.4167	0.1084	0.002112	5.873
rs9658117	PPARD	6	0.4167	0.09639	0.0008955	6.696
rs2284197	PPARD	6	0.4167	0.09639	0.0008955	6.696
rs9658131	PPARD	6	0.4167	0.09639	0.0008955	6.696
rs9658133	PPARD	6	0.4167	0.09639	0.0008955	6.696
rs2016520	PPARD	6	0.4167	0.1084	0.002112	5.873
rs9658134	PPARD	6	0.4167	0.09639	0.0008955	6.696
Nw35378962	PPARD	6	0.4167	0.09639	0.0008955	6.696
Nw35379078	PPARD	6	0.4167	0.09639	0.0008955	6.696
Nw35387648	PPARD	6	0.4167	0.09639	0.0008955	6.696
Nw35391656	PPARD	6	0.4167	0.09639	0.0008955	6.696
rs2076167	PPARD	6	0.4167	0.1084	0.002112	5.873
Nw35392037	PPARD	6	0.4167	0.09639	0.0008955	6.696
Nw35392548	PPARD	6	0.4167	0.09639	0.0008955	6.696
rs180784946	PPARD	6	0.4167	0.09639	0.0008955	6.696
Nw35392738	PPARD	6	0.4167	0.09639	0.0008955	6.696
rs144776588	PPARD	6	0.4167	0.09639	0.0008955	6.696
rs147591529	PPARD	6	0.4167	0.09639	0.0008955	6.696
Nw35393117	PPARD	6	0.4167	0.09639	0.0008955	6.696
Nw35393191	PPARD	6	0.4167	0.09639	0.0008955	6.696
rs9658165	PPARD	6	0.4167	0.09639	0.0008955	6.696
Nw35393665	PPARD	6	0.4167	0.09639	0.0008955	6.696
Nw35393690	PPARD	6	0.4167	0.09639	0.0008955	6.696
Nw35393731	PPARD	6	0.4167	0.09639	0.0008955	6.696
rs201530032	PPARD	6	0.4167	0.09639	0.0008955	6.696
rs200466735	PPARD	6	0.4167	0.09639	0.0008955	6.696
rs201473008	PPARD	6	0.4167	0.09639	0.0008955	6.696
rs9658167	PPARD	6	0.4167	0.09639	0.0008955	6.696
Nw35394542	PPARD	6	0.4167	0.09639	0.0008955	6.696
rs9658172	PPARD	6	0.4167	0.09639	0.0008955	6.696
rs45621342	PPARD	6	0.4167	0.09639	0.0008955	6.696
rs9658174	PPARD	6	0.4167	0.09639	0.0008955	6.696
rs201421329	PPARD	6	0.4167	0.09639	0.0008955	6.696
rs9658176	PPARD	6	0.4167	0.09756	0.0009956	6.607
rs3734254	PPARD	6	0.4167	0.1084	0.002112	5.873
rs201962303	PPARD	6	0.4167	0.09639	0.0008955	6.696
rs9658177	PPARD	6	0.4167	0.09639	0.0008955	6.696
rs1053046	PPARD	6	0.4167	0.09639	0.0008955	6.696
Nw99445347	CYP3A43	7	0.25	0.04023	0.001833	7.952
rs188570656	LPL	8	0.25	0.06548	0.02112	4.758
Nw19816550	LPL	8	0.25	0.06548	0.02112	4.758
rs144422872	SULT1A1	16	0.5	0.2241	0.03091	3.462
rs115253552	SULT1A1	16	0.5	0.2241	0.03091	3.462
rs1126447	SULT1A1	16	0.5	0.2299	0.03594	3.35
rs1126446	SULT1A1	16	0.5	0.2299	0.03594	3.35
rs201211261	SULT1A1	16	0.5	0.2241	0.03091	3.462
rs4149383	SULT1A1	16	0.5	0.2241	0.03091	3.462
rs4149382	SULT1A1	16	0.5	0.2356	0.04152	3.244
rs289741	CETP	16	0.5	0.2241	0.03091	3.462
rs1801706	CETP	16	0.5	0.2126	0.02239	3.703
rs289742	CETP	16	0.5	0.2241	0.03091	3.462
Nw57017794	CETP	16	0.5	0.2126	0.02239	3.703
rs289743	CETP	16	0.5	0.2241	0.03091	3.462
Nw57017865	CETP	16	0.5	0.2126	0.02239	3.703
rs77049886	NQO1	16	0.5	0.2126	0.02239	3.703
rs689459	NQO1	16	0.5	0.2093	0.02036	3.778
Nw69760675	NQO1	16	0.5	0.2093	0.02036	3.778
rs117928302	NQO1	16	0.5	0.2093	0.02036	3.778
rs148559410	NQO1	16	0.5	0.2093	0.02036	3.778
Nw4835573	GP1BA	17	0.5	0.2093	0.02036	3.778
Nw4838196	GP1BA	17	0.5	0.2241	0.03091	3.462
rs201099164	NR1D1	17	0.5	0.2241	0.03091	3.462
rs2314339	NR1D1	17	0.5833	0.3046	0.04574	3.196
Nw38253326	NR1D1	17	0.5833	0.3046	0.04574	3.196
Nw38253481	NR1D1	17	0.5833	0.3046	0.04574	3.196
Nw38256162	NR1D1	17	0.5833	0.3046	0.04574	3.196
Nw15791655	CYP4F12	19	0.3	0.04167	0.0005677	9.857
Nw16025589	CYP4F11	19	0	0.2586	0.04304	0
rs11086013	CYP4F11	19	0	0.2586	0.04304	0
rs4808409	CYP4F11	19	0	0.2644	0.04007	0
rs3746152	CYP4F11	19	0	0.2644	0.04007	0
Nw16034534	CYP4F11	19	0	0.2586	0.04304	0
rs8104361	CYP4F11	19	0	0.2701	0.03728	0
rs201985393	CYP4F11	19	0	0.2586	0.04304	0
rs3746153	CYP4F11	19	0	0.2586	0.04304	0
rs3746154	CYP4F11	19	0	0.2644	0.04007	0
rs3746156	CYP4F11	19	0	0.2644	0.04007	0
Nw16035666	CYP4F11	19	0	0.2586	0.04304	0
Nw16035703	CYP4F11	19	0	0.2586	0.04304	0
rs12975140	CYP4F11	19	0	0.2644	0.04007	0
rs57519667	CYP4F11	19	0	0.2586	0.04304	0
rs2219358	CYP4F11	19	0	0.2644	0.04007	0
rs2305804	CYP4F11	19	0	0.2586	0.04304	0
rs2305803	CYP4F11	19	0	0.2644	0.04007	0
rs4808412	CYP4F11	19	0	0.2701	0.03728	0
rs2305802	CYP4F11	19	0	0.2644	0.04007	0
rs3765070	CYP4F11	19	0	0.2644	0.04007	0

## Sheet: ST5_FST
ID	GENE	CEU	CHB	YRI	POS
rs10006881	RP11-777N19.1-AC024198.1	0.113535	0.0167069	0.0147299	111731673
rs10012	CYP1B1	3.1717e-07	0.0015476	0.0955983	38302390
rs10018731	IL15-INPP4B	0.0349191	0.00225749	0.0226104	142728951
rs10026397	LIMCH1	0.0108543	0.00119434	0.67155	41565887
rs10035857	Y_RNA-RP11-129I19.2	0.0153285	0.0727554	0.391266	2518647
rs1003723	LDLR	0.00349898	0.0689933	0.291065	11224181
rs10042283	FBXL7	0.162218	0.229027	0.0760795	15915161
rs1005694	CBR1	0.000842199	0.106712	0.0306839	37443658
rs1005695	CBR1	0.00134535	0.0889218	0.00912301	37443565
rs1005696	CBR1	0.00099707	0.106706	0.0335258	37443480
rs1005932	AC068706.1-AC017048.1	0.0756254	0.0102505	0.424092	177331710
rs10068162	CDH12	0.237351	0.0357185	0.435877	22567214
rs10071261	NKD2	0.00246094	0.00566341	0.572249	1013694
rs10079352	CTD-3179P9.1	0.0971308	0.112887	0.587123	117494640
rs10105643	CYP11B1	0.0501631	0.0189298	0.0661293	143957886
rs10110732	CYP11B2	0.0493024	0.0184193	0.333315	143995994
rs10111852	PTK2	0.0894635	0.0231459	0.123731	141937541
rs10115858	TUSC1-RP11-33G16.1	0.00539349	0.0770336	0.0392722	25756133
rs10121917	TUSC1-RP11-33G16.1	0.00539349	0.0831013	0.104528	25756041
rs10123272	HSPB1P1-C9orf57	0.0030862	0.140507	0.0214824	74648601
rs10145908	RHOJ	0.00691118	0.0816911	0.49257	63753329
rs10154348	PPARA	0.0327027	0.0211883	0.000733435	46638159
rs10161430	TEAD4	0.00539349	0.00523523	0.0976133	3141439
rs10164417	TTC30B-AC073834.3	0.0141002	0.00418063	0.205333	178444130
rs10175254	AC012593.1	8.63334e-05	0.136055	0.116899	35161602
rs10175357	AC012593.1	6.70351e-07	0.10613	0.536577	35161672
rs10175754	XDH	0.0209845	0.0273636	0.036106	31621598
rs10179648	THADA	0.143726	0.00382324	0.471473	43808065
rs10179904	GGCX	0.00867087	0.000732077	0.00357963	85780107
rs10181969	XDH	0.00395474	0.0756124	0.0918431	31593125
rs10186877	LINC00607	0.212933	0.0139123	0.0857211	216618818
rs10187719	XDH	3.1717e-07	0.0095338	0.0074003	31600146
rs1018827	F5	-0.00032266	0.0506405	0.0122529	169514006
rs10196345	TTC30B-AC073834.3	0.00727513	0.153385	0.0302507	178443556
rs10196357	GGCX	0.0115584	0.000473873	0.00708166	85781768
rs10199016	TTC30B-AC073834.3	0.107058	0.116386	0.395924	178443757
rs10209903	AC012593.1	3.64057e-05	0.175497	0.141147	35161715
rs10211	CYP3A7	0.0839074	0.00556305	0.2037	99302994
rs10222597	SUSD5	0.195399	0.0489088	0.30202	33264914
rs10224854	AVL9	NA	NA	0.0459955	32818790
rs1024231	F13A1	0.0814862	0.00788663	0.0796476	6321128
rs10256106	CYP3A5	0.00268479	0.00261253	0.0513654	99260919
rs10258063	PLXNA4	0.0025471	0.00153872	0.790001	131828282
rs10258552	CYP3A5	-0.0411952	0.0626703	0.458529	99257419
rs10264272	CYP3A5	0.00268479	0.000243442	0.0585944	99262835
rs10269563	LMTK2	0.0987862	0.00529935	0.105488	97817189
rs10283151	LPL	0.0218182	0.0211883	0.0306418	19822694
rs10306117	PTGS1	0.0040116	0.00764394	0.0898664	125133728
rs10306135	PTGS1	0.0108578	0.0514359	0.018512	125137695
rs10306160	PTGS1	0.0288889	0.0294739	0.10972	125148571
rs10306182	PTGS1	0.000697095	0.00523523	0.149523	125154314
rs10306183	PTGS1	0.00154121	0.00523523	0.143106	125154910
rs10306184	PTGS1	0.00302568	0.00290008	0.0908468	125155187
rs10306187	PTGS1	3.83191e-05	0.00290008	0.22262	125155313
rs10306188	PTGS1	0.000697095	0.00523523	0.229441	125155685
rs10306189	PTGS1	0.0576514	0.0180423	0.182464	125155786
rs10306190	PTGS1	0.0579843	0.0104038	0.183368	125155789
rs10306196	PTGS1	0.0115545	0.00556133	0.00469709	125157316
rs10306227	PTGS1	0.00531521	0.00366889	0.00976653	125140500
rs1034808	GS1-293C5.1	0.0108959	0.0111207	0.00377845	95044814
rs1036543	NCKAP5	0.318838	0.000527856	0.0339136	133676214
rs10399602	FMO1	0.0141105	0.00539579	0.394537	171251876
rs10399952	FMO1	0.0126477	0.0050165	0.332752	171251663
rs10401667	LDLR	0.00266369	0.002605	0.0624255	11221556
rs10405102	ZNF160	0.0107006	0.0915053	0.0584208	53570867
rs10407016	ZNF160	0.0217798	-0.00458702	0.0329693	53594578
rs10407463	ZNF160	0.0052933	6.96237e-05	0.0329346	53572917
rs10407800	CYP4F12	0.0342157	0.00214119	0.0596027	15791839
rs10409044	LDLR	0.00269172	0.00261253	0.0492911	11242974
rs10409183	CYP4F12	0.0296801	0.0111207	0.0481487	15791744
rs10409750	CYP4F12	0.0296675	0.00161012	0.0305952	15791606
rs10409775	GP6	0.0232302	0.000706766	0.0114548	55543322
rs10410524	SULT2B1	-0.00679228	0.00985816	0.0874462	49102782
rs10412044	CYP4F12	0.00110294	0.0019155	0.00612163	15794939
rs1041310	.	0.213099	0.0472322	0.000796309	205461535
rs10414690	CYP4F12	0.0296653	0.00670641	0.0579734	15784195
rs10415331	CYP4F12	0.0210156	0.0130895	0.0278489	15791617
rs10415360	CYP4F12	0.019235	0.0145969	0.0258586	15791664
rs10415501	CYP4F12	0.046714	0.000572757	0.0174102	15792996
rs10415700	CYP4F12	5.03145e-05	0.102945	0.0212658	15793069
rs10417943	GP6	0.0277522	8.77878e-06	0.00443134	55525337
rs10417981	GP6	0.00550964	0.00705977	0.121763	55525388
rs10418074	GP6	0.0257113	0.0108166	0.054	55525586
rs1042026	ADH1B	0.0159302	0.372027	0.067958	100228466
rs1042039	XDH	0.0454627	6.85909e-05	0.298849	31558306
rs1042194	CYP2C18	0.00188679	0.0653429	0.0301477	96495484
rs1042324	ITGA2	0.00635232	0.0137974	0.0284111	52387681
rs10423288	LDLR	0.10029	0.00396119	0.000250385	11215846
rs1042389	CYP2B6	0.00155436	0.0298355	0.00613306	41524153
rs10424655	SULT2B1	0.0244112	0.022445	0.132877	49090348
rs10425172	SULT2B1	0.0222955	0.022445	0.132877	49090342
rs10425185	CYP2A7	0.234154	0.1076	0.574265	41387669
rs1042640	UGT1A10	0.00759675	0.0331108	0.0095579	234681544
rs1042711	ADRB2	0.0803992	0.0252539	0.011698	148206348
rs1042713	ADRB2	0.0013248	0.0239962	0.0139545	148206440
rs1042714	ADRB2	0.0797261	0.0124195	0.004631	148206473
rs1042717	ADRB2	0.0721363	0.00836101	0.00470267	148206646
rs1042718	ADRB2	0.0607945	0.00215725	0.00150238	148206917
rs1042719	ADRB2	0.0403661	0.00141375	0.0144544	148207447
rs10427609	PPARA	0.0131068	-0.000221752	0.249229	46639461
rs1042767	FMO4	0.000697095	0.00523523	0.12213	171303690
rs1042772	FMO4	0.00384844	0.00649516	0.0832861	171311003
rs10437653	CTD-2589M5.4	0.0773019	0.0133024	0.570803	46297631
rs1044291	FGB	0.0502081	0.000556662	3.36636e-05	155493352
rs10445704	UGT1A6	0.040603	0.00661531	0.0482177	234600274
rs1045410	FAM110A	0.0682885	0.022573	0.0168581	826666
rs1045412	FAM110A	0.118846	0.0934929	0.353622	826710
rs1046068	CTD-2325A15.5	0.056782	0.0835647	0.192984	42805446
rs10461813	CDH10	0.0330621	0.0218954	0.642583	24624103
rs10466960	TMTC2	0.000377394	0.000477697	0.608011	83249247
rs10468143	SV2B	0.0142598	0.0104793	0.154294	91824744
rs10471829	ITGA2	0.00249626	0.0150683	0.0366102	52390347
rs10471830	ITGA2	0.00461154	0.0108837	0.0424251	52390527
rs10490621	CYP1B1-AS1	0.0101383	0.0145969	0.0556181	38336730
rs10492199	IFNG-AS1	0.0667076	0.0656775	0.540409	68487099
rs10492317	NR1H4	0.00901552	0.0242026	0.0337805	100899427
rs10492451	LCP1	0.00790159	0.0111678	0.10976	46722443
rs10494218	RP4-712E4.2-WARS2	0.192627	0.0201606	0.536516	119562557
rs10496176	MXD1	0.23104	0.0538645	0.250119	70173629
rs10497191	ACVR1	0.00604392	0.000227985	0.801921	158667217
rs10498810	COL21A1	0.284728	3.1806e-07	0.37712	56126903
rs1050782	F13A1	0.0171283	0.00676207	0.195304	6145726
rs1050783	F13A1	0.00174767	0.0916614	0.0311354	6145692
rs10509681	CYP2C8	0.00788007	0.0444148	0.0468728	96798749
rs10511395	NR1I2	0.0474943	0.02659	0.0154548	119536559
rs10516049	SLIT3	0.0391387	3.52435e-06	0.0510983	168164669
rs10516807	HERC6	0.00806369	0.00786816	0.0663302	89319230
rs1052131	SULT2B1	0.0646028	0.0625727	0.102274	49102513
rs1053046	PPARD	0.00139722	0.00196326	0.186937	35395578
rs1053049	PPARD	0.00481741	0.00722851	0.217452	35395618
rs1053275	PON3	0.032514	0.0149626	0.0129315	95001555
rs1053878	RP11-430N14.4	0.0139477	0.0329299	0.0775895	136131651
rs1054190	NR1I2	0.0443031	0.0131649	5.99664e-05	119536718
rs1054191	NR1I2	0.0470923	0.0211883	0.0163544	119536897
rs1054889	XDH	0.0436203	0.000644063	0.301189	31557308
rs1055086	ACE	0.0382089	3.34068e-06	0.085254	61575637
rs1055657	PPARA	0.0051114	0.0133766	0.165897	46638117
rs1055659	PPARA	0.0313981	0.0384639	0.116661	46638298
rs1056019	CNTN1	0.000337191	0.0548204	0.0079176	41337435
rs1056827	CYP1B1	2.01923e-05	0.00817287	0.0628229	38302177
rs1056836	CYP1B1	0.052371	0.019901	0.423124	38298203
rs1056892	CBR3	0.00756	0.02162	0.0654372	37518706
rs1057293	SGK1	0.032989	0.00612902	0.0523293	134493397
rs1057910	CYP2C9	0.00344346	0.000923449	0.0248231	96741053
rs1057911	CYP2C9	0.00666811	0.00127883	0.0166612	96748737
rs1058167	RP4-669P10.16	0.0117341	0.00440203	0.4718	42538029
rs1058174	CYP2D7P	0.0329435	0.0389198	0.0333285	42536263
rs1058930	CYP2C8	0.006595	0.00669368	0.00460783	96818119
rs1058932	CYP2C8	0.00266305	0.0800866	0.0713925	96796861
rs1059491	SULT1A2	0.000649904	0.082401	0.0398927	28603655
rs1059507	LPL	0.000429711	0.00412634	0.00511402	19823963
rs1060463	CYP4F11	0.00191841	0.016149	0.0133233	16025176
rs1060467	CYP4F11	0.00121172	0.0115666	0.0725981	16024538
rs1061608	CYP2A7	0.0107276	0.001233	0.16807	41381417
rs1061609	CYP2A7	0.0107276	0.001233	0.16807	41381415
rs1062535	ITGA2	0.0156523	0.0353329	0.0206054	52351413
rs1062547	F11	0.00116531	0.0508395	0.0623589	187210247
rs1064796	CYP4F11	0.00872161	0.0184135	0.0263702	16024662
rs1065776	P2RY1	0.00211396	-0.000118292	0.0787009	152553628
rs1065852	CYP2D6	0.0264142	0.256182	0.000343057	42526694
rs10717248	LRIG1	0.121017	0.0340909	0.133853	66475974
rs10732643	RNU1-117P-RP11-13A1.1	0.00390908	0.0602634	0.633981	89162115
rs10732698	RP11-1E11.2-RP11-350G13.1	0.0260518	-0.000743082	0.00954414	90883542
rs10735825	FAM186A	0.140552	0.0329182	0.31061	50768339
rs10738162	PTPRD	0.162253	0.00291339	0.369867	10369161
rs10738245	RP11-23D5.1-RP11-74C3.1	-0.00702493	0.0386428	0.00901513	11711490
rs10741584	MICALCL	0.00112453	0.000810624	0.653595	12383869
rs10741617	ARNTL	NA	NA	0.0203478	13398129
rs10741838	PRMT3	0.346111	0.00563969	0.0217344	20447419
rs10746839	RP11-1E11.2-RP11-350G13.1	0.102492	0.0159147	0.05393	90883630
rs10751867	LINC00701	0.210492	0.00345709	0.118886	2349064
rs10755578	LPA	0.0293842	0.02102	4.53799e-05	160969738
rs10756267	RP11-23D5.1-RP11-74C3.1	0.154612	-0.000562027	0.450605	11711459
rs1075840	SV2B	0.0552297	-0.00981649	0.521096	91801907
rs10764919	EBF3	0.12251	0.000646983	0.0654502	131663651
rs10766574	NAV2	NA	NA	0.004884	19627494
rs10774871	RP11-809C9.2	0.276239	0.0765331	0.0137003	116982722
rs10776687	CYP2E1	0.0114019	0.024968	0.00499047	135334342
rs10779334	RP11-412H9.2-RP11-135J2.4	0.00397387	0.000111295	0.543867	219106404
rs10783218	VDR	0.00055841	0.00822602	0.125168	48272743
rs10783486	ACVR1B	0.230742	0.139052	0.190295	52362786
rs10784981	CNTN1	0.00173746	0.011163	0.00114234	41374697
rs10798296	Y_RNA	0.00269172	0.00261253	0.0812567	171226934
rs10800456	F5	0.131355	0.0495805	0.00695542	169520098
rs1081003	CYP2D6	0.000209024	0.361241	0.0158047	42525756
rs1081004	RP4-669P10.19	0.000538014	0.0389198	0.0398351	42525625
rs10810942	SH3GL2-RP11-570H19.2	0.303671	0.264398	0.310338	18280143
rs10811305	RP11-378I6.2-AL512635.1	0.213838	2.72174e-06	0.456217	20057787
rs10832030	ARNTL	0.0374249	0.0417827	0.0106081	13399791
rs10833134	NAV2	0.0224425	0.00707025	0.591336	19627527
rs10848644	SLC6A13	0.153125	0.0198608	0.09803	365289
rs10848765	TEAD4	0.00809563	0.0250234	0.702808	3141495
rs10853044	ACE	0.0464046	0.00362469	0.0110598	61586549
rs10857739	CYP2E1	0.169023	0.0331488	-0.00907332	135352697
rs10857748	SYCE1	0.000217806	0.0346096	0.0105422	135372310
rs10857749	SYCE1	0.000121496	0.0334378	-1.0122e-05	135372597
rs10857750	SYCE1	0.000160806	0.0328339	0.0136824	135372659
rs10857751	SYCE1	0.000160806	0.033154	0.0136824	135373010
rs10857752	SYCE1	0.000160806	0.033154	0.0136824	135373694
rs10857753	SYCE1	0.000160806	0.033154	0.0136824	135373768
rs10857754	SYCE1	0.000160806	0.0328339	0.0136824	135373919
rs10857759	CYP2E1	-0.00744863	0.0559308	-0.00825362	135375040
rs10869212	CYP1D1P	0.00056582	0.0778026	0.0122614	75653659
rs10879356	CNTN1	0.00623911	0.0307269	0.00172287	41312365
rs10879390	CNTN1	0.00151094	0.00999418	0.00164417	41338093
rs10879442	CNTN1	2.70162e-06	0.0605879	0.00949126	41366042
rs10879443	CNTN1	0.000528206	0.070022	0.0056894	41366155
rs10879631	CNTN1	-0.00843408	-0.0129671	0.0911933	41463523
rs10893031	RP11-109E10.2-MIR4493	0.0315841	0.00209673	0.662103	123246088
rs10893032	RP11-109E10.2-MIR4493	0.01881	0.00230532	0.744981	123246154
rs10912672	Y_RNA	0.0251274	0.00371825	0.168656	171226705
rs10912673	Y_RNA	0.00341942	0.0115179	0.41499	171226714
rs10912675	FMO1	0.00842386	0.0046587	0.292159	171227216
rs10916	CYP1B1	0.0188616	0.00579447	0.0513926	38297170
rs10923733	RP4-712E4.2-WARS2	0.210853	0.022091	0.512798	119562460
rs10924172	KIF26B	0.257744	0.0579359	0.358428	245490500
rs10924173	KIF26B	0.241731	0.0431856	0.348715	245490640
rs10929301	AC114812.5	0.000342589	0.0247906	0.100243	234663649
rs10929303	UGT1A10	0.00829496	0.043219	0.0236202	234681416
rs10935838	MED12L	0.0116459	0.0108385	0.00316675	151058247
rs10946113	GTF2H5	0.212625	0.019357	0.474825	158584691
rs10953143	PON3	0.0172265	0.0310823	0.0953448	94992244
rs10956991	CYP11B1	0.0529743	0.0135317	0.0310106	143957979
rs10975061	RP11-31F19.1	0.213472	0.0135834	0.048991	543631
rs10981899	RP11-18B16.2-RP11-18B16.1	0.251472	0.0101708	0.40231	116478405
rs10997469	CTNNA3	0.0907907	0.0828908	0.428714	68746285
rs11000445	OIT3	0.000463817	0.0536409	0.405665	74672399
rs11022778	ARNTL	0.00409941	0.0199038	0.0110139	13390860
rs11022781	ARNTL	0.0403833	0.00385167	0.0131709	13402409
rs11029687	SLC5A12	0.10588	0.0134179	0.169587	26742602
rs11034734	RP11-436H16.1-RP11-63D14.1	0.173173	0.108974	0.0923366	38470671
rs11048128	IFLTD1	0.13612	0.0478691	0.151618	25768113
rs11051	SLC30A9	0.00082593	0.119624	0.697178	42089177
rs11053574	CLEC1A	0.022262	0.00359393	0.245774	10242814
rs1105879	UGT1A6	0.024038	0.00955774	0.0210342	234602202
rs1105880	UGT1A6	0.0242165	0.00955774	0.0448617	234601965
rs1107154	CTC-425K20.1-RPL7P20	0.023577	0.0428907	0.677238	165387313
rs11074908	SULT1A2	0.0290156	0.0098534	0.0438937	28608356
rs11076004	FTO	0.0557763	0.0147544	0.316431	53913930
rs11076021	FTO	0.00327943	0.0400674	0.00746782	54150844
rs11076022	FTO	0.00622822	0.0229763	0.109516	54150978
rs11076023	FTO	0.0060234	0.0332961	0.0900869	54152048
rs11076176	CETP	0.0383958	0.00191285	0.00941183	57007446
rs11079504	ACE	0.0526685	0.00528335	0.255769	61586657
rs11085969	CYP4F12	0.0147536	5.39365e-05	4.85076e-06	15792546
rs11086010	CYP4F11	0.0274937	-0.00661488	0.0143685	16023464
rs11090147	SCUBE1	0.000273571	-0.000694628	0.0333407	43658461
rs11090151	SCUBE1	8.88417e-05	0.0878041	0.0158405	43714319
rs1109526	ITGA2	4.01232e-06	0.0684441	0.0235065	52387323
rs1109527	ITGA2	3.54547e-05	0.172559	0.011497	52387150
rs11101824	SYCE1	0.000148771	0.034397	0.00788955	135371135
rs11101828	SYCE1	5.48101e-05	0.032119	0.0120945	135374157
rs11101829	SYCE1	5.48101e-05	0.032119	0.0120945	135374546
rs11110398	NR1H4	0.0882841	0.0321893	0.0058746	100899590
rs11110413	NR1H4	0.00529432	0.00963821	0.208569	100930710
rs11113995	ISCU-TMEM119	0.134202	0.0513489	0.0595112	108970462
rs11114177	PAWR	0.0381546	0.0378254	0.0398351	79963966
rs11114178	PAWR	0.0470485	0.0314152	0.0419049	79964174
rs111229267	GP5	0.0104684	0.00441681	0.0363784	194116991
rs11124754	SLC8A1-AC007317.1	0.30509	0.00423248	0.019339	40876113
rs111369717	ACE	0.00432692	0.00441681	0.00484636	61573590
rs111390860	CYP2A7	0.00295894	0.00220321	0.00225705	41383115
rs111418467	SGK1	0.00391599	0.0133766	0.00450337	134582571
rs111441267	CYP3A43	0.0288889	0.0294739	0.10807	99457249
rs1115374	TPT1P9-RP11-349E4.1	0.132223	0.000305429	0.00264473	120891715
rs1115375	TPT1P9-RP11-349E4.1	0.225158	3.38809e-06	0.0114621	120891770
rs111538775	SULT1A1	0.0358209	0.0158616	0.0374026	28621874
rs11153994	COX6A1P3-TBC1D32	0.0950322	0.149415	0.0448308	121383793
rs111558838	ADH7	0.000547357	0.027141	0.0277873	100348683
rs11158787	DCAF5	0.115881	0.0861174	0.492774	69555941
rs11160805	RNU6-684P	0.129543	0.00806004	0.444079	104866687
rs111618613	ACE	0.00432692	0.00441681	0.00484636	61575232
rs111625159	ACE	0.00179201	0.00207064	0.00680244	61560736
rs111627282	PON3	0.0108959	0.0111207	0.104551	95006811
rs11168070	ADRB2	-0.00293627	0.0766857	0.0472652	148205927
rs11168266	VDR	0.0260741	0.0266274	0.0584355	48251533
rs11168267	VDR	0.00332131	0.0114727	0.0133909	48251542
rs11168276	RP11-89H19.1	0.00597561	0.00441681	0.00452451	48272993
rs11168292	VDR	0.00141623	0.1472	0.0400351	48293605
rs11168293	VDR	0.00122085	0.165299	0.0457857	48293716
rs1117387	SV2B	0.037429	0.0129123	0.255918	91825123
rs1117388	SV2B	0.0361725	0.0103199	0.394098	91825027
rs111740697	SCUBE1	0.00107988	0.00220321	0.00430539	43616565
rs111760455	CYP2A7	0.00517084	0.00220321	0.00225705	41388604
rs111777759	SV2B	0.0280383	0.0133766	0.0136998	91842940
rs11177830	CNTN1	0.0186548	0.0133766	0.000766865	41086282
rs111788029	RP11-809C9.2	4.04531e-05	0.00664088	0.00680244	116982801
rs11178983	TBC1D15	0.00173881	0.00908427	0.0251288	72307637
rs11179116	CNTN1	0.00336688	0.0134298	0.000124733	41332779
rs11179698	CNTN1	0.00593343	0.001	0.218958	41463689
rs111843717	PRMT3	0.00215827	0.00220321	0.0499371	20447378
rs11186960	MARCH5-MARK2P9	0.0940308	0.00200627	0.0720464	94142607
rs111869703	PPARA	0.00217548	0.00441681	0.00452451	46639807
rs111978347	SULT1A2	0.00215827	0.00220321	0.0130541	28606760
rs112060084	SCUBE1	0.00107988	0.00220321	0.00240074	43633996
rs11206160	SLC25A3P1-DMRTB1	0.0169688	0.123681	0.642365	53911812
rs11207538	CYP2J2	0.0115962	0.00523523	0.00551362	60378757
rs112080665	COMT	0.00114784	0.0171655	0.088954	19938759
rs112087465	PPARA	0.00650602	0.00664088	0.00680244	46572063
rs112090439	PON3	0.0108959	0.0111207	0.0959864	95006801
rs112093224	FTO	0.0260802	0.0173282	0.0462161	54148603
rs1121923	LPL	0.00342347	0.0105114	0.0359806	19809435
rs112220832	SELP	0.00215827	0.00220321	0.0322508	169586716
rs112309769	ITGB3	0.00215827	0.00220321	0.0448121	45366991
rs112324447	LPL	-0.00389298	0.0156433	0.0160203	19822581
rs112328324	ACE	-0.00359393	0.0683994	0.00132688	61587339
rs112361585	snoU13	0.0116673	0.00950309	0.114886	134528329
rs112399795	GP5	0.0104684	0.00441681	0.0314816	194116519
rs11240494	.	0.0649407	0.141342	0.0413738	205461462
rs112411210	SULT1A1	0.00245709	0.0133766	0.0136998	28621457
rs112518862	MTND4P19	0.00215827	0.00220321	0.0200909	96535099
rs112604784	CCDC101	0.00215827	0.00220321	0.0130541	28604479
rs11264115	SFPQ	0.281952	0.0232175	0.029572	35656664
rs1126446	SULT1A1	0.011491	0.0670369	0.0764072	28619920
rs1126447	SULT1A1	0.011491	0.0670369	0.0764072	28619911
rs1126545	CYP2C18	0.00198905	0.0577864	0.00607013	96493058
rs11265567	NR1I3	0.00311422	0.0612151	0.0552673	161201350
rs11265568	NR1I3	0.00311422	0.0612151	0.0552673	161201352
rs1126643	ITGA2	0.0133386	0.0358141	0.0321248	52347369
rs112675628	ADH7	0.00869565	0.00887548	0.113479	100342172
rs112679892	ACE	0.00215827	0.00220321	0.00637395	61567437
rs112709662	ARNTL	0.00179201	0.00664088	0.00680244	13408627
rs112717328	ITGB3	0.00215827	0.00220321	0.00225705	45377889
rs112769328	FMO1	0.00215827	0.00220321	0.00081285	171254780
rs112810708	ACE	1.33547e-05	0.00220321	0.00225705	61562063
rs11288315	FBF1	NA	NA	NA	73913965
rs112901380	ACE	1.33547e-05	0.00220321	0.00225705	61575436
rs112941647	ADH7	0.000547357	0.027141	0.0277873	100351447
rs112948057	CYP1B1	0.00215827	0.00220321	0.00854095	38295707
rs112989056	PON3	1.33547e-05	0.00220321	0.00225705	95019575
rs112994737	NRG3	4.04531e-05	0.00664088	0.0111843	83723258
rs112997407	FTO	0.00432692	0.00441681	0.0363784	53877968
rs112998433	SCUBE1	0.0135333	0.00664088	0.00680244	43666473
rs113007188	CYP3A43	0.00432692	0.00441681	0.00452451	99434046
rs113064877	AC003084.2-NAA38	0.00179201	0.00664088	0.00680244	117689222
rs113144874	PON2	0.00215827	0.00220321	0.00430539	95038948
rs113202549	F2	0.00215827	0.00220321	0.00430539	46741020
rs1132054	SULT2B1	0.00935017	0.0126772	0.102634	49102399
rs11325785	RP11-404J23.1-RP11-774G5.1	0.00969459	0.0925379	0.0964339	180472243
rs113264188	F5	0.0153285	0.0156433	0.0160203	169529610
rs113298639	CYP27B1	1.33547e-05	0.00220321	0.0249004	58160985
rs113331090	CBR3	1.33547e-05	0.00220321	0.0249004	37507000
rs113388610	CCDC152	0.00215827	0.00220321	0.0130541	42806988
rs113401938	CYP1B1	0.0167209	0.0744005	0.0787168	38337267
rs1134095	CYP11B1	0.0377522	0.0187986	6.06468e-06	143954290
rs1134096	CYP11B1	0.0404622	0.0169013	1.24191e-06	143954223
rs113415706	GP5	0.0104684	0.00441681	0.0363784	194116995
rs11342	LCP1	0.0072332	0.0330942	0.00106753	46700642
rs1134224	PPARA	0.0275095	0.0437123	0.505754	46633371
rs113459460	KLKB1	0.00215827	0.00220321	3.87904e-07	187147637
rs11354586	CACHD1	0.00391127	0.0347148	0.301498	65013503
rs113562432	FTO	0.00107988	0.00220321	0.00225705	53914016
rs113581762	KLKB1	0.00215827	0.00220321	3.87904e-07	187159665
rs1135821	CYP2D6	0.00215827	0.00220321	0.00225705	42525759
rs1135823	CYP2D6	0.00215827	0.00220321	0.00225705	42525176
rs1135840	CYP2D6	0.0409702	0.156615	0.0976481	42522613
rs1137115	CYP2A6	0.000720089	0.00469279	0.000720368	41356281
rs113742881	F8	-0.000461948	0.0143497	-0.00604657	154181798
rs113759408	CYP11B1	0.0300133	-0.0052162	0.217208	143958342
rs11379588	CYP1B1	NA	NA	NA	38303017
rs113824755	PLAC8-RP11-576N17.5	0.0108959	0.0111207	0.01139	84099435
rs113837505	C14orf80	0.0131068	0.0190374	0.0212894	105961355
rs11384450	PTGS2	0.0105872	0.0109673	0.273514	186641647
rs113847605	F5	0.00432692	0.00441681	0.0196448	169541371
rs11387382	FMO5	0.00735633	0.00779195	0.104661	146658041
rs113884104	KLKB1	0.00215827	0.00220321	3.87904e-07	187172422
rs11388996	EPHA6	0.208968	0.0345717	0.0716249	96560569
rs113917591	COMT	0.00869565	0.0292461	0.0431867	19938806
rs113956024	PON3	0.0108959	0.0111207	0.104551	95006855
rs113986398	CYP2A7	0.00167661	0.00459621	0.00446939	41384533
rs114012404	SV2B	0.00215827	0.00220321	0.0273336	91769161
rs114018303	LPA	0.00215827	0.00220321	0.00240074	161032478
rs114040589	CYP2E1	0.00432692	0.00441681	7.79399e-07	135334277
rs11404362	GP9	0.103814	0.0953047	0.00176087	128781258
rs114069186	GGCX	0.00215827	0.00220321	0.00854095	85773879
rs114071557	CYP2C9	0.00432692	0.00441681	0.000728092	96698440
rs114087724	NR1I2	0.00215827	0.00220321	0.0177184	119499694
rs114210880	LPA	0.00650602	0.00664088	0.00151131	161007962
rs1142345	TPMT	0.00307477	0.0217202	1.8882e-05	18130918
rs1142378	TPMT	0.0048995	0.00737889	8.89397e-05	18128999
rs114238154	NQO1	0.00432692	0.00441681	0.0129283	69760341
rs114255834	FTO	0.00215827	0.00220321	0.0107737	54148269
rs114259258	XDH	0.00217548	0.00441681	0.00452451	31572271
rs114260329	RP11-719N22.1-FHIT	0.000591627	0.00887548	0.00909091	59692268
rs114275769	NR1I2	0.00215827	0.00220321	0.00081285	119536069
rs11435127	SGK1	0.023656	-5.38114e-05	0.0110973	134581315
rs11441	SERPINA10	0.0047068	0.208822	0.161718	94749836
rs114428976	FTO	0.00215827	0.00220321	0.0200909	53945523
rs114455179	FBF1	0.017561	0.00123418	0.0131516	73909971
rs11445593	CYP2E1	NA	NA	0.0567214	135340866
rs114521424	FTO	0.00650602	0.00664088	0.00393046	54146898
rs114564007	LMLN	0.00055841	0.0111207	0.01139	197744350
rs114577406	NR1I2	0.00650602	0.00664088	-0.000758292	119526470
rs114588186	LGR4	0.00432692	0.00441681	0.00484636	27436318
rs114606607	NR1H4	0.00215827	0.00220321	0.00240074	100934247
rs114678556	VDR	0.00215827	0.00220321	3.87904e-07	48238740
rs114700678	P2RY1	1.33547e-05	0.00220321	0.00225705	152552553
rs114705229	ACE	0.00215827	0.00220321	0.00637395	61567577
rs114712433	PPARG	0.00215827	0.00220321	0.00637395	12413590
rs114826725	AL109615.1	0.004172	0.0156433	0.0160203	43977611
rs114833723	F5	0.00650602	0.00664088	0.0139259	169481137
rs114861198	LCP1	0.00215827	0.00220321	0.029784	46722426
rs114868520	FMO5	0.00215827	0.00220321	0.0347333	146647376
rs114903202	RP5-1185H19.2-U3	0.00650602	0.00664088	0.0209311	116774300
rs114932703	CCDC152	1.33547e-05	0.00220321	0.00225705	42806784
rs115013883	LPA	0.00215827	0.00220321	0.00081285	160978784
rs115104130	SV2B	0.00432692	0.00441681	0.0463972	91827485
rs115166192	RP11-430N14.4	-0.000228127	-0.000145673	0.00327431	136133218
rs115253552	SULT1A1	0.00215827	0.00220321	3.87904e-07	28619866
rs115259530	ACE	0.00215827	0.00220321	0.0499371	61584729
rs115282407	MIR548AG1-RP11-16N2.1	0.00215827	0.00220321	0.0551178	61872148
rs115356860	PPARA	0.00215827	0.00220321	0.0224856	46633551
rs11540149	VDR	0.00295894	0.00220321	0.00225705	48236664
rs115426773	MRPL50P1-AC009414.1	0.00215827	0.00220321	0.0499371	36309882
rs1154460	ADH7	0.0213141	0.0381084	0.00871675	100341643
rs1154465	ADH7	0.202104	0.145243	0.169122	100351384
rs1154467	ADH7	0.00780511	0.0734868	0.0809458	100354011
rs1154469	ADH7	0.0197078	0.0753626	0.210372	100356179
rs1154470	ADH7	0.0195603	0.0752866	0.236557	100356337
rs115472424	XDH	1.33547e-05	0.00220321	0.00225705	31572275
rs115491294	PROS1	0.00107988	0.00220321	0.00225705	93646022
rs1155002	CYP2J2	0.0239924	-0.000613402	0.00220383	60373775
rs115518300	DLG2	NA	NA	NA	84145957
rs115529666	FTO	0.00650602	0.00664088	0.0162295	53908094
rs115533067	FTO	0.00215827	0.00220321	0.0249004	53945288
rs1155422	MTND1P22-RP13-487K5.1	0.108677	0.0128826	0.100677	156408673
rs115549889	CNTNAP2	0.00650602	0.00664088	0.030622	147638913
rs11555215	NQO1	0.00806369	0.00784558	0.00283244	69748928
rs115576755	FMO4	0.00215827	5.1e-06	0.0200909	171300721
rs115591719	VDR	0.00215827	0.00220321	0.0200909	48237026
rs115596475	SELP	0.00215827	0.00220321	0.00854095	169576375
rs11563070	UGT1A8	0.027376	0.02659	0.027972	234678953
rs11563251	UGT1A8	0.0071347	0.000441775	0.110115	234679384
rs115669754	VAMP8	0.0397348	0.0394607	0.0120722	85788738
rs115674975	UGT2B7	0.02565	0.0534401	0.0366368	69917016
rs11569772	CCDC101	0.00215827	0.00220321	0.0177184	28604678
rs11570892	LPL	5.58542e-05	0.00515305	0.0164831	19823617
rs11570897	LPL	0.0311881	0.0190908	0.0325722	19810815
rs11572073	CYP2C8	0.000233236	0.00261253	0.0290594	96827485
rs11572078	CYP2C8	0.00243067	0.0806141	0.152945	96827119
rs11572080	CYP2C8	0.00947571	0.0375226	0.0394498	96827030
rs11572081	CYP2C8	1.42716e-06	0.00261253	0.0520487	96826966
rs11572091	CYP2C8	0.000540255	8.9402e-05	0.00255912	96824813
rs11572093	CYP2C8	0.0657958	0.00274936	0.0507287	96824406
rs11572100	CYP2C8	0.00161949	0.0133766	0.0194662	96818402
rs11572101	CYP2C8	0.00191436	0.0789638	0.00494415	96818362
rs11572105	CYP2C8	0.000558854	0.0133766	0.00293507	96817965
rs11572170	CYP2C8	0.000666328	0.0105114	0.0202624	96798578
rs11572191	CYP2J2	0.00553529	0.0248193	0.0254118	60392271
rs11572242	CYP2J2	0.00269172	0.00261253	8.81979e-05	60381646
rs11572254	CYP2J2	0.000102203	0.0194253	0.000510652	60378853
rs11572255	CYP2J2	0.00314736	0.0808016	0.0413159	60378836
rs11574012	RP11-89H19.1	0.000746274	0.0309276	0.00495262	48298295
rs11574040	VDR	0.0381546	0.0389198	0.0398351	48276432
rs11574049	VDR	0.00471684	0.00777678	0.00818684	48272515
rs11574085	VDR	0.0024631	0.0131649	0.0138591	48250794
rs11574106	VDR	0.000591627	0.00887548	0.182423	48240365
rs11574114	VDR	-0.0105986	0.0400585	0.068874	48238883
rs11574116	VDR	0.00269172	0.00261253	8.81979e-05	48238345
rs11574119	VDR	0.000177099	0.0105114	0.00335012	48238092
rs11574129	VDR	0.028491	0.0282189	0.0452525	48237303
rs11574138	VDR	0.00269172	0.00261253	0.0411853	48235702
rs11574139	VDR	5.42005e-05	0.00887548	0.00146634	48235555
rs115758656	LPA	0.00215827	0.00220321	0.00081285	160978638
rs115791347	ACE	0.00432692	0.00441681	0.0489452	61587213
rs115812810	SULT1A1	0.00215827	0.00220321	0.0273336	28621213
rs115818853	F10	0.00650602	0.00664088	0.0330939	113795617
rs115839326	ADH1B	0.00215827	0.00220321	0.00430539	100240292
rs1158867	PROC	0.0479843	3.18415e-05	0.35168	128177377
rs11588753	CHD1L	-0.0586882	-0.0399123	-0.0721256	146714427
rs11592461	SYCE1	5.48101e-05	0.032119	0.0120945	135368967
rs115932094	CSRP1	0.0108959	0.0111207	0.00377845	201460224
rs115956722	ACE	1.33547e-05	0.00220321	0.0372311	61557016
rs116039216	LPA	0.0104684	0.00441681	0.00452451	160962368
rs116046256	FTO	0.00215827	0.00220321	0.0249004	54152139
rs116047014	RP4-669P10.16	0.00295894	0.00220321	0.0107737	42539037
rs11605524	GALNT18	0.102596	0.000346021	0.27705	11365910
rs116089584	LPA	0.0104684	0.00441681	0.00452451	160962370
rs11621063	LINC00524-RP11-168L7.3	0.015699	0.00646457	0.00362196	101902733
rs116225421	OPCML-RP11-448P19.1	0.00215827	0.00220321	0.0273336	133563259
rs116225439	FTO	0.00869565	0.00382412	0.00987734	54151448
rs11625446	LINC00648	0.184574	0.0986346	0.45709	48244558
rs116281012	PPARA	0.00215827	0.00220321	0.00240074	46567210
rs11629714	SV2B	0.0207589	9.37776e-05	0.0392999	91810011
rs116333747	CYP2A7	1.33547e-05	0.00220321	0.00854095	41382544
rs116339774	SLC25A3P1-DMRTB1	0.00215827	0.00220321	0.0107737	53911790
rs11634420	SV2B	0.0620546	0.0949076	0.0190864	91645528
rs11636419	CYP1A2	0.00797802	0.0510105	0.00896073	75047600
rs116367935	ZNF160	0.00215827	0.00220321	3.87904e-07	53577422
rs116370806	ADH7	0.00650602	0.00664088	0.0355834	100354182
rs116372569	FTO	0.00215827	0.00220321	0.0107737	54146758
rs116381809	FGB	0.00217548	0.00441681	0.00452451	155493554
rs116383446	SV2B	0.00650602	0.00664088	-4.16978e-05	91810400
rs116388024	ITGA2	0.012605	0.00220321	0.00225705	52377177
rs116397473	PON2	0.00215827	0.00220321	0.00225705	95041633
rs116405216	LDLR	0.00215827	0.00220321	0.00430539	11221324
rs116439249	CYP2A7	0.0175835	0.00590292	0.00230593	41387907
rs116477913	SV2B	0.00432692	0.00441681	0.0129283	91840978
rs11648192	SULT1A1	0.00210084	0.0632202	0.0177213	28618708
rs116520226	PON2	0.00215827	0.00220321	0.00430539	95041003
rs11652957	EFCAB13	0.045749	-0.0101211	-0.00887682	45419139
rs116579278	PON2	0.00432692	0.00441681	0.00163704	95036216
rs11658531	ACE	0.0454781	0.00592424	0.115697	61587792
rs116598923	NR1I2	0.00179201	0.00664088	0.00680244	119501748
rs11665677	ZNF160	0.00211574	0.0281128	0.0672021	53572494
rs116667976	F11	1.33547e-05	0.00220321	0.00225705	187205426
rs11667849	CYP4F12	0.00382839	0.00117647	0.00177739	15792924
rs11669240	CYP4F12	0.0816907	0.0328246	0.123541	15808025
rs11669576	LDLR	0.0183677	0.000239243	0.0868208	11222300
rs11672502	ZNF160	0.00482812	0.0213959	6.47025e-05	53578653
rs116730403	AC012593.1	1.33547e-05	0.00220321	0.00225705	35161547
rs116738570	NQO1	0.00650602	0.00664088	0.00921772	69760593
rs11675168	AC114812.5	0.00127977	0.00261253	0.00275184	234664679
rs116755017	PON3	0.00215827	0.00220321	0.00854095	94991860
rs11676382	GGCX	0.0171932	0.0294387	0.031122	85777633
rs11683356	UGT1A10	0.000929633	0.00334587	0.00828539	234545294
rs116843827	SCUBE1	3.97091e-05	0.0133766	0.000172924	43627712
rs116844571	CYP2F1	0.0208038	0.0707093	0.0883636	41633567
rs116852869	SULT1A1	0.00107988	0.00220321	0.00225705	28622480
rs116858826	VDR	0.00295894	0.00220321	0.00225705	48293390
rs11691677	LINC00298	0.0127798	0.011978	0.00283027	8273043
rs116938877	SULT1A1	0.0260019	0.00220321	0.00225705	28634893
rs116959285	LDLR	0.0135333	0.00207064	0.00680244	11230690
rs11701696	KCNJ6	0.000817455	0.00261253	0.00275184	39087475
rs117026536	LPL	-0.0192179	-0.0202396	0.0036724	19818773
rs11702683	KCNJ6	0.0317383	0.047141	0.0951927	39288764
rs11703432	SCUBE1	0.034741	0.0185033	0.012807	43600281
rs11704508	PPARA	0.0235079	0.0234722	0.014033	46638540
rs11704979	PPARA	0.0274837	0.0211883	0.00925926	46632994
rs117052258	ITGB3	-0.0013024	0.105393	0.0277873	45331221
rs11706928	LSAMP	0.0049354	0.00256329	0.616814	117084577
rs117088391	FTO	0.000571174	0.00441681	0.00452451	53945238
rs117111102	CYP2C18	0.0050354	0.00289738	0.00680244	96447920
rs117128797	SGK1	0.00391599	0.0133766	0.0136998	134580942
rs11712911	MRPS22	0.133448	0.0509763	0.037304	139058211
rs117142806	NIP7P1-XRCC6P1	0.0085152	0.0111207	0.01139	94936465
rs117171283	LCP1	0.0131708	0.0185926	0.0254118	46722358
rs117174672	LPA	0.0050354	0.00289738	0.00680244	161026197
rs117222687	COMT	0.0051114	0.0133766	0.0136998	19956014
rs117242714	SGK1	0.00441525	0.00887548	0.00909091	134639226
rs117244518	CYP2A7	0.00905172	0.00664088	0.00680244	41383849
rs117246370	FTO	0.000571174	0.00441681	0.00452451	53923123
rs11725412	AC098680.1-RP11-600L4.1	0.308342	0.010768	0.122765	38277754
rs117361551	SV2B	0.000424757	0.00664088	0.00680244	91827271
rs117372847	P2RY2	0.00295894	0.00220321	0.00225705	72945254
rs11737715	AC098680.1-RP11-600L4.1	0.0996501	0.0234499	0.0201833	38277827
rs117383011	STEAP2-AS1	-0.00021575	0.00887548	0.00909091	89629065
rs117388690	PON1	0.00650602	0.00630379	0.00680244	94953528
rs117397914	VDR	0.0152163	0.00220321	0.00225705	48276613
rs117404289	PSME2P2-AL161421.1	0.00816203	0.00441681	0.00452451	49368944
rs117417522	PCDH15	0.0015015	0.0111207	0.01139	56176979
rs11743823	SLIT3	0.159009	0.0148647	0.364483	168164744
rs11748201	RP11-231G15.3-RP11-231G15.1	0.0105657	0.0306118	0.220503	108820851
rs117484961	SV2B	0.000139034	0.00887548	0.00909091	91769480
rs117524504	LCP1	0.0100452	0.00220321	0.00225705	46732878
rs117539170	CYP2A7	0.0290419	0.00158362	0.031157	41384702
rs117603700	PON2	0.000774818	0.00441681	0.000728092	95053521
rs117620262	RNU2-47P-TYRP1	0.000391476	0.0111207	0.01139	12490251
rs117629275	CYP27B1	1.33547e-05	0.00220321	0.00225705	58160141
rs11763970	LMTK2	0.0680822	0.0183719	0.153925	97817321
rs117652455	LINC00648	-0.00117033	-0.00514179	-0.000215248	48244432
rs117720319	SULT1A1	0.00425926	0.00664088	0.00680244	28622280
rs117738998	LINC00841-AL512640.1	0.000571174	0.00441681	0.00452451	44471317
rs117742571	CNTN1	0.00055841	0.0111207	0.01139	41338039
rs11775687	CYP11B1	0.0146548	0.0179208	0.0183517	143959219
rs117757513	GGCX	0.05	0.0117358	0.0521739	85782222
rs117769600	MRPL38	2.68384e-05	0.00441681	0.00452451	73910745
rs11778591	LINC00681-AC090133.1	0.395086	0.0365721	0.00408643	12720349
rs117786132	GDF10-PTPN20B	0.000774818	0.00441681	0.00452451	48631361
rs117811328	SGK1	0.0100452	0.00220321	0.00225705	134492635
rs117836383	MICALCL	-0.00021575	0.00887548	0.00909091	12384065
rs117838794	LPL	0.00107988	0.00220321	0.00225705	19759116
rs117841686	RP11-271F18.4-RP1-186E20.1	0.000862069	0.0133766	0.0136998	10539802
rs11784513	RP11-63E5.6-FAM87A	0.00331044	0.0113009	0.640464	315843
rs117862014	SYCE1	0.00597561	0.00441681	0.00452451	135368290
rs117904633	RELN-ORC5	-9.87028e-05	0.0294739	0.0301741	103706564
rs117928302	NQO1	0.00295894	0.00220321	0.00225705	69760872
rs117929305	PPARA	0.012605	5.1e-06	0.00225705	46584868
rs118050125	ITGA2	-0.000228127	0.0203248	0.00680244	52351995
rs118145880	ACE	0.000571174	0.00441681	0.00452451	61558956
rs118146988	MRPL38	0.0153285	0.0098534	0.0160203	73907029
rs118189696	SLC5A12	1.33547e-05	0.0141982	0.00225705	26742447
rs11839842	RPL31P53	0.035	0.139292	0.00335821	57962301
rs11841954	LCP1	0.0149669	0.000663985	0.0738392	46733235
rs11854736	SV2B	0.0546143	0.0146239	0.109755	91644981
rs11856373	SV2B	0.00810535	0.0169439	0.0135734	91794842
rs11861220	FTO	0.00267781	0.0025974	0.0183165	53945254
rs11865975	FTO	1.33547e-05	0.0217713	0.0372311	54155409
rs11867253	ITGB3	0.00182331	0.0512577	0.0129193	45378041
rs11870252	ITGB3	0.00202711	0.0629401	0.0158047	45377825
rs11870961	FBF1	0.00476129	0.0152647	0.0618624	73918264
rs11871251	ITGB3	0.0235659	0.162317	0.10982	45331427
rs11879253	CYP4F11	0.00945974	0.00393508	0.0116946	16045491
rs11880831	SULT2B1	0.011687	0.0325303	0.0995992	49090809
rs11881400	CYP2A7	0.019017	-0.0093718	0.0578786	41388560
rs1188184	RP11-1012E15.1-AL163952.1	0.141072	0.108361	0.0406861	56442412
rs11885445	ALK	0.0160684	0.0429762	0.117599	29438655
rs11888492	UGT1A8	0.00847887	0.000402811	0.135226	234679974
rs11905405	FAM110A	0.0277636	0.00352327	0.00729752	820203
rs11912235	Z82214.3	0.0153285	0.0156433	0.017518	43610521
rs11928468	GRM7	3.95858e-05	0.017475	0.0476038	7240561
rs11929668	NR1I2	0.0470923	0.0211883	0.0177869	119535795
rs11935951	UGT2B7	0.00321585	0.000521155	0.0364084	69917321
rs11959427	ADRB2	0.0835092	0.0154207	0.0107248	148206028
rs11960137	SGCD	0.263736	0.172772	0.344285	155338081
rs1196705	LYPD6	0.12321	0.0345777	0.0361251	150219222
rs11970910	PON3	0.0387229	0.0225243	0.0142806	95024046
rs11985813	LINC00536	0.00269172	0.00261253	0.0741404	117250854
rs12021830	RP4-712E4.2-WARS2	0.198422	0.0218386	0.550631	119562382
rs12022561	ADH5P2-RP11-339A11.1	0.184616	3.44013e-05	0.325689	80235819
rs12024117	RP4-712E4.2-WARS2	0.277873	0.0132886	0.502427	119562184
rs12026	PON2	0.000194662	0.0044303	0.0116096	95041016
rs12031562	RP4-712E4.2-WARS2	0.195981	0.0132886	0.454667	119562180
rs12031597	RP4-712E4.2-WARS2	0.21875	0.026749	0.513986	119562274
rs12049309	FMO1	0.0161653	0.0112739	0.167378	171252013
rs12076145	MIR1295A	0.0317415	0.0811399	0.028103	171069959
rs12078393	PTCHD2-RP1-69M21.2	0.00846561	0.00468635	0.135961	11626901
rs12085319	C1orf127	0.119899	0.0076605	0.379362	11029478
rs12091482	FMO1	0.0141105	0.00539579	0.394537	171251509
rs12100040	RPL31P53	0.00037187	0.00290008	0.279676	57962533
rs12103840	ACE	0.0040116	0.0111207	0.0496969	61586648
rs12121479	RP4-798A17.5	0.0119764	0.00465657	0.0315882	171311355
rs12122674	NR1I3	0.0192269	0.00261253	0.00275184	161205966
rs12123239	NEK7	0.212391	0.00215848	0.0985465	198239811
rs12131397	F5	0.0927363	0.0495477	0.00928077	169493953
rs12134960	F13B	0.132686	0.0198152	0.347647	197009508
rs12141555	Y_RNA	0.0201088	0.00481852	0.230129	171227487
rs12142993	FMO2	0.00553969	-0.000309598	0.00828539	171177773
rs12151032	CYP4F12	0.000223126	0.125155	0.0116658	15792566
rs12167368	CYP2D8P	0.0209087	0.00123418	0.0374873	42546304
rs12170456	SCUBE1	-0.0657742	0.0281122	-0.0636528	43618619
rs12184962	LINC00641	0.15329	0.305919	0.327476	21671316
rs12201199	TPMT	0.00502566	0.0426992	0.167731	18139802
rs1223989	GP5	0.0257117	0.00441681	0.00452451	194118874
rs12243104	LINC00701	0.0366464	0.0238646	0.00412679	2349216
rs12243344	RP11-215N21.1	0.00269172	0.00261253	0.0265359	109617587
rs12249418	CYP2C18	0.0342866	0.0117331	0.0441369	96442917
rs12257368	SYCE1	0.00723675	0.00320515	0.00365564	135370005
rs12268020	CYP2C19	0.0420775	0.00981094	0.052769	96612371
rs12271747	RP11-800A3.4	0.00269172	0.00261253	0.00239282	72945046
rs12296542	NR1H4	0.00268479	0.00255852	0.0621597	100886846
rs12297122	CNTN1	0.0029255	0.00676917	0.146073	41463680
rs1229983	ADH1B	0.0105311	0.0458371	0.0136733	100240002
rs1229984	ADH1B	0.0141002	0.437929	0.0310789	100239319
rs1230478	LRRC63	0.000308748	0.00508601	0.0735499	46785403
rs12308687	CPNE8	0.00810535	0.00786816	0.0503103	39042018
rs12309085	NR1H4	1.82049e-06	0.0091951	0.0347519	100904489
rs12309423	IFNG-AS1	0.00558121	0.0754544	0.110405	68487081
rs1231375	TUSC1-RP11-33G16.1	0.235776	0.0079774	0.0478897	25755952
rs1231376	TUSC1-RP11-33G16.1	0.00517084	0.00220321	0.00225705	25756122
rs12328713	AC104395.1-AC016908.1	0.130331	0.0174016	0.0430704	84168881
rs1235416	ADH1B	0.0125427	0.0458371	0.04817	100240921
rs12358575	LINC01153-RN7SKP167	0.188293	0.000740149	0.050372	122962934
rs12359058	LINC00841-AL512640.1	0.124661	0.0290292	0.0559272	44471343
rs12360	CYP3A7	0.0724574	0.0087188	0.229205	99303094
rs12363125	DRD2	0.111861	0.114923	0.065487	113285916
rs12363415	ARNTL	-0.00907078	-0.00979521	-0.00332083	13398608
rs12367345	CNTN1	0.0114152	0.00853466	0.033986	41421642
rs1236913	PTGS1	2.56919e-05	0.0347732	0.0365645	125133479
rs12380601	HSPB1P1-C9orf57	0.0865314	0.0454741	0.152552	74648631
rs1238420	AL162424.1	0.00251963	0.0158289	0.0166612	125144145
rs12404455	MIR1295A	0.00632181	0.00101478	0.0261331	171070472
rs12434632	LINC00524-RP11-168L7.3	0.156194	0.00223656	0.452349	101902799
rs12435594	DCAF5	0.106718	0.0769261	0.491424	69555866
rs1244378	EGLN3	0.119647	0.0030202	0.0875142	34680053
rs1244379	EGLN3	0.0962357	0.00211669	0.0830045	34680351
rs12444954	FTO	0.00363817	0.034743	0.00347674	54155047
rs12445809	FTO	0.00439965	0.0163348	0.178124	54152297
rs12451328	KCNH6	0.0345138	0.000245268	0.000717729	61596548
rs12452105	ACE	0.0723573	-0.00459117	0.192604	61590824
rs12459476	LDLR	0.00476919	0.0492562	0.278614	11238492
rs12459933	AC005336.4	0.00344226	0.0214861	0.0104545	16023116
rs12460365	CYP4F12	0.00594751	0.0202093	0.00334566	15793179
rs12463111	CYP4F12	0.00594751	0.0202093	0.00334566	15793178
rs12466962	TTC30B-AC073834.3	0.203379	0.397361	0.000436379	178443773
rs12468274	UGT1A4	0.00694444	0.00460256	0.00258219	234627914
rs12470957	GGCX	0.0049354	0.0389198	0.104007	85773252
rs12473819	GGCX	0.0241758	0.000816644	0.368312	85773061
rs12474441	UGT1A10	0.0208622	0.0570799	0.059949	234678668
rs12474980	UGT1A7	0.006014	1.77179e-05	0.0497857	234600116
rs12475068	UGT1A5	0.000513906	0.00282251	0.00100508	234622110
rs12478255	UGT1A7	0.05	0.0509901	0.0521739	234602654
rs12488200	PROS1	0.0116395	0.0506546	0.0862135	93597667
rs12489518	ADAMTS9-AS2-RP11-543A18.1	0.0375426	0.031464	0.0393603	65116740
rs12496517	AC087430.1-RN7SL120P	0.0210719	0.0363886	0.00134285	1092494
rs12504321	ADH1A	0.162697	0.122033	0.0829142	100202705
rs12504365	ADH1A	0.113508	0.0838949	0.0390408	100203037
rs12504511	ADH7	0.0174986	0.0339232	0.0156193	100348872
rs12507573	ADH1B	0.00181506	0.200379	0.0375259	100226324
rs12508502	ADH1A	0.116179	0.0883842	0.146706	100203176
rs12512053	ADH1A	0.113508	0.0838949	0.132923	100203156
rs12516157	SEPP1	0.0572307	0.0861757	0.181473	42810707
rs12517112	CCDC152	0.056782	0.0845898	0.192984	42806635
rs12525967	COL21A1	0.227646	0.000412904	0.253237	56126942
rs12529220	TPMT	0.000559788	0.0673799	0.0227685	18148247
rs12530558	CYP3A43	0.0357922	0.0343802	0.10485	99461133
rs12542799	CYP11B1	0.0617117	0.0315585	0.0910458	143959311
rs12543598	CYP11B1	0.0523915	0.0189298	0.051949	143955318
rs1254898	GGCX	0.0277499	0.00828196	0.112997	85788140
rs12555242	PTGS1	0.00305733	0.000734619	0.0138591	125141239
rs12570771	CYP2C18	0.00524344	0.0941565	0.0146235	96443099
rs1257084	FAHD2B	0.128451	0.000740471	0.17513	97757509
rs12572351	CYP2C9	0.00488038	0.0542581	0.0585428	96703220
rs12583154	TOMM22P3-KL	0.0404542	0.150692	0.0904079	33570073
rs12583876	LCP1	0.0541677	0.0315407	0.133011	46700062
rs12585407	AL157931.1-HMGA1P6	0.00681797	0.243774	0.00936457	23667413
rs12597001	FTO	0.00384098	0.0344576	0.00667868	54151411
rs12597712	FTO	0.00366403	0.0283623	0.0219358	54152620
rs12597715	FTO	0.00439965	0.0163348	0.178124	54152644
rs12599807	FTO	0.0222692	0.0344559	0.00626726	54148547
rs12609189	SULT2B1	0.00481553	0.000462398	0.0413144	49055316
rs12610872	LDLR	0.00269172	0.00472267	0.00275184	11217972
rs12610962	CYP4F11	0.00873685	0.00767613	0.002871	16023377
rs12614574	SLC40A1-ASNSD1	0.00439628	0.0813445	0.0258764	190498132
rs12621192	XDH	0.012956	0.000302616	0.161187	31588664
rs12626189	CBR3-AS1	0.000212905	0.00297538	0.239669	37509952
rs12626192	CBR3-AS1	0.000264569	0.00964156	0.0994505	37509995
rs12628378	Z99756.1	0.0435355	0.0382601	0.000294198	43668600
rs12628419	SCUBE1	2.72784e-09	0.0191042	1.42369e-05	43714255
rs12638324	RP11-67L2.2	0.275373	0.00366119	0.29259	122607098
rs12650513	AC095061.1-RP11-593F5.2	0.261911	0.00947021	0.336927	61560936
rs12654778	ADRB2	0.000290255	2.08627e-05	0.0195357	148205741
rs12674916	CYP11B1	0.0129395	0.000106957	0.106495	143957958
rs12701744	CYP3A54P-FOXK1	0.157601	0.0476564	0.0871873	4592194
rs12701745	CYP3A54P-FOXK1	0.122445	0.0404992	0.0847244	4592238
rs12704794	PON2	0.000256144	0.00490496	0.0174799	95036133
rs12704795	PON2	0.0807224	0.086896	0.000726507	95054007
rs12708970	CETP	0.0616279	0.00189367	0.0629213	57003025
rs12708980	CETP	-0.0155313	-0.0552237	-0.0181304	57012379
rs12709419	ACE	0.00107988	0.00220321	0.00225705	61555684
rs12709437	ACE	0.000263653	0.00664088	0.00680244	61571210
rs12709458	ITGB3	0.00728997	0.117484	0.0614865	45361119
rs12710260	LDLR	0.00214218	0.0712243	0.258972	11221457
rs12712316	XDH	0.000424757	0.0104842	0.105639	31597032
rs12715977	SPCS3-RP11-313E19.1	0.0984817	0.0659596	0.087266	177495414
rs12717991	VDR	-0.0139219	0.185472	-0.0194983	48259126
rs1272	CYP4F2	0.000447569	0.0826461	0.000970999	15989040
rs12720461	CYP1A2	0.00269172	0.000214978	0.00274536	75041351
rs12720462	FMO1	0.0678666	4.01308e-06	0.0381339	171217691
rs12720723	ACE	0.00215827	0.00220321	0.0473676	61562171
rs12720730	ACE	0.000571174	0.00441681	0.00452451	61563715
rs12720734	ACE	0.00215827	0.00220321	0.00854095	61557689
rs12720737	ACE	0.00215827	0.00220321	0.0473676	61571836
rs12720743	ACE	-0.000690521	0.00664088	0.0560737	61574366
rs12720744	ACE	0.00107988	0.00220321	0.0153713	61574351
rs12720747	ACE	0.00215827	0.00220321	0.0448121	61560938
rs12720748	ACE	0.00215827	0.00220321	0.00854095	61555728
rs12721367	VDR	0.000929633	0.00786816	0.00826596	48251076
rs12721601	NR1I2	0.00215827	0.00220321	0.00081285	119526058
rs12721607	NR1I2	0.00536569	0.00522017	0.0054876	119526203
rs12721611	NR1I2	0.00215827	0.00220321	0.0224856	119530546
rs12721613	NR1I2	0.0098083	0.00936639	0.0396521	119526176
rs12721616	NR1I2	0.00215827	0.00220321	0.0224856	119528879
rs12721619	CYP3A4	0.00269172	0.00261253	0.00145316	99375547
rs12721620	CYP3A4	0.00810535	0.00786816	0.132414	99358615
rs12721622	CYP3A4	0.00269172	8.62819e-05	0.00453151	99365859
rs12721624	RP11-757A13.1	0.00269172	0.00261253	0.00588874	99364672
rs12721625	CYP3A4	0.00301163	0.00290008	0.00847916	99375790
rs12721645	CYP2B6	0.00517084	0.00220321	0.00225705	41515210
rs12721649	CYP2B6	0.00268479	0.002605	0.0981499	41515837
rs12727814	NEGR1	0.162627	2.59493e-05	0.129945	72014193
rs12743599	JAK1	0.0767477	0.008026	0.116646	65368042
rs12769205	MTND4P19	0.0024049	0.0820654	0.0277075	96535124
rs12778026	CYP2C19	0.00330544	0.0626634	0.0188829	96536227
rs12793	SERPINA10	0.00492301	0.0376962	0.204762	94749972
rs12882780	RP11-1012E15.1-AL163952.1	0.0169131	0.00886174	0.00933208	56442592
rs12909119	SV2B	0.00624284	0.00261253	0.00275184	91795173
rs12913299	SV2B	0.0627072	0.0149897	0.113472	91645411
rs12913734	SV2B	0.0649914	0.00301608	0.135515	91645274
rs12920841	CCDC101	0.000817455	0.00261253	0.000164291	28604480
rs12929934	FTO	0.0134275	0.0534294	0.107266	54155686
rs12938582	ACE	0.0484034	0.00677943	0.257308	61586859
rs129414	Z82214.2	0.00262894	0.12692	0.00777781	43623353
rs129415	SCUBE1	0.041825	0.0165808	0.174086	43623395
rs12945678	ACE	0.105882	0.0153408	0.00716943	61590975
rs12947354	ACE	0.174857	0.177857	0.178586	61587562
rs12954	FMO1	0.00579708	0.0149402	0.0455885	171254794
rs12972804	CYP4F12	0.0667119	0.000224136	0.000430398	15791729
rs12973598	CYP2A7	0.00420178	0.0658103	0.0982485	41385834
rs12975140	CYP4F11	0.00942563	0.0161667	0.0671574	16035997
rs12975382	CYP2A7	0.00608825	0.0688413	0.101481	41385800
rs12975986	CYP2F1	0.0275637	0.0298061	0.000771383	41622615
rs12977516	AC005336.4	0.0097216	0.0128711	0.0152356	16025919
rs12979270	CYP2B6	0.00137634	0.024984	0.00918892	41524131
rs12979898	CYP2B6	0.00137634	0.0266568	0.0102431	41524132
rs12981050	LDLR	0.00908082	0.0265152	-0.0035875	11200412
rs12985091	CYP4F11	1.72142e-05	0.00119829	0.00561407	16045749
rs12985248	AC005336.4	0.00942563	0.0161667	0.0418217	16025312
rs13055002	COMT	0.000139034	0.00887548	0.00909091	19955961
rs13073869	PPARG	0.0705865	0.0319808	0.103832	12353993
rs13089004	PROS1	0.0158931	0.00650546	0.0277873	93645967
rs13097560	CADM2	0.0851095	0.038389	0.0786878	85129329
rs13133908	ADH1B	0.0119296	0.0598821	0.0631929	100232624
rs13134764	ADH1A	0.10963	0.0488807	0.0560941	100212173
rs13135212	ANK2	0.0514025	0.0296663	0.0124916	114058359
rs13140296	MTND1P22-RP13-487K5.1	0.127356	0.0128122	0.0993595	156408950
rs13167366	SEPP1	0.00442556	0.0867199	0.0362861	42825837
rs13173706	ITGA2	0.000774818	0.00441681	0.00452451	52386458
rs13226149	PON3	0.000386926	0.0028664	0.0238304	95025600
rs13252628	CYP11B2	0.0570074	0.039046	0.00132206	143994944
rs13253327	RP11-375N15.1	0.184068	0.0102754	0.121836	9310458
rs1325476	RP3-393K13.1-RIPPLY2	0.161128	0.00097661	0.253977	84541953
rs1326207	NMT2	0.0253054	0.00196614	0.647991	15166905
rs1326208	NMT2	0.0208417	-0.0187982	0.358216	15166725
rs13268153	GML	0.0718906	0.00918277	0.141732	143998426
rs1326830	CYP2C18	0.0337984	0.0473061	0.0342857	96495793
rs13280988	RP11-946L20.4-RP11-1101K5.1	0.154974	0.020421	0.0940558	112370516
rs13289616	GNA14	0.0621084	0.00031339	0.10631	80248895
rs13306321	F3	0.000774818	0.00191779	0.00452451	95005758
rs13306331	F5	0.0581101	0.295749	0.0210296	169519765
rs13306345	F5	0.0241733	0.0557095	0.0283176	169515874
rs13306478	ITGB3	6.80828e-05	0.00345249	0.00603255	45364619
rs13306485	ITGB3	-0.0021537	0.0810721	0.0500669	45361047
rs13306488	ITGB3	0.0083785	0.00049802	0.0160203	45380247
rs13306504	LDLR	0.00215827	0.00699817	0.00225705	11217049
rs13306513	LDLR	0.0304598	0.00180191	0.062782	11218226
rs13306745	PPARG	0.0217631	0.00750182	0.022296	12421056
rs13306837	F5	0.00593186	0.00633195	0.0206941	169560624
rs13327370	LMLN	0.0392365	0.0103217	0.674622	197744198
rs13331376	SULT1A1	1.33547e-05	0.00220321	0.104257	28621713
rs13331487	SULT1A1	1.33547e-05	5.1e-06	0.104257	28621679
rs13354224	RP11-231G15.3-RP11-231G15.1	0.00646392	0.101703	0.577217	108820735
rs1337973	SNORA25-RP11-16D22.2	0.262075	0.0273873	0.269475	34861193
rs13383715	PUS10	0.00268479	0.00261253	0.018471	61184713
rs13387204	XDH	0.0268097	-0.0100151	-0.00717335	31589654
rs13403585	AC114812.5	0.192713	0.151044	0.0341854	234664644
rs13403884	AC114812.5	0.00810535	0.00786816	0.00635332	234664902
rs13406898	UGT1A3	3.92079e-06	0.00261253	0.00557222	234638203
rs13406935	GGCX	0.00994054	0.00116711	0.00583972	85776008
rs13409029	XDH	-0.138355	0.0624596	-0.102089	31569923
rs13415401	XDH	0.00170428	0.0483955	0.00733606	31571241
rs13419410	XDH	0.00916826	0.00574486	0.0506339	31572732
rs13422327	VWA3B	0.00834016	0.0375226	0.145974	98761589
rs13437341	C6orf99	0.0025	0.0528627	0.102402	159299251
rs1346644	XDH	0.0190059	0.000716302	0.0196312	31626045
rs1352239	GALNT18	0.124817	0.0370184	0.0982453	11365900
rs1353621	ADH1B	0.0629329	0.0900063	0.0873263	100241575
rs1357037	SAMD12-RPS26P35	0.00159143	0.00444065	0.0327986	119702323
rs1357038	SAMD12-RPS26P35	0.00757191	0.00218343	0.442729	119702272
rs1363192	ITGA2	0.0293192	0.0372932	0.0238095	52338083
rs1366220	MFAP3	0.14899	0.0724807	0.522046	153497780
rs1366221	MFAP3	0.158132	0.0755754	0.509991	153497584
rs1366813	XDH	0.00321891	0.0578723	0.0047619	31570376
rs1366814	XDH	0.0164665	0.00973482	0.0149899	31628705
rs13702	LPL	0.0109939	0.000642932	0.12086	19824492
rs1372820	RP11-337C18.8	0.00737548	0.00241536	0.0792236	146687103
rs137874703	LRRC63	0.00432692	0.00441681	0.00452451	46785526
rs137889511	CTD-2325A15.5	0.0572307	0.0861757	0.181473	42805706
rs138056	SULT4A1	0.0164472	0.000153715	0.0838981	44220673
rs138057	SULT4A1	0.0200984	0.00318245	0.106904	44221247
rs138069	SULT4A1	-0.0181587	0.107853	0.0120477	44229492
rs138070	SULT4A1	0.0519824	-0.0101039	0.180514	44229508
rs138073	SULT4A1	0.0244536	0.00267165	0.105625	44234933
rs138086908	TEAD4	0.00650602	0.00664088	-0.000758292	3141572
rs138097666	PON3	0.0220588	0.0163646	0.0230474	95024107
rs138155984	KCNH6	1.33547e-05	0.00220321	0.00225705	61597279
rs138161073	IFNG-AS1	0.00215827	0.00269432	0.00225705	68487092
rs138177213	SYCE1	0.00215827	0.00220321	0.00225705	135368906
rs138207591	F11	0.0104254	0.0618885	0.00129704	187208690
rs138239633	SEPP1	0.000263653	0.00664088	0.00680244	42810880
rs138244919	ADH1C	0.00755574	0.00220321	0.00225705	100258154
rs138301590	UGT1A9	0.00107988	0.00220321	0.00225705	234581003
rs138306511	PON1	1.33547e-05	0.00220321	3.87904e-07	94931750
rs138351466	FTO	0.00295894	0.00220321	0.00225705	53920875
rs138449392	AC114812.5	0.00755574	0.00220321	0.00225705	234665155
rs138472984	NCKAP5	0.00650602	0.00664088	0.00680244	133676317
rs138489871	JUN	0.00215827	0.00220321	0.0846022	59253600
rs138546241	PROS1	0.00215827	0.000952095	0.00225705	93592709
rs138552828	CYP2D8P	1.33547e-05	0.00220321	0.00225705	42549174
rs138641643	FMO3	0.0108959	0.0111207	-0.0022922	171068635
[truncated: 3,713 more rows]

## Sheet: ST6_MAF
SNP	CHR	NCHROBS	A1	A2	MAF	GENE	POS						Nw=new, novel variant
[truncated: 4,134 more rows]

[truncated: 3 more sheets: ST7_PostProb_DIC, ST8_ModelDIcs, ST9__ModelPredictions]
